# Supplementary material for: Functional Analysis of ZmABA8ox1b in Regulating Maize Seed Germination via ABA Catabolism and Multi-Hormone Signaling Crosstalk
Source: Plants (Basel). 2026 May 29;15(11):1685. doi: 10.3390/plants15111685 (PMC13258992; doi:10.3390/plants15111685)
Supplement: Supplementary file 1 [file plants-15-01685-s001.zip]

Archive with 5 entries (5 files):
- Table S1 and Table S6.pdf
- Table S2. List of DEGs in the  WT_H2O vs zmaba8ox1b_H2O comparison.xls
- Table S3. List of DEGs in the WT_ABA vs zmaba8ox1b_ABA comparison.xls
- Table S4. List of DEGs in the WT_H2O vs WT_ABA comparison.xls
- Table S5. List of DEGs in the zmaba8ox1b_H2O vs zmaba8ox1b_ABA comparison.xls
