# Supplementary material for: Functional Analysis of ZmABA8ox1b in Regulating Maize Seed Germination via ABA Catabolism and Multi-Hormone Signaling Crosstalk
Source: Plants (Basel). 2026 May 29;15(11):1685. doi: 10.3390/plants15111685 (PMC13258992; doi:10.3390/plants15111685)
Supplement: Supplementary file 1 [file plants-15-01685-s001.zip › Table S2. List of DEGs in the WT_H2O vs zmaba8ox1b_H2O comparison.xls]

id	WT-H2O-1_count	WT-H2O-2_count	WT-H2O-3_count	zmaba8ox1b-H2O-1_count	zmaba8ox1b-H2O-2_count	zmaba8ox1b-H2O-3_count	WT-H2O-1_fpkm	WT-H2O-2_fpkm	WT-H2O-3_fpkm	zmaba8ox1b-H2O-1_fpkm	zmaba8ox1b-H2O-2_fpkm	zmaba8ox1b-H2O-3_fpkm	WT-H2O_mean	zmaba8ox1b-H2O_mean	log2(fc)	PValue	FDR	Symbol	Description	KEGG_A_class	KEGG_B_class	Pathway	K_ID	GO Component	GO Function	GO Process
Zm00001d038163	22169	19630	24889	1800	1949	1823	516.08	555.74	647.52	41.54	43.78	40.64	573.1133333	41.98666667	-3.770817299	0	0	pyruvate, orthophosphate dikinase1	pyruvate orthophosphate dikinase1	-	-	-	-	GO:0005737//cytoplasm;GO:0009507//chloroplast;GO:0009536//plastid	GO:0000166//nucleotide binding;GO:0003824//catalytic activity;GO:0005524//ATP binding;GO:0016301//kinase activity;GO:0016740//transferase activity;GO:0016772//transferase activity, transferring phosphorus-containing groups;GO:0046872//metal ion binding;GO:0050242//pyruvate, phosphate dikinase activity	GO:0006090//pyruvate metabolic process;GO:0015979//photosynthesis;GO:0016310//phosphorylation
Zm00001d034457	84	56	53	2461	2772	2754	2.63	2.29	1.87	80.16	86.38	87.42	2.263333333	84.65333333	5.225045898	4.20E-297	5.81E-293	opaque2 heterodimerizing protein1	Opaque2 heterodimerizing protein 1	-	-	-	-	-	GO:0003700//transcription factor activity, sequence-specific DNA binding	GO:0006355//regulation of transcription, DNA-templated
Zm00001d031128	24862	18758	22622	4217	4238	4021	544.51	502.19	565.13	96.88	91.37	89.83	537.2766667	92.69333333	-2.535127698	1.25E-268	1.16E-264	-	5-methyltetrahydropteroyltriglutamate--homocysteine methyltransferase 1	Metabolism;Metabolism;Metabolism;Metabolism;Metabolism	Global and overview maps;Global and overview maps;Global and overview maps;Amino acid metabolism;Metabolism of other amino acids	ko01100//Metabolic pathways;ko01110//Biosynthesis of secondary metabolites;ko01230//Biosynthesis of amino acids;ko00270//Cysteine and methionine metabolism;ko00450//Selenocompound metabolism	K00549;K00549;K00549;K00549;K00549	-	GO:0003871//5-methyltetrahydropteroyltriglutamate-homocysteine S-methyltransferase activity;GO:0008168//methyltransferase activity;GO:0008270//zinc ion binding;GO:0016740//transferase activity	GO:0008652//cellular amino acid biosynthetic process;GO:0009086//methionine biosynthetic process;GO:0032259//methylation
Zm00001d039994	6097	5333	6110	779	902	818	96.45	105.2	110.03	12.54	13.94	12.84	103.8933333	13.10666667	-2.986730356	5.66E-259	3.92E-255	-	Alpha-xylosidase 1	-	-	-	-	-	GO:0003824//catalytic activity;GO:0004553//hydrolase activity, hydrolyzing O-glycosyl compounds;GO:0016787//hydrolase activity;GO:0016798//hydrolase activity, acting on glycosyl bonds;GO:0030246//carbohydrate binding	GO:0005975//carbohydrate metabolic process;GO:0008152//metabolic process
Zm00001d039537	5798	4914	5022	43439	41456	49494	59.43	63.11	58.38	482.37	441.25	535.85	60.30666667	486.49	3.01202075	1.82E-234	1.01E-230	-	Protein ALWAYS EARLY 3	-	-	-	-	GO:0005654//nucleoplasm;GO:0017053//transcriptional repressor complex	GO:0003677//DNA binding;GO:0005515//protein binding	GO:0000003//reproduction;GO:0006351//transcription, DNA-templated;GO:0006357//regulation of transcription from RNA polymerase II promoter;GO:0051726//regulation of cell cycle
Zm00001d048669	1549	1310	1355	134	159	140	33.84	35.66	34.29	2.67	3.29	3.18	34.59666667	3.046666667	-3.505329474	2.88E-190	1.33E-186	-	Auxin-induced beta-glucosidase%3B Putative O-Glycosyl hydrolase superfamily protein	-	-	-	-	GO:0009505//plant-type cell wall	GO:0004553//hydrolase activity, hydrolyzing O-glycosyl compounds;GO:0009044//xylan 1,4-beta-xylosidase activity;GO:0016787//hydrolase activity;GO:0046556//alpha-L-arabinofuranosidase activity	GO:0005975//carbohydrate metabolic process;GO:0031222//arabinan catabolic process;GO:0045493//xylan catabolic process
Zm00001d046184	121	83	154	2319	3085	2846	4.75	4.06	6.88	92.57	118.19	110.74	5.23	107.1666667	4.35690148	4.88E-175	1.93E-171	-	Peroxidase 52	-	-	-	-	GO:0005576//extracellular region	GO:0004601//peroxidase activity;GO:0016491//oxidoreductase activity;GO:0020037//heme binding;GO:0046872//metal ion binding	GO:0006979//response to oxidative stress;GO:0042744//hydrogen peroxide catabolic process;GO:0055114//oxidation-reduction process;GO:0098869//cellular oxidant detoxification
Zm00001d002704	1626	1282	1307	7320	8164	8592	91.59	89.89	82.51	414.92	440.36	471.49	87.99666667	442.2566667	2.32936311	2.15E-168	7.43E-165	-	Glutathione peroxidase	Metabolism;Metabolism	Metabolism of other amino acids;Lipid metabolism	ko00480//Glutathione metabolism;ko00590//Arachidonic acid metabolism	K00432;K00432	GO:0005829//cytosol	GO:0004601//peroxidase activity;GO:0004602//glutathione peroxidase activity;GO:0016491//oxidoreductase activity	GO:0006979//response to oxidative stress;GO:0009635//response to herbicide;GO:0055114//oxidation-reduction process;GO:0098869//cellular oxidant detoxification
Zm00001d013268	3526	2893	2961	482	641	510	82.58	84.58	78.56	11.46	14.82	11.88	81.90666667	12.72	-2.686882212	2.63E-165	8.10E-162	-	Glycosyl hydrolase family protein	-	-	-	-	-	GO:0004553//hydrolase activity, hydrolyzing O-glycosyl compounds;GO:0008422//beta-glucosidase activity;GO:0016787//hydrolase activity	GO:0005975//carbohydrate metabolic process;GO:0009251//glucan catabolic process
Zm00001d012561	2489	2321	2332	300	385	284	142.4	165.61	151.76	17.45	21.5	16.1	153.2566667	18.35	-3.062097864	2.74E-162	7.58E-159	cystatin2	Cystatin2%3B Cysteine proteinase inhibitor%3B Putative cystatin	-	-	-	-	-	GO:0004869//cysteine-type endopeptidase inhibitor activity;GO:0030414//peptidase inhibitor activity	GO:0010466//negative regulation of peptidase activity;GO:0010951//negative regulation of endopeptidase activity
Zm00001d047757	4828	3628	4386	984	1127	988	180.31	180.36	187.99	35.65	37.95	36.02	182.8866667	36.54	-2.32340136	5.85E-153	1.47E-149	-	ascorbate peroxidase homolog	Metabolism;Metabolism	Metabolism of other amino acids;Carbohydrate metabolism	ko00480//Glutathione metabolism;ko00053//Ascorbate and aldarate metabolism	K00434;K00434	-	GO:0004601//peroxidase activity;GO:0016491//oxidoreductase activity;GO:0016688//L-ascorbate peroxidase activity;GO:0020037//heme binding	GO:0006979//response to oxidative stress;GO:0055114//oxidation-reduction process;GO:0098869//cellular oxidant detoxification
Zm00001d021666	17078	12918	13041	4165	4341	3905	478.24	451.05	415.71	118.7	118.72	108.47	448.3333333	115.2966667	-1.959220963	3.29E-147	7.58E-144	isocitrate lyase1	isocitrate lyase1	-	-	-	-	GO:0009514//glyoxysome	GO:0003824//catalytic activity;GO:0004451//isocitrate lyase activity;GO:0016829//lyase activity;GO:0046872//metal ion binding	GO:0019752//carboxylic acid metabolic process
Zm00001d009182	7068	5678	6469	1991	2133	2039	159.81	150.64	160.81	45.28	46.4	46.06	157.0866667	45.91333333	-1.77457565	2.61E-144	5.55E-141	enoyl-CoA hydratase1	enoyl-CoA hydratase1	-	-	-	-	GO:0005618//cell wall;GO:0005730//nucleolus;GO:0005777//peroxisome;GO:0009506//plasmodesma	GO:0003824//catalytic activity;GO:0003857//3-hydroxyacyl-CoA dehydrogenase activity;GO:0016491//oxidoreductase activity;GO:0016508//long-chain-enoyl-CoA hydratase activity;GO:0070403//NAD+ binding	GO:0006631//fatty acid metabolic process;GO:0006635//fatty acid beta-oxidation;GO:0055114//oxidation-reduction process
MSTRG.27289	1007	831	1043	5363	5480	5656	6	6.18	7.08	32.54	31.91	33.45	6.42	32.63333333	2.345701157	4.57E-144	9.03E-141	--	unknown [Zea mays]	-	-	-	-	-	-	-
Zm00001d051157	1921	1645	2066	212	288	232	69.9	74.63	85.57	7.85	10.23	8.37	76.7	8.816666667	-3.120921356	5.01E-138	9.24E-135	-	Adenosine kinase 2	-	-	-	-	GO:0005634//nucleus;GO:0005829//cytosol	GO:0004001//adenosine kinase activity;GO:0016301//kinase activity;GO:0016773//phosphotransferase activity, alcohol group as acceptor	GO:0006166//purine ribonucleoside salvage;GO:0006167//AMP biosynthetic process;GO:0016310//phosphorylation
Zm00001d017271	9343	7415	8467	1825	2195	1602	295.82	295.96	315.52	58.02	66	51.55	302.4333333	58.52333333	-2.369533309	1.05E-132	1.82E-129	-	Adenosine kinase 2	-	-	-	-	GO:0005634//nucleus;GO:0005829//cytosol	GO:0004001//adenosine kinase activity;GO:0016301//kinase activity;GO:0016773//phosphotransferase activity, alcohol group as acceptor	GO:0006166//purine ribonucleoside salvage;GO:0006167//AMP biosynthetic process;GO:0016310//phosphorylation
Zm00001d012527	373	330	286	2549	3286	2504	12.88	14.2	11.24	89.55	110.78	85.74	12.77333333	95.35666667	2.900198745	5.51E-130	8.98E-127	NAC-transcription factor 23	NAC domain-containing protein 2	-	-	-	-	GO:0005634//nucleus	GO:0003677//DNA binding	GO:0006355//regulation of transcription, DNA-templated
Zm00001d052264	13460	10567	9660	2613	2543	2138	490.54	480.23	400.82	96.91	90.54	77.29	457.1966667	88.24666667	-2.373201195	9.74E-127	1.50E-123	-	-	-	-	-	-	GO:0005576//extracellular region;GO:0005618//cell wall;GO:0016020//membrane	-	GO:0009664//plant-type cell wall organization;GO:0071555//cell wall organization
Zm00001d048703	10465	7836	7940	1333	1848	1211	298.28	278.42	258.25	38.69	51.77	34.24	278.3166667	41.56666667	-2.743228341	9.40E-122	1.37E-118	benzoxazinone synthesis4	benzoxazinone synthesis4	Metabolism;Metabolism	Global and overview maps;Biosynthesis of other secondary metabolites	ko01110//Biosynthesis of secondary metabolites;ko00402//Benzoxazinoid biosynthesis	K13225;K13225	GO:0016020//membrane;GO:0016021//integral component of membrane	GO:0004497//monooxygenase activity;GO:0005506//iron ion binding;GO:0016491//oxidoreductase activity;GO:0016705//oxidoreductase activity, acting on paired donors, with incorporation or reduction of molecular oxygen;GO:0016709//oxidoreductase activity, acting on paired donors, with incorporation or reduction of molecular oxygen, NAD(P)H as one donor, and incorporation of one atom of oxygen;GO:00200…	GO:0055114//oxidation-reduction process
Zm00001d002544	1488	1393	1751	147	184	117	20.34	22.28	26.38	1.97	2.27	1.51	23	1.916666667	-3.584962501	2.14E-120	2.96E-117	-	Regulator of chromosome condensation (RCC1) family with FYVE zinc finger domain	-	-	-	-	-	GO:0046872//metal ion binding	-
Zm00001d020669	5576	4687	5377	1695	1818	1688	118.18	123.86	129.73	36.56	37.63	35.49	123.9233333	36.56	-1.76110988	2.61E-116	3.44E-113	-	Formate tetrahyrofolate ligase	Metabolism;Metabolism;Metabolism	Global and overview maps;Global and overview maps;Metabolism of cofactors and vitamins	ko01100//Metabolic pathways;ko01200//Carbon metabolism;ko00670//One carbon pool by folate	K01938;K01938;K01938	GO:0005737//cytoplasm	GO:0004329//formate-tetrahydrofolate ligase activity;GO:0004477//methenyltetrahydrofolate cyclohydrolase activity;GO:0004488//methylenetetrahydrofolate dehydrogenase (NADP+) activity;GO:0005524//ATP binding;GO:0016874//ligase activity	GO:0009113//purine nucleobase biosynthetic process;GO:0009257//10-formyltetrahydrofolate biosynthetic process;GO:0055114//oxidation-reduction process
Zm00001d006010	2171	1948	3212	177	219	170	93.99	105.15	158.29	7.8	9.26	7.3	119.1433333	8.12	-3.87507469	6.72E-114	8.46E-111	-	-	-	-	-	-	-	-	-
Zm00001d023213	1680	1389	1575	327	394	348	54.92	56.61	58.61	10.88	12.58	11.28	56.71333333	11.58	-2.2920527	1.53E-111	1.84E-108	-	cytochrome P450 family 87 subfamily A polypeptide 6	-	-	-	-	GO:0016020//membrane;GO:0016021//integral component of membrane	GO:0004497//monooxygenase activity;GO:0005506//iron ion binding;GO:0016491//oxidoreductase activity;GO:0016705//oxidoreductase activity, acting on paired donors, with incorporation or reduction of molecular oxygen;GO:0016709//oxidoreductase activity, acting on paired donors, with incorporation or reduction of molecular oxygen, NAD(P)H as one donor, and incorporation of one atom of oxygen;GO:00200…	GO:0055114//oxidation-reduction process
Zm00001d020454	1511	1442	1502	322	297	310	23.19	27.44	26.89	5.04	4.26	4.65	25.84	4.65	-2.474303449	1.37E-101	1.58E-98	-	-	-	-	-	-	GO:0005840//ribosome;GO:0016020//membrane;GO:0016021//integral component of membrane	GO:0003735//structural constituent of ribosome	GO:0006412//translation
Zm00001d048461	2649	2238	2306	713	838	733	84.47	88.38	83.49	22.92	25.42	23.28	85.44666667	23.87333333	-1.839624195	5.83E-99	6.46E-96	blue fluorescent1	blue fluorescent1	Metabolism;Metabolism;Metabolism;Metabolism	Global and overview maps;Global and overview maps;Global and overview maps;Amino acid metabolism	ko01100//Metabolic pathways;ko01110//Biosynthesis of secondary metabolites;ko01230//Biosynthesis of amino acids;ko00400//Phenylalanine, tyrosine and tryptophan biosynthesis	K00766;K00766;K00766;K00766	GO:0005829//cytosol;GO:0009507//chloroplast;GO:0009536//plastid;GO:0009570//chloroplast stroma;GO:0009941//chloroplast envelope	GO:0004048//anthranilate phosphoribosyltransferase activity;GO:0016757//transferase activity, transferring glycosyl groups	GO:0000162//tryptophan biosynthetic process
Zm00001d015569	11167	8866	9362	3974	3961	4120	179.26	177.66	171.21	65.77	62.28	65.66	176.0433333	64.57	-1.446994662	7.13E-96	7.60E-93	-	Vacuolar H+-translocating inorganic pyrophosphatase	Metabolism	Energy metabolism	ko00190//Oxidative phosphorylation	K01507	GO:0016020//membrane;GO:0016021//integral component of membrane	GO:0004427//inorganic diphosphatase activity;GO:0009678//hydrogen-translocating pyrophosphatase activity;GO:0016787//hydrolase activity	GO:1902600//hydrogen ion transmembrane transport
Zm00001d019565	1647	1581	1948	260	329	307	67.41	80.69	90.76	10.83	13.15	12.46	79.62	12.14666667	-2.712570413	8.36E-96	8.57E-93	plasma membrane intrinsic protein2	Aquaporin PIP2-6	-	-	-	-	GO:0005773//vacuole;GO:0005886//plasma membrane;GO:0009506//plasmodesma;GO:0016020//membrane;GO:0016021//integral component of membrane	GO:0015250//water channel activity;GO:0015267//channel activity	GO:0006833//water transport;GO:0009414//response to water deprivation;GO:0055085//transmembrane transport
Zm00001d003945	920	747	808	110	154	131	23.21	23.27	23.09	2.78	3.94	3.26	23.19	3.326666667	-2.8013536	1.82E-95	1.80E-92	mouse DNA EBV homolog1	mouse DNA EBV homolog1	-	-	-	-	GO:0016020//membrane;GO:0016021//integral component of membrane	GO:0046872//metal ion binding	GO:0030001//metal ion transport
Zm00001d040477	1143	1005	1210	210	182	163	28.07	30.78	33.8	5.25	4.37	3.98	30.88333333	4.533333333	-2.768184325	6.18E-93	5.90E-90	-	Cyclin-like F-box	-	-	-	-	GO:0016020//membrane;GO:0016021//integral component of membrane	GO:0005515//protein binding	-
Zm00001d010399	953	642	815	3229	3530	3342	23.46	19.71	22.84	80.91	84.88	81.62	22.00333333	82.47	1.90614731	6.56E-93	6.06E-90	WRKY-transcription factor 92	Putative WRKY DNA-binding domain superfamily protein isoform 1%3B Putative WRKY DNA-binding domain superfamily protein isoform 2	-	-	-	-	GO:0005634//nucleus	GO:0003677//DNA binding;GO:0003700//transcription factor activity, sequence-specific DNA binding;GO:0043565//sequence-specific DNA binding	GO:0006355//regulation of transcription, DNA-templated
Zm00001d012292	2045	1748	1743	5937	6209	6368	75.86	80.85	73.6	224.13	224.98	234.31	76.77	227.8066667	1.569195414	6.12E-92	5.46E-89	-	Glucan endo-13-beta-glucosidase 14	-	-	-	-	GO:0046658//anchored component of plasma membrane	GO:0004553//hydrolase activity, hydrolyzing O-glycosyl compounds;GO:0016787//hydrolase activity	GO:0005975//carbohydrate metabolic process
Zm00001d002113	1006	876	919	147	201	167	12.39	13.12	13.12	1.62	2.04	1.9	12.87666667	1.853333333	-2.79656489	7.75E-92	6.70E-89	-	-	-	-	-	-	GO:0016020//membrane;GO:0016021//integral component of membrane	GO:0000166//nucleotide binding;GO:0004386//helicase activity;GO:0004812//aminoacyl-tRNA ligase activity;GO:0005524//ATP binding	GO:0006418//tRNA aminoacylation for protein translation
Zm00001d045599	3748	3015	3555	1094	1101	916	76.99	77.23	83.13	22.85	22.05	18.63	79.11666667	21.17666667	-1.901506126	2.76E-91	2.32E-88	-	Monocopper oxidase-like protein SKU5	-	-	-	-	GO:0005886//plasma membrane;GO:0046658//anchored component of plasma membrane	GO:0004322//ferroxidase activity;GO:0005507//copper ion binding;GO:0016491//oxidoreductase activity;GO:0016722//oxidoreductase activity, oxidizing metal ions	GO:0006826//iron ion transport;GO:0055072//iron ion homeostasis;GO:0055114//oxidation-reduction process
Zm00001d049239	24383	18316	22764	8350	9125	8743	560.17	527.11	595.48	196	208.3	198.86	560.92	201.0533333	-1.480216769	8.78E-89	7.15E-86	adenosyl homocysteine hydrolase1	Adenosylhomocysteinase	Metabolism;Metabolism	Global and overview maps;Amino acid metabolism	ko01100//Metabolic pathways;ko00270//Cysteine and methionine metabolism	K01251;K01251	GO:0005829//cytosol	GO:0004013//adenosylhomocysteinase activity;GO:0016787//hydrolase activity;GO:0051287//NAD binding	GO:0006730//one-carbon metabolic process;GO:0019510//S-adenosylhomocysteine catabolic process;GO:0033353//S-adenosylmethionine cycle
Zm00001d002762	115	72	84	758	876	923	7.09	5.53	5.89	47.55	52.74	56.44	6.17	52.24333333	3.081904555	1.83E-86	1.45E-83	AP2-EREBP-transcription factor 198	Ethylene-responsive transcription factor 2	-	-	-	-	GO:0005634//nucleus	GO:0003677//DNA binding;GO:0003700//transcription factor activity, sequence-specific DNA binding	GO:0006351//transcription, DNA-templated;GO:0006355//regulation of transcription, DNA-templated
Zm00001d020804	6720	5784	6242	2573	2621	2348	188.38	202.18	199.19	73.41	71.76	65.29	196.5833333	70.15333333	-1.486557453	1.41E-84	1.08E-81	Homeobox-transcription factor 120	Homeobox-leucine zipper protein ATHB-6	-	-	-	-	GO:0005634//nucleus	GO:0003677//DNA binding;GO:0003700//transcription factor activity, sequence-specific DNA binding;GO:0043565//sequence-specific DNA binding	GO:0006355//regulation of transcription, DNA-templated;GO:0045893//positive regulation of transcription, DNA-templated
MSTRG.4100	362	301	233	2150	1855	2018	4.65	4.88	3.13	25.79	21.79	24.3	4.22	23.96	2.505313004	1.85E-84	1.39E-81	--	unknown [Zea mays]	-	-	-	-	-	-	-
Zm00001d052493	4573	4487	6032	1018	975	1041	198.22	242.43	297.6	44.87	41.17	44.76	246.0833333	43.6	-2.496746911	3.77E-84	2.74E-81	-	Aluminium induced protein with YGL and LRDR motifs	-	-	-	-	-	-	-
MSTRG.7921	339	266	290	1351	1396	1408	8.75	7.15	9.15	31.01	31.72	32.51	8.35	31.74666667	1.926757017	6.57E-84	4.67E-81	--	hypothetical protein ZEAMMB73_Zm00001d051617 [Zea mays]	-	-	-	-	-	-	-
Zm00001d040697	16825	12700	15012	6529	7033	6563	735.14	691.91	746.71	290.33	300.11	284.44	724.5866667	291.6266667	-1.313035611	1.98E-82	1.37E-79	-	S-adenosylmethionine synthase 1	Metabolism;Metabolism;Metabolism;Metabolism	Global and overview maps;Global and overview maps;Global and overview maps;Amino acid metabolism	ko01100//Metabolic pathways;ko01110//Biosynthesis of secondary metabolites;ko01230//Biosynthesis of amino acids;ko00270//Cysteine and methionine metabolism	K00789;K00789;K00789;K00789	GO:0005829//cytosol	GO:0000166//nucleotide binding;GO:0004478//methionine adenosyltransferase activity;GO:0005524//ATP binding;GO:0016740//transferase activity;GO:0046872//metal ion binding	GO:0006556//S-adenosylmethionine biosynthetic process;GO:0006730//one-carbon metabolic process
Zm00001d039634	577	541	708	36	57	52	15.55	18.18	21.72	0.99	1.5	1.39	18.48333333	1.293333333	-3.837058903	6.81E-82	4.60E-79	dwarf plant1	dwarf plant1	Metabolism;Metabolism	Global and overview maps;Metabolism of terpenoids and polyketides	ko01110//Biosynthesis of secondary metabolites;ko00904//Diterpenoid biosynthesis	K04124;K04124	-	GO:0016491//oxidoreductase activity;GO:0016707//gibberellin 3-beta-dioxygenase activity;GO:0046872//metal ion binding;GO:0051213//dioxygenase activity	GO:0009416//response to light stimulus;GO:0009686//gibberellin biosynthetic process;GO:0009739//response to gibberellin;GO:0009845//seed germination;GO:0055114//oxidation-reduction process
Zm00001d049179	7639	6191	9251	1310	1831	1555	283.94	296.67	405.52	51.6	65.07	57.39	328.71	58.02	-2.502193146	1.36E-80	8.98E-78	benzoxazinone synthesis7	O-methyltransferase ZRP4	-	-	-	-	-	GO:0008168//methyltransferase activity;GO:0008171//O-methyltransferase activity;GO:0008757//S-adenosylmethionine-dependent methyltransferase activity;GO:0016740//transferase activity;GO:0046983//protein dimerization activity	GO:0019438//aromatic compound biosynthetic process;GO:0032259//methylation
Zm00001d032083	1050	767	656	82	108	60	37.75	34.39	26.85	3	3.79	2.14	32.99666667	2.976666667	-3.470550711	6.55E-80	4.22E-77	-	OSJNBb0026E15.9 protein; protein	-	-	-	-	-	GO:0008168//methyltransferase activity;GO:0008171//O-methyltransferase activity;GO:0008757//S-adenosylmethionine-dependent methyltransferase activity;GO:0016740//transferase activity;GO:0046983//protein dimerization activity	GO:0019438//aromatic compound biosynthetic process;GO:0032259//methylation
MSTRG.8180	752	629	546	2764	2735	2922	18.07	17.07	14.94	65.5	64.21	67.92	16.69333333	65.87666667	1.980495496	1.28E-79	8.04E-77	--	Gag, partial [Zea mays]	-	-	-	-	-	-	-
Zm00001d007113	5451	4344	4528	2103	2212	2106	141.39	141.09	133.52	53.91	54.66	52.12	138.6666667	53.56333333	-1.372303378	1.36E-79	8.39E-77	-	Xylose isomerase	Metabolism;Metabolism;Metabolism	Global and overview maps;Carbohydrate metabolism;Carbohydrate metabolism	ko01100//Metabolic pathways;ko00051//Fructose and mannose metabolism;ko00040//Pentose and glucuronate interconversions	K01805;K01805;K01805	-	GO:0009045//xylose isomerase activity;GO:0016853//isomerase activity;GO:0046872//metal ion binding	GO:0005975//carbohydrate metabolic process;GO:0042732//D-xylose metabolic process
Zm00001d022367	1621	1360	1446	324	285	202	45.48	47.57	46.16	9.25	7.81	5.62	46.40333333	7.56	-2.617770304	3.61E-78	2.17E-75	-	Beta-glucosidase 44	-	-	-	-	-	GO:0004553//hydrolase activity, hydrolyzing O-glycosyl compounds;GO:0008422//beta-glucosidase activity	GO:0005975//carbohydrate metabolic process
Zm00001d044300	1014	689	614	3914	3944	4339	30.76	26.06	21.2	120.82	116.84	130.55	26.00666667	122.7366667	2.238612905	3.92E-78	2.31E-75	-	PIF / Ping-Pong family of plant transposases	-	-	-	-	-	-	-
MSTRG.8406	879	707	632	3389	3145	3648	16.4	16.46	13.46	64.25	56.98	67.32	15.44	62.85	2.025239992	4.85E-78	2.80E-75	--	BEACH domain-containing protein B [Zea mays]	-	-	-	-	-	-	-
MSTRG.18839	476	404	352	1781	1874	1984	3.98	4.21	3.35	15.18	15.32	16.48	3.846666667	15.66	2.025403489	5.17E-76	2.92E-73	--	Protein kinase domain superfamily protein [Zea mays]	-	-	-	-	-	GO:0004386//helicase activity;GO:0005488//binding	GO:0009987//cellular process
Zm00001d017820	1467	1247	1188	4185	4920	4220	35.95	38.1	33.14	104.37	117.75	102.57	35.73	108.23	1.598892633	7.93E-76	4.39E-73	-	Galactan beta-14-galactosyltransferase GALS1	-	-	-	-	GO:0016020//membrane;GO:0016021//integral component of membrane	GO:0016740//transferase activity;GO:0016757//transferase activity, transferring glycosyl groups	-
Zm00001d021615	9756	8433	10619	3022	3542	2904	378.36	407.41	468.46	118.96	133.87	111.08	418.0766667	121.3033333	-1.785148332	2.96E-75	1.60E-72	cysteine protease4	Cathepsin B-like cysteine proteinase 3	-	-	-	-	GO:0005615//extracellular space;GO:0005764//lysosome	GO:0004197//cysteine-type endopeptidase activity;GO:0008234//cysteine-type peptidase activity	GO:0006508//proteolysis;GO:0050790//regulation of catalytic activity;GO:0051603//proteolysis involved in cellular protein catabolic process
Zm00001d005698	196	151	137	916	1058	1105	18.69	17.95	14.87	88.89	98.53	104.52	17.17	97.31333333	2.502747449	6.85E-75	3.65E-72	-	AN17	-	-	-	-	-	GO:0008270//zinc ion binding;GO:0046872//metal ion binding	-
Zm00001d030040	4417	3147	3198	11799	12575	13507	130.76	116.17	107.77	355.49	363.58	396.64	118.2333333	371.9033333	1.653290849	1.07E-74	5.59E-72	-	nonsense-mediated mRNA decay NMD3 family protein	Genetic Information Processing;Genetic Information Processing	Translation;Translation	ko03013//RNA transport;ko03008//Ribosome biogenesis in eukaryotes	K07562;K07562	GO:0005634//nucleus;GO:0005737//cytoplasm	GO:0043023//ribosomal large subunit binding	GO:0000055//ribosomal large subunit export from nucleus;GO:0015031//protein transport
Zm00001d006153	2996	2436	2402	7194	7918	7848	84.81	85.68	77.78	205.06	215.58	217.56	82.75666667	212.7333333	1.362098666	6.34E-74	3.25E-71	-	1-acylglycerol-3-phosphate O-acyltransferase	-	-	-	-	-	GO:0003824//catalytic activity;GO:0004623//phospholipase A2 activity;GO:0016298//lipase activity;GO:0016740//transferase activity;GO:0016746//transferase activity, transferring acyl groups;GO:0016787//hydrolase activity;GO:0042171//lysophosphatidic acid acyltransferase activity;GO:0052689//carboxylic ester hydrolase activity	GO:0055088//lipid homeostasis;GO:0055089//fatty acid homeostasis;GO:0055091//phospholipid homeostasis;GO:0070328//triglyceride homeostasis
Zm00001d016674	1090	734	674	3874	3853	3791	23.49	19.72	16.53	84.95	81.08	81.03	19.91333333	82.35333333	2.048092309	2.10E-73	1.06E-70	HSF-transcription factor 6	Heat shock factor protein 2	-	-	-	-	GO:0005634//nucleus	GO:0000978//RNA polymerase II core promoter proximal region sequence-specific DNA binding;GO:0003677//DNA binding;GO:0003700//transcription factor activity, sequence-specific DNA binding;GO:0043565//sequence-specific DNA binding	GO:0006355//regulation of transcription, DNA-templated;GO:0034605//cellular response to heat;GO:0043618//regulation of transcription from RNA polymerase II promoter in response to stress;GO:0061408//positive regulation of transcription from RNA polymerase II promoter in response to heat stress
Zm00001d016311	1838	1404	1676	523	595	498	47.93	46.41	50.65	13.02	14.64	11.84	48.33	13.16666667	-1.876028842	1.42E-72	7.04E-70	-	Metallopeptidase M24 family protein	-	-	-	-	-	GO:0004177//aminopeptidase activity;GO:0016787//hydrolase activity;GO:0030145//manganese ion binding;GO:0046872//metal ion binding	GO:0006508//proteolysis
Zm00001d044442	864	697	872	3017	4024	3757	9.61	9.63	11.11	33.52	43.1	40.72	10.11666667	39.11333333	1.950926476	1.22E-71	5.93E-69	-	ABC transporter G family member 40	-	-	-	-	GO:0005886//plasma membrane;GO:0016020//membrane;GO:0016021//integral component of membrane	GO:0000166//nucleotide binding;GO:0005524//ATP binding;GO:0016887//ATPase activity;GO:0042626//ATPase activity, coupled to transmembrane movement of substances	GO:0055085//transmembrane transport
Zm00001d013319	5821	5248	6849	1774	1967	1737	122.57	137.8	164.17	38.02	40.45	36.28	141.5133333	38.25	-1.887406337	3.03E-70	1.45E-67	-	Endoglucanase 25	-	-	-	-	GO:0016020//membrane;GO:0016021//integral component of membrane	GO:0003824//catalytic activity;GO:0004553//hydrolase activity, hydrolyzing O-glycosyl compounds;GO:0008810//cellulase activity;GO:0016787//hydrolase activity;GO:0016798//hydrolase activity, acting on glycosyl bonds	GO:0000272//polysaccharide catabolic process;GO:0005975//carbohydrate metabolic process;GO:0008152//metabolic process;GO:0030245//cellulose catabolic process
Zm00001d010956	495	356	315	1750	1925	1771	14.29	12.81	10.35	51.4	54.26	50.7	12.48333333	52.12	2.061833866	1.22E-69	5.73E-67	C3H-transcription factor 37	Zinc finger CCCH domain-containing protein 29	-	-	-	-	-	GO:0005515//protein binding;GO:0046872//metal ion binding	-
Zm00001d017869	932	791	1112	133	182	123	22.1	23.39	29.97	3.21	4.2	2.9	25.15333333	3.436666667	-2.871667767	2.31E-69	1.07E-66	-	Aspartyl protease AED1	-	-	-	-	-	GO:0004190//aspartic-type endopeptidase activity;GO:0008233//peptidase activity;GO:0016787//hydrolase activity	GO:0006508//proteolysis;GO:0030163//protein catabolic process
Zm00001d047540	2911	2310	2776	970	1114	941	30.8	28.08	31.98	9.88	10.38	9.65	30.28666667	9.97	-1.603017395	8.66E-69	3.93E-66	-	Guanine nucleotide exchange factor SPIKE 1	-	-	-	-	GO:0005622//intracellular;GO:0016020//membrane;GO:0016021//integral component of membrane	GO:0005085//guanyl-nucleotide exchange factor activity	GO:0007264//small GTPase mediated signal transduction
Zm00001d028486	5596	5140	5804	1482	1964	1873	295.06	337.93	348.37	79.52	101.14	97.96	327.12	92.87333333	-1.816483647	1.59E-68	7.09E-66	-	Chemocyanin	-	-	-	-	GO:0046658//anchored component of plasma membrane	GO:0009055//electron carrier activity	GO:0022900//electron transport chain
Zm00001d035475	3134	2686	2612	912	1087	811	79.94	84.87	76.54	23.09	26.68	20.54	80.45	23.43666667	-1.779325027	2.12E-68	9.30E-66	-	Isovaleryl-CoA dehydrogenase mitochondrial	Metabolism;Metabolism	Global and overview maps;Amino acid metabolism	ko01100//Metabolic pathways;ko00280//Valine, leucine and isoleucine degradation	K00253;K00253	GO:0005739//mitochondrion	GO:0003995//acyl-CoA dehydrogenase activity;GO:0008470//isovaleryl-CoA dehydrogenase activity;GO:0016491//oxidoreductase activity;GO:0016627//oxidoreductase activity, acting on the CH-CH group of donors;GO:0050660//flavin adenine dinucleotide binding	GO:0055114//oxidation-reduction process
Zm00001d020272	392	359	515	14	11	20	10.42	11.89	15.57	0.38	0.29	0.53	12.62666667	0.4	-4.98033002	4.90E-68	2.12E-65	trehalose-6-phosphate phosphatase8	trehalose-6-phosphate phosphatase8	Metabolism;Metabolism	Global and overview maps;Carbohydrate metabolism	ko01100//Metabolic pathways;ko00500//Starch and sucrose metabolism	K01087;K01087	-	GO:0003824//catalytic activity;GO:0004805//trehalose-phosphatase activity;GO:0016787//hydrolase activity	GO:0005992//trehalose biosynthetic process;GO:0016311//dephosphorylation
MSTRG.27284	809	698	799	2484	2754	2792	6.32	7.83	7.14	20.63	21.48	23.08	7.096666667	21.73	1.614474725	1.18E-67	5.01E-65	--	unknown [Zea mays]	-	-	-	-	-	-	-
Zm00001d038146	5046	3681	4052	1584	1383	1246	121.63	106.99	109.44	38.17	30.68	28.76	112.6866667	32.53666667	-1.792178461	1.28E-67	5.36E-65	-	Oxidoreductase%2C 2OG-Fe oxygenase family protein	-	-	-	-	GO:0016020//membrane;GO:0016021//integral component of membrane	GO:0016491//oxidoreductase activity;GO:0046872//metal ion binding	GO:0055114//oxidation-reduction process
MSTRG.20738	470	319	262	2121	1946	2145	1.42	1.2	0.9	6.51	5.73	6.42	1.173333333	6.22	2.406301652	3.24E-67	1.34E-64	--	RIRE2 orf3 [Zea mays]	-	-	-	-	-	-	GO:0044260//cellular macromolecule metabolic process;GO:0090304//nucleic acid metabolic process
Zm00001d021779	330	278	266	1309	1600	1784	19.37	20.02	17.39	77.42	90.25	101.83	18.92666667	89.83333333	2.246830519	3.38E-67	1.38E-64	-	F-box protein SKIP27	-	-	-	-	-	GO:0005515//protein binding	-
MSTRG.26357	1503	1226	1242	3829	3871	3944	30.36	30.88	28.56	78.69	76.35	79	29.93333333	78.01333333	1.381967773	3.77E-67	1.51E-64	--	hypothetical protein rf1-C2-g9 [Zea mays]	-	-	-	-	-	-	-
Zm00001d027976	400	285	303	1386	1374	1468	12.67	11.17	10.79	44.6	42.46	46.18	11.54333333	44.41333333	1.943932966	4.44E-67	1.76E-64	-	GLABRA2 expression modulator	-	-	-	-	-	-	-
MSTRG.21032	1536	1339	1420	4291	4246	4411	38.95	42.33	40.99	110.73	105.15	110.95	40.75666667	108.9433333	1.418469946	7.08E-67	2.76E-64	--	uncharacterized protein LOC100384746 [Zea mays]	-	-	-	-	-	-	-
Zm00001d031109	2395	1995	2228	833	967	843	88.91	85.82	90.24	24.7	27.88	24.85	88.32333333	25.81	-1.774864479	1.44E-66	5.52E-64	C2C2-YABBY-transcription factor 11	Putative axial regulator YABBY 2	-	-	-	-	GO:0005634//nucleus	-	GO:0007275//multicellular organism development;GO:0010158//abaxial cell fate specification;GO:0045165//cell fate commitment
Zm00001d045046	1754	1290	1241	4401	4999	4729	38.42	35.1	31.09	96.63	105.37	102.15	34.87	101.3833333	1.539762234	1.71E-64	6.48E-62	bHLH-transcription factor 171	Pi starvation-induced transcription factor1	-	-	-	-	GO:0005634//nucleus	GO:0001228//transcriptional activator activity, RNA polymerase II transcription regulatory region sequence-specific binding;GO:0003677//DNA binding;GO:0046983//protein dimerization activity	GO:0045944//positive regulation of transcription from RNA polymerase II promoter
Zm00001d050104	446	355	361	1465	1432	1449	7.39	7.33	6.81	24.71	23.17	23.82	7.176666667	23.9	1.735624799	3.00E-63	1.12E-60	-	-	-	-	-	-	GO:0019005//SCF ubiquitin ligase complex	GO:0004842//ubiquitin-protein transferase activity	GO:0006511//ubiquitin-dependent protein catabolic process;GO:0016567//protein ubiquitination;GO:0031146//SCF-dependent proteasomal ubiquitin-dependent protein catabolic process
Zm00001d039245	176	145	201	1022	990	1181	4.96	5.1	6.45	29.32	27.25	33.02	5.503333333	29.86333333	2.439997588	8.57E-63	3.16E-60	WRKY-transcription factor 93	WRKY transcription factor 6	-	-	-	-	GO:0005634//nucleus	GO:0003677//DNA binding;GO:0003700//transcription factor activity, sequence-specific DNA binding;GO:0043565//sequence-specific DNA binding	GO:0006355//regulation of transcription, DNA-templated
Zm00001d029762	1805	1471	1761	578	662	625	33.48	34.02	37.81	11.26	12.08	11.57	35.10333333	11.63666667	-1.592930176	4.77E-62	1.74E-59	-	Hexose transporter	-	-	-	-	GO:0005887//integral component of plasma membrane;GO:0016020//membrane;GO:0016021//integral component of membrane	GO:0005351//sugar:proton symporter activity;GO:0005355//glucose transmembrane transporter activity;GO:0022857//transmembrane transporter activity	GO:0008645//hexose transport;GO:0046323//glucose import;GO:0055085//transmembrane transport;GO:1902600//hydrogen ion transmembrane transport
Zm00001d003451	230	164	118	1450	1194	1644	7.45	6.62	4.35	47.78	37.76	52.81	6.14	46.11666667	2.908977677	1.19E-61	4.30E-59	EIL-transcription factor 7	ETHYLENE INSENSITIVE 3-like 5 protein	Environmental Information Processing;Environmental Information Processing	Signal transduction;Signal transduction	ko04075//Plant hormone signal transduction;ko04016//MAPK signaling pathway - plant	K14514;K14514	GO:0005634//nucleus	GO:0003677//DNA binding;GO:0003700//transcription factor activity, sequence-specific DNA binding	GO:0006355//regulation of transcription, DNA-templated
Zm00001d043104	3479	2875	3017	7707	8197	8422	87.31	91.14	84.32	206.46	206.94	216.82	87.59	210.0733333	1.262054964	1.26E-61	4.48E-59	-	-	-	-	-	-	-	-	-
Zm00001d028536	8679	7253	8707	3504	3637	3780	191.3	197.3	217.59	76.77	76.15	80.57	202.0633333	77.83	-1.37640929	5.05E-61	1.77E-58	-	Anthranilate synthase alpha subunit 2 chloroplastic	Metabolism;Metabolism;Metabolism;Metabolism	Global and overview maps;Global and overview maps;Global and overview maps;Amino acid metabolism	ko01100//Metabolic pathways;ko01110//Biosynthesis of secondary metabolites;ko01230//Biosynthesis of amino acids;ko00400//Phenylalanine, tyrosine and tryptophan biosynthesis	K01657;K01657;K01657;K01657	-	GO:0004049//anthranilate synthase activity	GO:0000162//tryptophan biosynthetic process;GO:0009058//biosynthetic process
Zm00001d007009	794	610	697	169	202	162	17.26	15.88	16.23	3.92	4.6	3.37	16.45666667	3.963333333	-2.05388593	5.92E-61	2.05E-58	-	DNAJ heat shock N-terminal domain-containing protein	-	-	-	-	GO:0016020//membrane;GO:0016021//integral component of membrane	-	-
Zm00001d045631	717	575	636	3	2	5	28.85	28.84	29.13	0.12	0.1	0.2	28.94	0.14	-7.691494284	2.13E-60	7.28E-58	-	Acyl-CoA N-acyltransferase with RING/FYVE/PHD-type zinc finger domain	-	-	-	-	GO:0005634//nucleus	GO:0000977//RNA polymerase II regulatory region sequence-specific DNA binding;GO:0003682//chromatin binding;GO:0016740//transferase activity;GO:0016746//transferase activity, transferring acyl groups;GO:0042393//histone binding;GO:0044212//transcription regulatory region DNA binding;GO:0046872//metal ion binding	GO:0045944//positive regulation of transcription from RNA polymerase II promoter
Zm00001d011428	673	555	531	1836	2005	1940	18.52	18.99	16.47	52.38	53.57	53.22	17.99333333	53.05666667	1.560071564	3.25E-60	1.10E-57	-	urophorphyrin methylase 1	-	-	-	-	-	GO:0004851//uroporphyrin-III C-methyltransferase activity;GO:0008168//methyltransferase activity;GO:0016740//transferase activity;GO:0043115//precorrin-2 dehydrogenase activity;GO:0051266//sirohydrochlorin ferrochelatase activity;GO:0051287//NAD binding	GO:0009236//cobalamin biosynthetic process;GO:0019354//siroheme biosynthetic process;GO:0032259//methylation;GO:0055114//oxidation-reduction process
Zm00001d041670	618	505	508	65	108	61	27.33	27.88	25.59	2.93	4.65	2.7	26.93333333	3.426666667	-2.974515028	4.09E-60	1.37E-57	phytase2	phytase2	-	-	-	-	GO:0016020//membrane;GO:0016021//integral component of membrane	-	-
Zm00001d018370	9742	6999	8590	3658	3760	3950	256.48	232.01	261.51	97.1	98.65	103.33	250	99.69333333	-1.326359157	5.34E-60	1.76E-57	pco101682(581)	Leucine aminopeptidase 2 chloroplastic	-	-	-	-	GO:0005737//cytoplasm	GO:0004177//aminopeptidase activity;GO:0008235//metalloexopeptidase activity;GO:0030145//manganese ion binding	GO:0006508//proteolysis;GO:0019538//protein metabolic process
Zm00001d034387	1889	1433	1339	5472	6871	7700	31.26	22.18	24.14	80.01	104.1	119.94	25.86	101.35	1.970551909	6.13E-60	2.00E-57	aldehyde oxidase1	aldehyde oxidase1	-	-	-	-	GO:0005737//cytoplasm	GO:0005506//iron ion binding;GO:0009055//electron carrier activity;GO:0016491//oxidoreductase activity;GO:0043546//molybdopterin cofactor binding;GO:0046872//metal ion binding;GO:0050302//indole-3-acetaldehyde oxidase activity;GO:0050660//flavin adenine dinucleotide binding;GO:0051536//iron-sulfur cluster binding;GO:0051537//2 iron, 2 sulfur cluster binding;GO:0071949//FAD binding	GO:0009688//abscisic acid biosynthetic process;GO:0009851//auxin biosynthetic process;GO:0022900//electron transport chain;GO:0055114//oxidation-reduction process
Zm00001d032084	2274	1972	2425	624	822	711	210.25	227.35	255.24	58.72	74.23	65.21	230.9466667	66.05333333	-1.80585645	6.30E-60	2.03E-57	-	Chaperone DnaJ-domain superfamily protein	-	-	-	-	-	-	-
MSTRG.27136	30	23	11	514	396	451	0.52	0.38	0.19	6.78	4.68	5.66	0.363333333	5.706666667	3.973282662	1.50E-59	4.78E-57	--	reverse transcriptase [Zea mays]	-	-	-	-	-	-	-
MSTRG.19855	784	632	601	2361	2297	2620	9.1	9.42	7.45	27.99	24.27	27.35	8.656666667	26.53666667	1.616103648	3.97E-59	1.25E-56	--	Leucine-rich repeat protein 1 [Zea mays]	-	-	-	-	-	-	-
MSTRG.25016	3618	2905	2823	8679	8415	8739	6.67	6.72	5.98	16.39	15.31	16.11	6.456666667	15.93666667	1.303488452	1.28E-58	3.98E-56	TY3B-I	reverse transcriptase [Zea mays]	-	-	-	-	GO:0043231//intracellular membrane-bounded organelle	-	-
MSTRG.22163	308	280	267	1166	1133	1182	2.23	2.5	2.17	8.57	7.94	8.36	2.3	8.29	1.849738241	5.31E-58	1.63E-55	pol	reverse transcriptase [Zea mays]	-	-	-	-	-	-	-
Zm00001d024939	1199	966	1317	260	307	202	59.23	62	78.28	12.72	14.69	9.16	66.50333333	12.19	-2.447728528	1.25E-57	3.80E-55	-	Phosphoglycerate mutase-like protein	-	-	-	-	GO:0005737//cytoplasm;GO:0016020//membrane;GO:0016021//integral component of membrane	GO:0016868//intramolecular transferase activity, phosphotransferases	-
Zm00001d021207	96	68	53	531	681	701	6.93	6.12	4.36	39.02	48.03	50.21	5.803333333	45.75333333	2.978923152	1.86E-57	5.61E-55	AP2-EREBP-transcription factor 23	DRE-binding protein 3	-	-	-	-	GO:0005634//nucleus	GO:0003677//DNA binding;GO:0003700//transcription factor activity, sequence-specific DNA binding	GO:0006351//transcription, DNA-templated;GO:0006355//regulation of transcription, DNA-templated
Zm00001d040741	1173	1044	1331	341	336	331	31.16	34.07	39.72	9.02	8.77	8.73	34.98333333	8.84	-1.984549486	2.62E-57	7.80E-55	-	Serine carboxypeptidase-like 33	-	-	-	-	GO:0005773//vacuole	GO:0004180//carboxypeptidase activity;GO:0004185//serine-type carboxypeptidase activity;GO:0008233//peptidase activity;GO:0016787//hydrolase activity	GO:0006508//proteolysis;GO:0051603//proteolysis involved in cellular protein catabolic process
Zm00001d049560	981	816	832	285	303	268	29.6	30.7	28.58	8.75	8.93	8.02	29.62666667	8.566666667	-1.790090457	3.52E-57	1.04E-54	-	Aldolase superfamily protein	Metabolism;Metabolism;Metabolism;Metabolism;Metabolism	Global and overview maps;Global and overview maps;Global and overview maps;Global and overview maps;Carbohydrate metabolism	ko01100//Metabolic pathways;ko01110//Biosynthesis of secondary metabolites;ko01200//Carbon metabolism;ko01230//Biosynthesis of amino acids;ko00030//Pentose phosphate pathway	K00616;K00616;K00616;K00616;K00616	GO:0005622//intracellular;GO:0005737//cytoplasm	GO:0003824//catalytic activity;GO:0004801//sedoheptulose-7-phosphate:D-glyceraldehyde-3-phosphate glyceronetransferase activity	GO:0005975//carbohydrate metabolic process;GO:0006098//pentose-phosphate shunt;GO:0009052//pentose-phosphate shunt, non-oxidative branch
Zm00001d022622	1045	821	875	259	243	179	31.88	30.99	31.1	8.29	7.12	5.52	31.32333333	6.976666667	-2.166627937	5.82E-57	1.70E-54	-	3-dehydroquinate synthase chloroplastic	-	-	-	-	GO:0005737//cytoplasm;GO:0016020//membrane;GO:0016021//integral component of membrane	GO:0003856//3-dehydroquinate synthase activity;GO:0016838//carbon-oxygen lyase activity, acting on phosphates	GO:0008652//cellular amino acid biosynthetic process;GO:0009073//aromatic amino acid family biosynthetic process;GO:0009423//chorismate biosynthetic process
MSTRG.5290	113	87	73	559	636	612	1.21	1.16	0.9	6.01	6.61	6.4	1.09	6.34	2.540154705	1.09E-56	3.14E-54	SHM7	OSJNBa0081G05.10 [Oryza sativa Japonica Group]	-	-	-	-	-	-	-
Zm00001d012322	83	52	73	512	535	498	2.33	1.82	2.33	15.02	14.67	13.88	2.16	14.52333333	2.749269395	1.66E-56	4.73E-54	-	cytochrome P450 family 81 subfamily D polypeptide 8	-	-	-	-	GO:0016020//membrane	GO:0004497//monooxygenase activity;GO:0005506//iron ion binding;GO:0016491//oxidoreductase activity;GO:0016705//oxidoreductase activity, acting on paired donors, with incorporation or reduction of molecular oxygen;GO:0016709//oxidoreductase activity, acting on paired donors, with incorporation or reduction of molecular oxygen, NAD(P)H as one donor, and incorporation of one atom of oxygen;GO:00200…	GO:0042343//indole glucosinolate metabolic process;GO:0055114//oxidation-reduction process;GO:0098542//defense response to other organism
Zm00001d025825	2140	1908	1740	5512	5546	5677	43.28	48.12	40.06	113.46	109.55	113.9	43.82	112.3033333	1.35773936	5.30E-56	1.50E-53	-	Putative RING zinc finger and VWF domain family protein	-	-	-	-	-	-	-
Zm00001d021788	8260	5681	6287	2915	3280	3031	227.49	195.09	197.11	81.7	88.23	82.8	206.5633333	84.24333333	-1.29394976	7.09E-56	1.98E-53	-	Elongation factor 1-alpha	Genetic Information Processing	Translation	ko03013//RNA transport	K03231	GO:0005737//cytoplasm	GO:0000166//nucleotide binding;GO:0003746//translation elongation factor activity;GO:0003924//GTPase activity;GO:0005525//GTP binding	GO:0006412//translation;GO:0006414//translational elongation
Zm00001d035588	1178	1026	925	3117	3200	3161	23	24.98	20.56	61.93	61.02	61.22	22.84666667	61.39	1.426019979	1.08E-55	2.98E-53	-	Serine/threonine-protein kinase	-	-	-	-	GO:0005886//plasma membrane;GO:0016020//membrane;GO:0016021//integral component of membrane	GO:0000166//nucleotide binding;GO:0004672//protein kinase activity;GO:0004674//protein serine/threonine kinase activity;GO:0005524//ATP binding;GO:0016301//kinase activity;GO:0016740//transferase activity	GO:0006468//protein phosphorylation;GO:0016310//phosphorylation;GO:0048544//recognition of pollen
Zm00001d043525	405	285	306	1232	1524	1604	24.36	21.37	20.95	75.4	89.51	95.68	22.22666667	86.86333333	1.966455713	2.79E-55	7.66E-53	-	oxidative stress 3	-	-	-	-	-	-	-
Zm00001d028307	3263	2628	2333	8246	8369	8923	108.3	108.76	88.15	278.54	271.29	293.77	101.7366667	281.2	1.466756863	2.86E-55	7.77E-53	-	Probable inactive poly [ADP-ribose] polymerase SRO1	-	-	-	-	-	GO:0003950//NAD+ ADP-ribosyltransferase activity	-
Zm00001d007422	4253	3399	3994	1800	1846	1591	101.93	97.65	106.91	44.61	40.02	39.16	102.1633333	41.26333333	-1.307945228	3.44E-55	9.24E-53	-	aminopeptidase P1	-	-	-	-	GO:0005737//cytoplasm	GO:0004177//aminopeptidase activity;GO:0016787//hydrolase activity;GO:0046872//metal ion binding;GO:0070006//metalloaminopeptidase activity	GO:0006508//proteolysis
Zm00001d030551	980	714	827	240	236	177	19.64	17.84	18.86	4.89	4.62	3.52	18.78	4.343333333	-2.11232248	4.95E-55	1.32E-52	-	Protein STRUBBELIG-RECEPTOR FAMILY 7	-	-	-	-	GO:0016020//membrane;GO:0016021//integral component of membrane	GO:0004672//protein kinase activity;GO:0005515//protein binding;GO:0005524//ATP binding;GO:0016301//kinase activity	GO:0006468//protein phosphorylation;GO:0016310//phosphorylation
Zm00001d020343	4982	3977	4441	2092	2452	2178	118.81	116.85	124.4	52.91	53	51.62	120.02	52.51	-1.192610734	7.05E-55	1.86E-52	-	Probable acyl-activating enzyme 17 peroxisomal	-	-	-	-	GO:0016020//membrane;GO:0016021//integral component of membrane	GO:0003824//catalytic activity;GO:0016874//ligase activity	-
Zm00001d002051	4724	3515	4764	1733	1775	1722	117.03	108.58	134.36	43.7	42.95	42.32	119.99	42.99	-1.480841161	1.15E-54	3.01E-52	-	D-3-phosphoglycerate dehydrogenase 3 chloroplastic	Metabolism;Metabolism;Metabolism;Metabolism	Global and overview maps;Global and overview maps;Global and overview maps;Amino acid metabolism	ko01100//Metabolic pathways;ko01200//Carbon metabolism;ko01230//Biosynthesis of amino acids;ko00260//Glycine, serine and threonine metabolism	K00058;K00058;K00058;K00058	GO:0009570//chloroplast stroma	GO:0004617//phosphoglycerate dehydrogenase activity;GO:0016491//oxidoreductase activity;GO:0016616//oxidoreductase activity, acting on the CH-OH group of donors, NAD or NADP as acceptor;GO:0051287//NAD binding	GO:0006520//cellular amino acid metabolic process;GO:0006564//L-serine biosynthetic process;GO:0008652//cellular amino acid biosynthetic process;GO:0055114//oxidation-reduction process
Zm00001d003931	1113	828	754	2929	3037	3107	32.43	30.08	25.01	86.86	86.42	89.8	29.17333333	87.69333333	1.587816932	2.53E-54	6.55E-52	-	ACR4	-	-	-	-	-	-	-
Zm00001d020358	373	258	236	1326	1281	1492	11.45	9.88	8.25	41.44	38.42	45.45	9.86	41.77	2.082807592	3.37E-54	8.64E-52	-	Ubiquitin-protein ligase	-	-	-	-	GO:0005634//nucleus;GO:0005737//cytoplasm	GO:0004842//ubiquitin-protein transferase activity;GO:0005515//protein binding;GO:0016874//ligase activity	GO:0016567//protein ubiquitination
Zm00001d031212	3088	2346	2671	991	1204	881	96	90.93	94.51	31.34	36.56	27.13	93.81333333	31.67666667	-1.566372453	9.07E-54	2.30E-51	-	thiolase1	Metabolism;Metabolism;Metabolism;Metabolism;Metabolism;Metabolism;Metabolism;Metabolism;Metabolism;Metabolism;Metabolism;Metabolism;Metabolism;Metabolism	Global and overview maps;Global and overview maps;Global and overview maps;Carbohydrate metabolism;Carbohydrate metabolism;Global and overview maps;Metabolism of terpenoids and polyketides;Amino acid metabolism;Lipid metabolism;Amino acid metabolism;Carbohydrate metabolism;Amino acid metabolism;Carbohydrate metabolism;Lipid metabolism	ko01100//Metabolic pathways;ko01110//Biosynthesis of secondary metabolites;ko01200//Carbon metabolism;ko00620//Pyruvate metabolism;ko00630//Glyoxylate and dicarboxylate metabolism;ko01212//Fatty acid metabolism;ko00900//Terpenoid backbone biosynthesis;ko00280//Valine, leucine and isoleucine degradation;ko00071//Fatty acid degradation;ko00380//Tryptophan metabolism;ko00640//Propanoate metabolism;k…	K00626;K00626;K00626;K00626;K00626;K00626;K00626;K00626;K00626;K00626;K00626;K00626;K00626;K00626	GO:0005739//mitochondrion;GO:0005829//cytosol	GO:0003824//catalytic activity;GO:0003857//3-hydroxyacyl-CoA dehydrogenase activity;GO:0003985//acetyl-CoA C-acetyltransferase activity;GO:0003988//acetyl-CoA C-acyltransferase activity;GO:0004300//enoyl-CoA hydratase activity;GO:0016740//transferase activity;GO:0016746//transferase activity, transferring acyl groups;GO:0016747//transferase activity, transferring acyl groups other than amino-acyl…	GO:0006635//fatty acid beta-oxidation
Zm00001d024572	2004	1832	1765	761	792	795	48.13	54.86	48.25	18.6	18.58	18.94	50.41333333	18.70666667	-1.43025284	1.62E-53	4.09E-51	-	Putative glycerol-3-phosphate transporter 1	-	-	-	-	GO:0016020//membrane;GO:0016021//integral component of membrane	GO:0022857//transmembrane transporter activity	GO:0055085//transmembrane transport
Zm00001d019283	2465	1708	2671	612	727	635	122.63	108.66	153.47	32.74	36.99	29.74	128.2533333	33.15666667	-1.951625441	2.06E-53	5.15E-51	calreticulin2	Calreticulin	Genetic Information Processing;Cellular Processes	Folding, sorting and degradation;Transport and catabolism	ko04141//Protein processing in endoplasmic reticulum;ko04145//Phagosome	K08057;K08057	GO:0005783//endoplasmic reticulum;GO:0005788//endoplasmic reticulum lumen;GO:0005789//endoplasmic reticulum membrane	GO:0005509//calcium ion binding;GO:0005515//protein binding;GO:0046872//metal ion binding;GO:0051082//unfolded protein binding	GO:0006457//protein folding;GO:0030968//endoplasmic reticulum unfolded protein response
Zm00001d028693	399	269	323	1472	1609	2126	17.98	15.08	16.57	67.24	70.6	94.75	16.54333333	77.53	2.228504711	2.15E-53	5.32E-51	safener induced1	safener induced1	-	-	-	-	-	GO:0005515//protein binding	GO:0010731//protein glutathionylation
Zm00001d015798	680	659	861	148	152	114	12.48	15.08	18.03	2.77	2.73	2.13	15.19666667	2.543333333	-2.578962447	2.99E-53	7.32E-51	-	Subtilisin-like protease SBT5.3	-	-	-	-	-	GO:0004252//serine-type endopeptidase activity;GO:0008233//peptidase activity;GO:0008236//serine-type peptidase activity;GO:0016787//hydrolase activity	GO:0006508//proteolysis
Zm00001d048702	5973	4641	5080	1301	1974	1211	191.62	185.89	185.5	42.27	61.15	38.34	187.67	47.25333333	-1.989710038	3.20E-53	7.77E-51	benzoxazinone synthesis3	benzoxazinone synthesis3	-	-	-	-	GO:0016020//membrane;GO:0016021//integral component of membrane	GO:0004497//monooxygenase activity;GO:0005506//iron ion binding;GO:0016491//oxidoreductase activity;GO:0016705//oxidoreductase activity, acting on paired donors, with incorporation or reduction of molecular oxygen;GO:0016709//oxidoreductase activity, acting on paired donors, with incorporation or reduction of molecular oxygen, NAD(P)H as one donor, and incorporation of one atom of oxygen;GO:00200…	GO:0055114//oxidation-reduction process
MSTRG.2487	296	225	177	1414	1157	1463	5.3	5.79	4.41	28.34	21.69	27.11	5.166666667	25.71333333	2.31521093	3.51E-53	8.46E-51	--	H0306F03.2 [Oryza sativa]	-	-	-	-	-	-	-
Zm00001d044461	1194	992	1024	2814	2918	2992	66.05	68.42	64.48	158.42	157.65	164.18	66.31666667	160.0833333	1.271379715	5.46E-53	1.30E-50	-	-	-	-	-	-	-	-	-
Zm00001d029011	706	519	465	1993	2082	1983	15.35	14.07	11.51	44.11	44.22	42.78	13.64333333	43.70333333	1.679547155	8.57E-53	2.03E-50	-	Endoglucanase 25	-	-	-	-	GO:0016020//membrane;GO:0016021//integral component of membrane	GO:0003824//catalytic activity;GO:0004553//hydrolase activity, hydrolyzing O-glycosyl compounds;GO:0008810//cellulase activity;GO:0016787//hydrolase activity;GO:0016798//hydrolase activity, acting on glycosyl bonds	GO:0000272//polysaccharide catabolic process;GO:0005975//carbohydrate metabolic process;GO:0008152//metabolic process;GO:0030245//cellulose catabolic process
Zm00001d002024	4929	3856	4582	2212	2338	2128	98.12	95.72	103.77	44.72	45.34	41.97	99.20333333	44.01	-1.172557226	1.01E-52	2.36E-50	-	NADPH--cytochrome P450 reductase 2	-	-	-	-	GO:0005737//cytoplasm;GO:0005783//endoplasmic reticulum;GO:0005789//endoplasmic reticulum membrane;GO:0005829//cytosol;GO:0016020//membrane;GO:0016021//integral component of membrane	GO:0003958//NADPH-hemoprotein reductase activity;GO:0010181//FMN binding;GO:0016491//oxidoreductase activity;GO:0016709//oxidoreductase activity, acting on paired donors, with incorporation or reduction of molecular oxygen, NAD(P)H as one donor, and incorporation of one atom of oxygen;GO:0050660//flavin adenine dinucleotide binding;GO:0050661//NADP binding	GO:0055114//oxidation-reduction process
Zm00001d044455	3264	2855	3627	1241	1266	1264	89.99	98.2	113.92	34.82	34.09	34.61	100.7033333	34.50666667	-1.545164416	1.29E-52	3.01E-50	-	OSJNBb0091E11.19 protein	-	-	-	-	-	-	-
Zm00001d002119	1056	888	1045	314	305	234	13.45	13.7	14.78	3.81	3.46	2.76	13.97666667	3.343333333	-2.063661224	1.74E-52	4.01E-50	-	ABC transporter B family member 19	Environmental Information Processing	Membrane transport	ko02010//ABC transporters	K05658	GO:0005886//plasma membrane;GO:0005887//integral component of plasma membrane;GO:0016020//membrane;GO:0016021//integral component of membrane	GO:0000166//nucleotide binding;GO:0005524//ATP binding;GO:0016887//ATPase activity;GO:0042626//ATPase activity, coupled to transmembrane movement of substances	GO:0055085//transmembrane transport
Zm00001d042979	725	632	571	1955	2085	1989	13.3	14.33	12.01	37.06	37.77	37.06	13.21333333	37.29666667	1.497052236	2.63E-52	6.01E-50	-	ATP binding protein	-	-	-	-	-	GO:0004672//protein kinase activity;GO:0004674//protein serine/threonine kinase activity;GO:0005524//ATP binding	GO:0006468//protein phosphorylation;GO:0018105//peptidyl-serine phosphorylation;GO:0018107//peptidyl-threonine phosphorylation
Zm00001d048969	504	410	368	1499	1500	1540	9.21	9.11	7.72	26.5	25.16	26.18	8.68	25.94666667	1.579782262	2.82E-52	6.40E-50	PHD-transcription factor 28	PHD finger protein	-	-	-	-	-	GO:0046872//metal ion binding	-
Zm00001d014572	507	433	514	92	115	103	15.07	17.39	18	2.47	3.27	2.46	16.82	2.733333333	-2.621444391	2.94E-52	6.63E-50	-	Probable 2-oxoglutarate-dependent dioxygenase DIN11	-	-	-	-	-	GO:0016491//oxidoreductase activity;GO:0046872//metal ion binding;GO:0051213//dioxygenase activity	GO:0055114//oxidation-reduction process
Zm00001d016438	673	483	557	1827	2214	2403	22.42	20.07	21.13	61.95	72.05	79.42	21.20666667	71.14	1.746143103	4.56E-52	1.02E-49	-	3-ketoacyl-CoA synthase	Metabolism;Metabolism;Metabolism	Global and overview maps;Global and overview maps;Lipid metabolism	ko01100//Metabolic pathways;ko01110//Biosynthesis of secondary metabolites;ko00062//Fatty acid elongation	K15397;K15397;K15397	GO:0016020//membrane;GO:0016021//integral component of membrane	GO:0003824//catalytic activity;GO:0016740//transferase activity;GO:0016746//transferase activity, transferring acyl groups;GO:0016747//transferase activity, transferring acyl groups other than amino-acyl groups	GO:0006633//fatty acid biosynthetic process
Zm00001d033917	2018	1800	1971	821	878	773	43.28	48.13	48.12	17.92	18.39	16.45	46.51	17.58666667	-1.403058876	5.38E-52	1.19E-49	-	Endo-1%2C4-beta-glucanase Cel1	-	-	-	-	GO:0016020//membrane;GO:0016021//integral component of membrane	GO:0003824//catalytic activity;GO:0004553//hydrolase activity, hydrolyzing O-glycosyl compounds;GO:0008810//cellulase activity;GO:0016787//hydrolase activity;GO:0016798//hydrolase activity, acting on glycosyl bonds	GO:0000272//polysaccharide catabolic process;GO:0005975//carbohydrate metabolic process;GO:0008152//metabolic process;GO:0030245//cellulose catabolic process
Zm00001d042285	1076	919	972	2584	2811	2582	26.63	28.36	27.39	65.09	67.95	63.39	27.46	65.47666667	1.253649252	5.90E-52	1.30E-49	-	-	-	-	-	-	GO:0000307//cyclin-dependent protein kinase holoenzyme complex;GO:0000790//nuclear chromatin;GO:0005634//nucleus	GO:0004672//protein kinase activity;GO:0004693//cyclin-dependent protein serine/threonine kinase activity;GO:0005524//ATP binding;GO:0008353//RNA polymerase II carboxy-terminal domain kinase activity	GO:0006468//protein phosphorylation;GO:0032968//positive regulation of transcription elongation from RNA polymerase II promoter;GO:0051726//regulation of cell cycle;GO:0070816//phosphorylation of RNA polymerase II C-terminal domain
Zm00001d042446	3048	1776	2521	658	534	411	142.56	103.58	134.23	31.32	24.39	19.07	126.79	24.92666667	-2.346679088	1.03E-51	2.24E-49	-	KDEL-tailed cysteine endopeptidase CEP1	-	-	-	-	GO:0005615//extracellular space;GO:0005764//lysosome	GO:0004197//cysteine-type endopeptidase activity;GO:0008233//peptidase activity;GO:0008234//cysteine-type peptidase activity;GO:0016787//hydrolase activity	GO:0006508//proteolysis;GO:0051603//proteolysis involved in cellular protein catabolic process
Zm00001d016755	584	470	668	92	121	114	24.83	24.91	32.33	3.98	5.02	4.81	27.35666667	4.603333333	-2.571141634	1.12E-51	2.42E-49	-	-	-	-	-	-	-	-	-
MSTRG.4354	291	216	219	1148	1009	991	3.75	3.46	3.2	15.02	12.67	12.63	3.47	13.44	1.95352557	1.39E-51	2.98E-49	--	Cinful1 polyprotein [Zea mays]	-	-	-	-	-	-	-
Zm00001d013003	539	376	408	2449	1901	2997	19.41	16.88	16.72	89.73	66.85	107.04	17.67	87.87333333	2.314123381	2.84E-51	6.04E-49	NAC-transcription factor 60	NAC domain-containing protein 2	-	-	-	-	GO:0005634//nucleus	GO:0003677//DNA binding	GO:0006355//regulation of transcription, DNA-templated
Zm00001d041590	502	388	606	59	86	68	9.03	8.7	12.61	1.08	1.55	1.26	10.11333333	1.296666667	-2.963379025	2.98E-51	6.30E-49	rotten ear2	Boron transporter 1	-	-	-	-	GO:0005887//integral component of plasma membrane;GO:0016020//membrane;GO:0016021//integral component of membrane	GO:0005452//inorganic anion exchanger activity;GO:0080139//borate efflux transmembrane transporter activity	GO:0006820//anion transport;GO:0015698//inorganic anion transport;GO:0035445//borate transmembrane transport;GO:0046713//borate transport;GO:0051453//regulation of intracellular pH
Zm00001d006947	377	265	327	1425	1331	1767	10.1	8.87	9.98	38.9	34.88	47.03	9.65	40.27	2.061104625	3.38E-51	7.09E-49	-	Cytochrome P450 CYP709C14	-	-	-	-	GO:0016020//membrane;GO:0016021//integral component of membrane	GO:0004497//monooxygenase activity;GO:0005506//iron ion binding;GO:0016491//oxidoreductase activity;GO:0016705//oxidoreductase activity, acting on paired donors, with incorporation or reduction of molecular oxygen;GO:0020037//heme binding;GO:0046872//metal ion binding	GO:0055114//oxidation-reduction process
Zm00001d031325	131	77	74	685	634	599	6.01	4.4	3.86	31.97	28.4	27.25	4.756666667	29.20666667	2.61827488	5.81E-51	1.21E-48	-	25.3 kDa heat shock protein chloroplastic	-	-	-	-	-	-	-
Zm00001d053715	3509	2471	2503	9842	9520	12431	120.88	106.14	98.16	345.06	320.3	424.79	108.3933333	363.3833333	1.745216224	5.94E-51	1.23E-48	-	UDP-glycosyltransferase 84A1	-	-	-	-	GO:0043231//intracellular membrane-bounded organelle	GO:0008194//UDP-glycosyltransferase activity;GO:0016740//transferase activity;GO:0016757//transferase activity, transferring glycosyl groups;GO:0016758//transferase activity, transferring hexosyl groups;GO:0080043//quercetin 3-O-glucosyltransferase activity;GO:0080044//quercetin 7-O-glucosyltransferase activity	-
Zm00001d019034	3372	2667	2622	7141	8035	8343	226.45	223.33	200.45	488.06	527	555.77	216.7433333	523.61	1.272505031	7.00E-51	1.43E-48	thioredoxin h homolog2	thioredoxin h homolog2	-	-	-	-	GO:0005623//cell	GO:0015035//protein disulfide oxidoreductase activity	GO:0006662//glycerol ether metabolic process;GO:0045454//cell redox homeostasis;GO:0055114//oxidation-reduction process
Zm00001d052026	1274	1265	1422	344	425	431	74.37	92.07	94.49	20.44	24.23	24.96	86.97666667	23.21	-1.905881897	7.64E-51	1.55E-48	AP2-EREBP-transcription factor 15	Putative AP2/EREBP transcription factor superfamily protein	-	-	-	-	GO:0005634//nucleus	GO:0003677//DNA binding;GO:0003700//transcription factor activity, sequence-specific DNA binding	GO:0006351//transcription, DNA-templated;GO:0006355//regulation of transcription, DNA-templated
Zm00001d035689	742	483	561	71	105	42	27.21	22.08	23.42	2.65	3.76	1.53	24.23666667	2.646666667	-3.194942883	8.63E-51	1.74E-48	cysteine protease5	cysteine protease5	-	-	-	-	GO:0005615//extracellular space;GO:0005764//lysosome	GO:0004197//cysteine-type endopeptidase activity;GO:0008233//peptidase activity;GO:0008234//cysteine-type peptidase activity;GO:0016787//hydrolase activity	GO:0006508//proteolysis;GO:0051603//proteolysis involved in cellular protein catabolic process
Zm00001d003602	5371	4461	4705	2523	2604	2263	123.79	128.16	123.53	59.2	58.44	51.55	125.16	56.39666667	-1.150091764	1.14E-50	2.29E-48	-	Transmembrane CLPTM1 family protein	-	-	-	-	GO:0016020//membrane;GO:0016021//integral component of membrane	-	-
Zm00001d034663	2684	2259	2492	1145	1274	1214	105.2	110.4	111.19	45.67	48.77	47.2	108.93	47.21333333	-1.206135088	1.26E-50	2.52E-48	alpha-expansin4	alpha-expansin4	-	-	-	-	GO:0005576//extracellular region;GO:0005618//cell wall;GO:0016020//membrane	-	GO:0009664//plant-type cell wall organization;GO:0071555//cell wall organization
Zm00001d027557	402	224	325	1507	2278	2578	20.2	14	18.72	77.42	112.19	128.52	17.64	106.0433333	2.587731459	1.31E-50	2.60E-48	glutathione transferase31	glutathione transferase31	Metabolism	Metabolism of other amino acids	ko00480//Glutathione metabolism	K00799	GO:0005737//cytoplasm	GO:0004364//glutathione transferase activity;GO:0005515//protein binding;GO:0016740//transferase activity	GO:0006749//glutathione metabolic process
Zm00001d022421	2502	2156	4150	75	92	53	85.14	90.68	161.12	2.66	3.32	1.78	112.3133333	2.586666667	-5.440291246	2.69E-50	5.27E-48	-	hydroxyproline-rich glycoprotein family protein	-	-	-	-	-	-	-
Zm00001d011684	1637	1272	1199	3771	3887	3877	23.63	22.3	19.48	54.96	54.09	54.57	21.80333333	54.54	1.322765987	2.91E-50	5.67E-48	-	Regulator of Vps4 activity in the MVB pathway protein	-	-	-	-	-	-	GO:0008104//protein localization;GO:0015031//protein transport
Zm00001d012228	444	331	410	1875	1678	2470	22.52	22.26	22.44	86.7	76.33	110.72	22.40666667	91.25	2.025896517	2.93E-50	5.67E-48	-	4%2C5-DOPA dioxygenase extradiol	-	-	-	-	-	GO:0008198//ferrous iron binding;GO:0008270//zinc ion binding;GO:0016491//oxidoreductase activity;GO:0016701//oxidoreductase activity, acting on single donors with incorporation of molecular oxygen;GO:0051213//dioxygenase activity	GO:0006725//cellular aromatic compound metabolic process;GO:0055114//oxidation-reduction process
Zm00001d011357	1682	1421	1733	528	666	514	33.82	37.11	39.52	10.7	13.41	10.86	36.81666667	11.65666667	-1.659203718	5.34E-50	1.03E-47	-	CTP synthase family protein	Metabolism;Metabolism	Global and overview maps;Nucleotide metabolism	ko01100//Metabolic pathways;ko00240//Pyrimidine metabolism	K01937;K01937	-	GO:0000166//nucleotide binding;GO:0003883//CTP synthase activity;GO:0005524//ATP binding;GO:0016874//ligase activity;GO:0042802//identical protein binding	GO:0006221//pyrimidine nucleotide biosynthetic process;GO:0006241//CTP biosynthetic process;GO:0006541//glutamine metabolic process;GO:0019856//pyrimidine nucleobase biosynthetic process;GO:0044210//'de novo' CTP biosynthetic process
Zm00001d039218	377	241	288	1123	1161	1198	6.14	4.84	5.31	18.39	17.71	18.94	5.43	18.34666667	1.756493866	5.68E-50	1.08E-47	-	Leucine-rich repeat receptor-like serine/threonine-protein kinase BAM3	-	-	-	-	GO:0005886//plasma membrane;GO:0009506//plasmodesma;GO:0016020//membrane;GO:0016021//integral component of membrane	GO:0004672//protein kinase activity;GO:0005515//protein binding;GO:0005524//ATP binding;GO:0016301//kinase activity	GO:0006468//protein phosphorylation;GO:0009755//hormone-mediated signaling pathway;GO:0010075//regulation of meristem growth;GO:0016310//phosphorylation;GO:0046777//protein autophosphorylation;GO:0048437//floral organ development
Zm00001d010488	1367	1140	1248	524	546	514	25.36	26.26	26.36	9.74	9.7	9.41	25.99333333	9.616666667	-1.434532836	5.90E-50	1.12E-47	-	Golgin subfamily A member 4	-	-	-	-	-	-	GO:0071249//cellular response to nitrate
Zm00001d023215	556	450	668	103	113	94	20.46	20.65	27.98	3.86	4.06	3.43	23.03	3.783333333	-2.605784614	8.29E-50	1.56E-47	-	Agmatine coumaroyltransferase	-	-	-	-	-	GO:0016740//transferase activity;GO:0016747//transferase activity, transferring acyl groups other than amino-acyl groups	-
Zm00001d026458	4018	3278	3901	1296	1611	1100	107.46	108.39	117.41	34.68	40.96	28.73	111.0866667	34.79	-1.674941082	1.13E-49	2.11E-47	cysteine protease3	Cysteine protease 1	-	-	-	-	GO:0000932//cytoplasmic mRNA processing body;GO:0005615//extracellular space;GO:0005764//lysosome;GO:0009506//plasmodesma;GO:0009507//chloroplast;GO:0010494//cytoplasmic stress granule;GO:0048046//apoplast	GO:0004197//cysteine-type endopeptidase activity;GO:0008233//peptidase activity;GO:0008234//cysteine-type peptidase activity;GO:0016787//hydrolase activity	GO:0006508//proteolysis;GO:0050832//defense response to fungus;GO:0051603//proteolysis involved in cellular protein catabolic process
Zm00001d050977	1066	565	863	176	139	125	26.95	17.81	24.84	4.53	3.43	3.13	23.2	3.696666667	-2.649827941	1.16E-49	2.16E-47	-	cytochrome P450 family 86 subfamily C polypeptide 1	-	-	-	-	-	GO:0004497//monooxygenase activity;GO:0005506//iron ion binding;GO:0016491//oxidoreductase activity;GO:0016705//oxidoreductase activity, acting on paired donors, with incorporation or reduction of molecular oxygen;GO:0020037//heme binding;GO:0046872//metal ion binding	GO:0055114//oxidation-reduction process
Zm00001d031666	342	250	258	1226	1422	1861	13.15	11.98	11.31	47.93	53.35	70.91	12.14666667	57.39666667	2.240406496	1.23E-49	2.27E-47	-	Probable aldo-keto reductase 4	-	-	-	-	-	GO:0016491//oxidoreductase activity	GO:0055114//oxidation-reduction process
MSTRG.26774	119	157	101	917	815	947	1.07	1.76	1.03	8.35	7.13	8.41	1.286666667	7.963333333	2.629734101	1.38E-49	2.53E-47	GIP	Opie2a pol [Zea mays]	-	-	-	-	-	-	-
Zm00001d051340	29	24	15	298	352	376	1.46	1.51	0.86	15.26	17.3	18.77	1.276666667	17.11	3.744385963	2.33E-49	4.25E-47	-	Ethylene-responsive transcription factor ERF105	-	-	-	-	GO:0005634//nucleus	GO:0003677//DNA binding;GO:0003700//transcription factor activity, sequence-specific DNA binding	GO:0006351//transcription, DNA-templated;GO:0006355//regulation of transcription, DNA-templated
Zm00001d038644	2567	2058	2214	1108	1206	1071	32.76	32.16	31.67	14.62	13.55	13.68	32.19666667	13.95	-1.206646211	2.60E-49	4.71E-47	-	Protein RNA-directed DNA methylation 3	-	-	-	-	GO:0016020//membrane;GO:0016021//integral component of membrane;GO:0032044//DSIF complex	GO:0003729//mRNA binding	GO:0006355//regulation of transcription, DNA-templated;GO:0006357//regulation of transcription from RNA polymerase II promoter;GO:0006368//transcription elongation from RNA polymerase II promoter;GO:0032784//regulation of DNA-templated transcription, elongation
Zm00001d039363	851	741	755	2330	2233	2435	22.37	24.28	22.59	62.32	57.32	63.48	23.08	61.04	1.403111738	3.35E-49	6.02E-47	-	Protein DJ-1 homolog B	-	-	-	-	GO:0005634//nucleus;GO:0005829//cytosol	-	-
Zm00001d015754	1777	1601	1901	634	655	507	20.12	21.14	22.84	7.7	7.15	6.13	21.36666667	6.993333333	-1.611309679	4.27E-49	7.63E-47	-	Nuclear pore complex protein NUP205	Genetic Information Processing	Translation	ko03013//RNA transport	K14310	GO:0005643//nuclear pore;GO:0016020//membrane;GO:0016021//integral component of membrane;GO:0044611//nuclear pore inner ring	GO:0017056//structural constituent of nuclear pore	GO:0006913//nucleocytoplasmic transport;GO:0006999//nuclear pore organization
MSTRG.26430	150	103	113	591	628	668	2.4	2.01	2.05	9.3	9.28	10.08	2.153333333	9.553333333	2.14943254	4.43E-49	7.86E-47	--	OSJNBb0052B05.12 [Oryza sativa Japonica Group]	-	-	-	-	-	-	-
Zm00001d043800	517	426	393	1837	1538	1766	15.39	16.64	13.06	47.68	41.4	44.56	15.03	44.54666667	1.567472473	4.51E-49	7.95E-47	-	LEAF RUST 10 DISEASE-RESISTANCE LOCUS RECEPTOR-LIKE PROTEIN KINASE-like 1.1	-	-	-	-	GO:0005886//plasma membrane;GO:0016020//membrane;GO:0016021//integral component of membrane	GO:0000166//nucleotide binding;GO:0004672//protein kinase activity;GO:0004674//protein serine/threonine kinase activity;GO:0005524//ATP binding;GO:0016301//kinase activity;GO:0030247//polysaccharide binding	GO:0006468//protein phosphorylation;GO:0007166//cell surface receptor signaling pathway;GO:0016310//phosphorylation
Zm00001d002782	493	341	392	1353	1357	1368	22.39	19.31	20.27	62.54	60.19	61.63	20.65666667	61.45333333	1.572883799	6.39E-49	1.12E-46	-	FRIGIDA interacting protein 2	-	-	-	-	GO:0005634//nucleus	GO:0043565//sequence-specific DNA binding;GO:0044212//transcription regulatory region DNA binding	-
Zm00001d020696	1843	1453	1624	692	799	662	57.11	56.83	57.28	21.76	24.06	20.5	57.07333333	22.10666667	-1.368335319	1.35E-48	2.35E-46	-	Asparate aminotransferase	-	-	-	-	GO:0005737//cytoplasm;GO:0009507//chloroplast	GO:0003824//catalytic activity;GO:0008483//transaminase activity;GO:0016212//kynurenine-oxoglutarate transaminase activity;GO:0016740//transferase activity;GO:0030170//pyridoxal phosphate binding	GO:0009058//biosynthetic process;GO:0097052//L-kynurenine metabolic process
Zm00001d045629	867	746	751	2	2	2	19.15	20.55	18.87	0.04	0.04	0.04	19.52333333	0.04	-8.930983678	1.44E-48	2.50E-46	PHD-transcription factor 21	Acyl-CoA N-acyltransferase with RING/FYVE/PHD-type zinc finger domain	-	-	-	-	GO:0005634//nucleus	GO:0000977//RNA polymerase II regulatory region sequence-specific DNA binding;GO:0003682//chromatin binding;GO:0016740//transferase activity;GO:0016746//transferase activity, transferring acyl groups;GO:0042393//histone binding;GO:0044212//transcription regulatory region DNA binding;GO:0046872//metal ion binding	GO:0045944//positive regulation of transcription from RNA polymerase II promoter
MSTRG.14868	278	278	263	1037	1126	1250	4.07	5.09	4.4	15.49	16.14	18.13	4.52	16.58666667	1.875629307	1.69E-48	2.90E-46	--	hypothetical protein Zm00014a_021241 [Zea mays]	-	-	-	-	-	-	-
Zm00001d044691	208	174	194	728	838	802	10.9	11.37	11.57	38.83	42.89	41.69	11.28	41.13666667	1.866657828	1.96E-48	3.35E-46	-	Methyltransferase-related protein	-	-	-	-	-	GO:0008168//methyltransferase activity;GO:0016740//transferase activity	GO:0032259//methylation
Zm00001d033799	3915	3409	4114	1290	1738	1356	53.44	57.88	64.17	17.77	22.93	17.97	58.49666667	19.55666667	-1.580693926	4.65E-48	7.89E-46	phytochromeA1	phytochromeA1	Organismal Systems	Environmental adaptation	ko04712//Circadian rhythm - plant	K12120	GO:0005634//nucleus	GO:0005515//protein binding;GO:0009881//photoreceptor activity;GO:0042803//protein homodimerization activity	GO:0006355//regulation of transcription, DNA-templated;GO:0009584//detection of visible light;GO:0009585//red, far-red light phototransduction;GO:0017006//protein-tetrapyrrole linkage;GO:0018298//protein-chromophore linkage;GO:0050896//response to stimulus
MSTRG.18967	501	433	397	1390	1470	1388	19.24	19.74	17.19	48.98	49.77	48.96	18.72333333	49.23666667	1.394895792	1.31E-47	2.21E-45	--	unknown [Zea mays]	-	-	-	-	-	-	-
Zm00001d025507	1192	1039	1145	2934	3165	3346	31.5	32.3	34.2	74.63	71.54	81.61	32.66666667	75.92666667	1.216787424	3.02E-47	5.07E-45	-	-	-	-	-	-	-	-	-
Zm00001d051637	1107	1038	1406	4754	6180	4492	17.58	20.56	25.42	76.84	95.86	70.77	21.18666667	81.15666667	1.937552987	3.11E-47	5.18E-45	-	Protein NRT1/ PTR FAMILY 7.1	-	-	-	-	GO:0005886//plasma membrane;GO:0016020//membrane;GO:0016021//integral component of membrane	GO:0015112//nitrate transmembrane transporter activity;GO:0022857//transmembrane transporter activity	GO:0010167//response to nitrate;GO:0055085//transmembrane transport
Zm00001d034931	574	488	704	101	134	117	8.29	8.03	10.72	1.41	1.86	1.46	9.013333333	1.576666667	-2.515183063	3.69E-47	6.13E-45	-	COP1-interacting protein-related	-	-	-	-	-	-	-
MSTRG.29798	635	436	384	2352	1900	2283	7.3	6.25	5.03	27.52	21.34	26.04	6.193333333	24.96666667	2.011215217	6.17E-47	1.02E-44	--	proline-rich protein 36-like [Zea mays]	-	-	-	-	-	-	-
Zm00001d020929	380	266	234	1258	1217	1431	5.99	5.31	4.22	20.4	18.99	22.58	5.173333333	20.65666667	1.997441411	8.57E-47	1.40E-44	-	-	-	-	-	-	GO:0044611//nuclear pore inner ring	GO:0017056//structural constituent of nuclear pore	GO:0006999//nuclear pore organization
MSTRG.26347	291	219	190	1092	988	971	1.4	1.32	0.9	5.27	5.12	4.52	1.206666667	4.97	2.042218655	8.58E-47	1.40E-44	--	retroviral aspartyl protease [Zea mays]	-	-	-	-	-	-	-
Zm00001d012839	1739	1452	1257	4557	5011	5857	51.19	53.29	42.11	136.53	144.05	171.03	48.86333333	150.5366667	1.623290742	1.10E-46	1.78E-44	-	transducin family protein / WD-40 repeat family protein	-	-	-	-	GO:0046540//U4/U6 x U5 tri-snRNP complex	GO:0005515//protein binding;GO:0017070//U6 snRNA binding;GO:0030621//U4 snRNA binding	GO:0000398//mRNA splicing, via spliceosome;GO:0032008//positive regulation of TOR signaling
Zm00001d053894	1533	1188	1597	475	576	475	17.87	17.11	21.79	5.05	6.44	6.1	18.92333333	5.863333333	-1.690373259	1.21E-46	1.94E-44	-	ILITYHIA	-	-	-	-	-	GO:0005515//protein binding;GO:0019887//protein kinase regulator activity;GO:0019901//protein kinase binding;GO:0043022//ribosome binding	GO:0006417//regulation of translation;GO:0033674//positive regulation of kinase activity;GO:0045859//regulation of protein kinase activity
MSTRG.23627	444	371	238	2377	1978	1795	11.88	12.92	7.25	65.51	50.64	43.43	10.68333333	53.19333333	2.315883589	1.32E-46	2.11E-44	--	unknown [Zea mays]	-	-	-	-	-	-	-
Zm00001d027988	420	352	351	1368	1230	1267	54.92	57.39	52.24	182.04	157.07	164.33	54.85	167.8133333	1.613293822	2.05E-46	3.27E-44	-	-	-	-	-	-	-	-	-
Zm00001d034602	4891	3640	4314	1386	2019	1598	129.6	124.59	131.05	35.67	50.32	42.21	128.4133333	42.73333333	-1.587361246	3.67E-46	5.81E-44	brown midrib2	brown midrib2	Metabolism;Metabolism;Metabolism	Global and overview maps;Global and overview maps;Metabolism of cofactors and vitamins	ko01100//Metabolic pathways;ko01200//Carbon metabolism;ko00670//One carbon pool by folate	K00297;K00297;K00297	GO:0005829//cytosol	GO:0004489//methylenetetrahydrofolate reductase (NAD(P)H) activity;GO:0016491//oxidoreductase activity;GO:0071949//FAD binding	GO:0006555//methionine metabolic process;GO:0006730//one-carbon metabolic process;GO:0009086//methionine biosynthetic process;GO:0035999//tetrahydrofolate interconversion;GO:0055114//oxidation-reduction process
Zm00001d011919	725	450	440	2592	2175	3003	35.25	27.28	24.35	128.25	103.27	144.82	28.96	125.4466667	2.114940629	7.90E-46	1.24E-43	-	Src2-like protein	-	-	-	-	-	-	-
Zm00001d017381	76	56	72	403	489	437	3.4	3.13	3.67	18.37	21.39	19.42	3.4	19.72666667	2.536540544	8.11E-46	1.26E-43	-	(+)-neomenthol dehydrogenase	Metabolism;Metabolism	Global and overview maps;Metabolism of terpenoids and polyketides	ko01110//Biosynthesis of secondary metabolites;ko00902//Monoterpenoid biosynthesis	K15095;K15095	GO:0016020//membrane	-	GO:0055114//oxidation-reduction process
Zm00001d009127	2949	2388	3463	1009	1067	1049	69.12	69.79	92.4	24.07	24.42	24.39	77.10333333	24.29333333	-1.666232774	8.65E-46	1.34E-43	-	ATP-citrate synthase beta chain protein 2	-	-	-	-	GO:0005829//cytosol	GO:0003824//catalytic activity;GO:0003878//ATP citrate synthase activity;GO:0046912//transferase activity, transferring acyl groups, acyl groups converted into alkyl on transfer	GO:0006085//acetyl-CoA biosynthetic process;GO:0006633//fatty acid biosynthetic process
Zm00001d027596	1486	1132	1300	3148	3315	3364	25.76	24.7	26.03	54.85	56.06	56.87	25.49666667	55.92666667	1.133227698	8.71E-46	1.34E-43	-	DUF3527 domain protein	-	-	-	-	-	-	-
MSTRG.2022	486	353	375	1281	1300	1388	2.84	2.27	2.72	7.78	7.37	7.66	2.61	7.603333333	1.542582234	1.23E-45	1.87E-43	Tf2-12	Xilon1 gag-pol polyprotein [Zea mays subsp. mexicana] [Zea mays]	-	-	-	-	-	GO:0016772//transferase activity, transferring phosphorus-containing groups	-
Zm00001d053626	447	389	292	1651	1488	1549	20.29	21.79	14.85	74.57	64.49	68.54	18.97666667	69.2	1.866545439	1.78E-45	2.71E-43	-	SPX domain-containing protein 1	-	-	-	-	GO:0005634//nucleus	-	GO:0016036//cellular response to phosphate starvation;GO:0070417//cellular response to cold
Zm00001d004243	242	191	117	1257	1736	1081	5.75	5.66	3.16	30.38	40.27	25.47	4.856666667	32.04	2.721835771	2.32E-45	3.50E-43	-	Peptidyl-prolyl cis-trans isomerase FKBP65	-	-	-	-	GO:0005737//cytoplasm	GO:0003755//peptidyl-prolyl cis-trans isomerase activity;GO:0005515//protein binding;GO:0005528//FK506 binding;GO:0016853//isomerase activity	GO:0000413//protein peptidyl-prolyl isomerization;GO:0061077//chaperone-mediated protein folding
Zm00001d011331	655	459	483	1608	1962	2061	36.23	31.66	30.42	90.53	106	113.09	32.77	103.2066667	1.655088587	2.73E-45	4.11E-43	-	-	-	-	-	-	-	-	-
Zm00001d002573	712	592	558	1837	1964	2207	19.69	20.42	17.57	51.71	53.05	60.55	19.22666667	55.10333333	1.51903093	3.34E-45	4.99E-43	GRAS-transcription factor 52	GRAS transcription factor (Fragment) [Source:UniProtKB/TrEMBL;Acc:A0A060CY61]	-	-	-	-	GO:0005634//nucleus	GO:0003700//transcription factor activity, sequence-specific DNA binding;GO:0043565//sequence-specific DNA binding	GO:0006355//regulation of transcription, DNA-templated
Zm00001d023216	770	682	760	244	206	232	28.95	31.98	32.53	9.34	7.57	8.65	31.15333333	8.52	-1.870461201	3.40E-45	5.06E-43	-	HXXXD-type acyl-transferase family protein	-	-	-	-	-	GO:0016740//transferase activity;GO:0016747//transferase activity, transferring acyl groups other than amino-acyl groups	-
Zm00001d020057	3978	3095	3572	1650	1842	1897	63.48	61.44	64.74	26.74	28.64	29.95	63.22	28.44333333	-1.152290488	3.90E-45	5.77E-43	phosphoenolpyruvate carboxylase4	phosphoenolpyruvate carboxylase3	-	-	-	-	GO:0005737//cytoplasm;GO:0005829//cytosol;GO:0009507//chloroplast;GO:0048046//apoplast	GO:0003824//catalytic activity;GO:0008964//phosphoenolpyruvate carboxylase activity;GO:0016829//lyase activity	GO:0006099//tricarboxylic acid cycle;GO:0008152//metabolic process;GO:0015977//carbon fixation;GO:0015979//photosynthesis;GO:0048366//leaf development
MSTRG.18842	373	299	262	1168	1115	1202	6.17	6.18	4.94	19.69	18.04	19.76	5.763333333	19.16333333	1.733373162	4.14E-45	6.10E-43	TY3B-G	gag-pol polyprotein [Hordeum vulgare]	-	-	-	-	-	-	-
MSTRG.23230	416	327	322	1467	1210	1442	2.22	2.19	1.97	7.94	6.32	7.6	2.126666667	7.286666667	1.776665072	5.51E-45	8.07E-43	pol	transposase family TNP2 [Zea mays]	-	-	-	-	GO:0043231//intracellular membrane-bounded organelle	-	-
Zm00001d040084	1735	1400	1616	713	725	614	58.11	58.46	61.61	24.3	23.71	20.4	59.39333333	22.80333333	-1.381056274	7.19E-45	1.05E-42	-	Fructose-bisphosphate aldolase	-	-	-	-	GO:0005829//cytosol	GO:0003824//catalytic activity;GO:0004332//fructose-bisphosphate aldolase activity;GO:0016829//lyase activity	GO:0006096//glycolytic process;GO:0030388//fructose 1,6-bisphosphate metabolic process
Zm00001d042609	1871	1534	1392	4327	4436	4820	61.92	63.29	52.43	145.71	143.32	158.19	59.21333333	149.0733333	1.332028232	7.81E-45	1.13E-42	NAC-transcription factor 109	NAC domain-containing protein 48%3B NAC transcription factor	-	-	-	-	GO:0005634//nucleus	GO:0003677//DNA binding;GO:0043565//sequence-specific DNA binding	GO:0006355//regulation of transcription, DNA-templated;GO:0009409//response to cold;GO:0045893//positive regulation of transcription, DNA-templated;GO:0048364//root development;GO:1900150//regulation of defense response to fungus;GO:1901002//positive regulation of response to salt stress;GO:1902584//positive regulation of response to water deprivation
Zm00001d039590	1113	862	760	2933	2782	2884	27.5	26.43	21.28	73.68	67.32	71.02	25.07	70.67333333	1.49520396	8.72E-45	1.26E-42	-	-	-	-	-	-	GO:0005634//nucleus	GO:0003682//chromatin binding	-
Zm00001d053585	328	224	270	20	39	21	6.4	5.15	5.74	0.41	0.84	0.51	5.763333333	0.586666667	-3.296290535	1.18E-44	1.70E-42	-	Beta-galactosidase	-	-	-	-	GO:0005618//cell wall;GO:0005773//vacuole	GO:0004553//hydrolase activity, hydrolyzing O-glycosyl compounds;GO:0004565//beta-galactosidase activity;GO:0016787//hydrolase activity;GO:0016798//hydrolase activity, acting on glycosyl bonds	GO:0005975//carbohydrate metabolic process;GO:0008152//metabolic process
Zm00001d017590	244	203	323	7	16	10	7.4	7.68	11.15	0.22	0.47	0.3	8.743333333	0.33	-4.727645472	1.33E-44	1.90E-42	-	Protein DETOXIFICATION 49	-	-	-	-	GO:0016020//membrane;GO:0016021//integral component of membrane	GO:0015238//drug transmembrane transporter activity;GO:0015297//antiporter activity;GO:0022857//transmembrane transporter activity;GO:0042910//xenobiotic transporter activity	GO:0006855//drug transmembrane transport;GO:0042908//xenobiotic transport;GO:0055085//transmembrane transport
Zm00001d028622	4287	3318	3729	1987	2210	2095	140.97	136.1	139.66	66.67	71.11	68.41	138.91	68.73	-1.015138597	1.56E-44	2.21E-42	-	60S ribosomal protein L3-1	Genetic Information Processing	Translation	ko03010//Ribosome	K02925	GO:0005840//ribosome	GO:0003735//structural constituent of ribosome	GO:0006412//translation
MSTRG.7521	1874	1476	1500	4016	3945	4062	35.5	33.4	31.62	77.52	69.62	76.06	33.50666667	74.4	1.150854451	1.75E-44	2.47E-42	--	hypothetical protein [Zea mays]	-	-	-	-	-	-	-
Zm00001d020345	3520	3084	3773	1317	1664	1374	75.04	80.85	90.46	27.33	33.16	28.23	82.11666667	29.57333333	-1.473378201	2.24E-44	3.14E-42	-	Nucleobase-ascorbate transporter 6	-	-	-	-	GO:0016020//membrane;GO:0016021//integral component of membrane	GO:0022857//transmembrane transporter activity	GO:0055085//transmembrane transport
Zm00001d045139	3462	2329	2924	1192	1166	1318	62.64	53.44	60.54	22.62	20.7	24.19	58.87333333	22.50333333	-1.387475595	2.49E-44	3.48E-42	vacuolar proton pump homolog1	vacuolar proton pump homolog1	-	-	-	-	GO:0016020//membrane;GO:0016021//integral component of membrane	GO:0004427//inorganic diphosphatase activity;GO:0009678//hydrogen-translocating pyrophosphatase activity	GO:1902600//hydrogen ion transmembrane transport
Zm00001d039643	103	84	109	483	684	610	3.38	3.44	4.07	16.13	21.92	19.85	3.63	19.3	2.410559394	2.65E-44	3.68E-42	-	UDP-glycosyltransferase 73D1	-	-	-	-	GO:0043231//intracellular membrane-bounded organelle	GO:0008194//UDP-glycosyltransferase activity;GO:0016740//transferase activity;GO:0016757//transferase activity, transferring glycosyl groups;GO:0016758//transferase activity, transferring hexosyl groups	-
Zm00001d048603	901	754	640	2445	2361	2517	10.92	11.39	8.83	30.16	27.95	30.26	10.38	29.45666667	1.50478774	2.69E-44	3.73E-42	GRAS-transcription factor 83	-	-	-	-	-	GO:0005634//nucleus	GO:0003700//transcription factor activity, sequence-specific DNA binding;GO:0043565//sequence-specific DNA binding	GO:0006355//regulation of transcription, DNA-templated
Zm00001d024432	440	334	361	1401	1272	1613	13.86	13.12	12.94	44.91	39.13	50.39	13.30666667	44.81	1.751671507	3.83E-44	5.28E-42	-	Phenolic glucoside malonyltransferase 1	-	-	-	-	-	GO:0016740//transferase activity;GO:0016747//transferase activity, transferring acyl groups other than amino-acyl groups	-
Zm00001d017203	1830	1581	1592	762	682	734	38.41	40.62	38.21	15.83	13.68	14.92	39.08	14.81	-1.399858827	4.45E-44	6.10E-42	-	Regulatory subunit	-	-	-	-	-	GO:0005515//protein binding	-
Zm00001d012296	1033	849	712	2633	3506	2925	28.36	29.06	22.25	73.57	94.01	79.65	26.55666667	82.41	1.633745337	6.15E-44	8.38E-42	bZIP-transcription factor 75	ABA response element binding factor%3B Putative bZIP transcription factor superfamily protein	-	-	-	-	GO:0005634//nucleus	GO:0003700//transcription factor activity, sequence-specific DNA binding	GO:0006355//regulation of transcription, DNA-templated
Zm00001d025508	157	147	87	935	854	741	12.43	14.51	7.84	75.34	66.03	58.19	11.59333333	66.52	2.520492737	6.26E-44	8.50E-42	-	Class IV heat shock protein	-	-	-	-	GO:0005783//endoplasmic reticulum	GO:0043621//protein self-association;GO:0051082//unfolded protein binding	GO:0000302//response to reactive oxygen species;GO:0006457//protein folding;GO:0009408//response to heat;GO:0009651//response to salt stress;GO:0042542//response to hydrogen peroxide;GO:0051259//protein oligomerization
Zm00001d023410	145	112	118	537	612	656	4.79	4.62	4.44	18.07	19.76	21.51	4.616666667	19.78	2.099118951	1.67E-43	2.26E-41	-	Probable purple acid phosphatase 20	-	-	-	-	-	GO:0003993//acid phosphatase activity;GO:0016787//hydrolase activity;GO:0046872//metal ion binding	GO:0016311//dephosphorylation
Zm00001d025060	2171	1815	1978	949	1084	942	43.5	45.23	45.17	18.89	20.4	18.38	44.63333333	19.22333333	-1.215263033	3.21E-43	4.32E-41	-	tRNA-dihydrouridine(47) synthase [NAD(P)(+)]-like	-	-	-	-	GO:0005773//vacuole	GO:0003824//catalytic activity;GO:0016491//oxidoreductase activity;GO:0017150//tRNA dihydrouridine synthase activity;GO:0046872//metal ion binding;GO:0050660//flavin adenine dinucleotide binding	GO:0002943//tRNA dihydrouridine synthesis;GO:0008033//tRNA processing;GO:0055114//oxidation-reduction process
Zm00001d043795	530	378	450	1281	1547	1417	27.08	24.19	26.15	67.24	77.51	72.09	25.80666667	72.28	1.485852699	3.91E-43	5.23E-41	-	Glutathione S-transferase GSTU6	-	-	-	-	GO:0005737//cytoplasm	GO:0004364//glutathione transferase activity;GO:0005515//protein binding;GO:0016740//transferase activity	GO:0006749//glutathione metabolic process
Zm00001d023450	635	523	775	143	135	159	16.67	17.12	23.16	3.82	3.46	4.14	18.98333333	3.806666667	-2.318133191	4.10E-43	5.46E-41	-	Cationic amino acid transporter 6 chloroplastic	-	-	-	-	GO:0016020//membrane;GO:0016021//integral component of membrane	GO:0022857//transmembrane transporter activity	GO:0055085//transmembrane transport
Zm00001d035662	7202	6035	6562	2348	2046	1360	473.23	494.45	490.79	157.01	131.3	88.62	486.1566667	125.6433333	-1.952087182	4.12E-43	5.46E-41	-	Metallothionein-like protein 2C	-	-	-	-	-	GO:0046872//metal ion binding	-
Zm00001d034356	1895	1380	1534	4528	4698	5783	145.36	131.99	133.95	353.48	351.96	440.03	137.1	381.8233333	1.477676698	5.59E-43	7.37E-41	glutathione transferase5	glutathione transferase5	Metabolism	Metabolism of other amino acids	ko00480//Glutathione metabolism	K00799	GO:0005737//cytoplasm;GO:0032991//macromolecular complex	GO:0004364//glutathione transferase activity;GO:0005515//protein binding;GO:0016740//transferase activity;GO:0042803//protein homodimerization activity;GO:0046982//protein heterodimerization activity	GO:0006749//glutathione metabolic process
MSTRG.28682	591	478	560	1823	1671	2066	2.47	2.31	2.66	7.71	6.79	8.63	2.48	7.71	1.63639074	7.09E-43	9.30E-41	--	Ubiquitin-activating enzyme E1 domain-containing protein 1 [Zea mays]	Cellular Processes	Transport and catabolism	ko04146//Peroxisome	K13343	-	GO:0016772//transferase activity, transferring phosphorus-containing groups	GO:0009987//cellular process
Zm00001d041243	4025	3393	3410	1853	1983	1640	134.02	140.87	129.25	62.79	64.49	54.17	134.7133333	60.48333333	-1.155283093	8.48E-43	1.11E-40	-	Probable malate dehydrogenase glyoxysomal	Metabolism;Metabolism;Metabolism;Metabolism;Metabolism;Metabolism;Metabolism;Metabolism	Global and overview maps;Global and overview maps;Global and overview maps;Amino acid metabolism;Carbohydrate metabolism;Carbohydrate metabolism;Carbohydrate metabolism;Energy metabolism	ko01100//Metabolic pathways;ko01110//Biosynthesis of secondary metabolites;ko01200//Carbon metabolism;ko00270//Cysteine and methionine metabolism;ko00620//Pyruvate metabolism;ko00020//Citrate cycle (TCA cycle);ko00630//Glyoxylate and dicarboxylate metabolism;ko00710//Carbon fixation in photosynthetic organisms	K00026;K00026;K00026;K00026;K00026;K00026;K00026;K00026	GO:0005737//cytoplasm;GO:0009507//chloroplast	GO:0003824//catalytic activity;GO:0016491//oxidoreductase activity;GO:0016615//malate dehydrogenase activity;GO:0016616//oxidoreductase activity, acting on the CH-OH group of donors, NAD or NADP as acceptor;GO:0030060//L-malate dehydrogenase activity	GO:0005975//carbohydrate metabolic process;GO:0006099//tricarboxylic acid cycle;GO:0006108//malate metabolic process;GO:0019752//carboxylic acid metabolic process;GO:0055114//oxidation-reduction process
Zm00001d042842	1840	1384	1346	651	652	560	40.03	35.09	32.48	17.66	15.88	14.47	35.86666667	16.00333333	-1.164271237	8.94E-43	1.16E-40	starch phoshorylase2	starch phoshorylase2	Metabolism;Metabolism;Metabolism	Global and overview maps;Global and overview maps;Carbohydrate metabolism	ko01100//Metabolic pathways;ko01110//Biosynthesis of secondary metabolites;ko00500//Starch and sucrose metabolism	K00688;K00688;K00688	GO:0005737//cytoplasm;GO:0005829//cytosol;GO:0009507//chloroplast	GO:0004645//phosphorylase activity;GO:0008184//glycogen phosphorylase activity;GO:0016740//transferase activity;GO:0016757//transferase activity, transferring glycosyl groups;GO:0030170//pyridoxal phosphate binding	GO:0005975//carbohydrate metabolic process;GO:0005980//glycogen catabolic process;GO:0009414//response to water deprivation;GO:0046686//response to cadmium ion
Zm00001d004676	5015	4209	4906	2515	2649	2506	148.37	155.25	165.22	75.73	76.54	73.52	156.28	75.26333333	-1.054114069	9.25E-43	1.20E-40	-	ARM repeat superfamily protein	-	-	-	-	GO:0005737//cytoplasm	GO:0003743//translation initiation factor activity;GO:0005515//protein binding	GO:0006413//translational initiation
Zm00001d053778	1292	991	1028	2629	3124	2803	40.73	38.93	36.88	84.31	96.14	87.62	38.84666667	89.35666667	1.201784559	9.69E-43	1.25E-40	-	Cell division control protein 50	-	-	-	-	GO:0005783//endoplasmic reticulum;GO:0005794//Golgi apparatus;GO:0005886//plasma membrane;GO:0016020//membrane;GO:0016021//integral component of membrane	GO:0015247//aminophospholipid transporter activity	GO:0045332//phospholipid translocation;GO:0051301//cell division
Zm00001d002564	103	102	89	506	625	490	3.33	4.11	3.28	16.65	19.74	15.72	3.573333333	17.37	2.281255349	1.59E-42	2.04E-40	-	Protein DMR6-LIKE OXYGENASE 2	-	-	-	-	-	GO:0016491//oxidoreductase activity;GO:0046872//metal ion binding;GO:0051213//dioxygenase activity	GO:0055114//oxidation-reduction process
Zm00001d045269	786	601	751	2028	2018	1953	9.56	8.5	10.25	23.33	21.07	21.91	9.436666667	22.10333333	1.227914706	1.66E-42	2.12E-40	multidrug resistance-associated protein3	Multidrug resistance-associated protein3	-	-	-	-	GO:0000325//plant-type vacuole;GO:0005774//vacuolar membrane;GO:0016020//membrane;GO:0016021//integral component of membrane	GO:0000166//nucleotide binding;GO:0005524//ATP binding;GO:0016887//ATPase activity;GO:0042626//ATPase activity, coupled to transmembrane movement of substances	GO:0055085//transmembrane transport
Zm00001d002065	13238	10797	12191	5177	6769	5105	360.74	360.12	368.53	141.09	175.48	135.97	363.13	150.8466667	-1.267403306	2.19E-42	2.78E-40	maize insect resistance3	maize insect resistance3	-	-	-	-	GO:0005615//extracellular space;GO:0005764//lysosome	GO:0004197//cysteine-type endopeptidase activity;GO:0008233//peptidase activity;GO:0008234//cysteine-type peptidase activity;GO:0016787//hydrolase activity	GO:0006508//proteolysis;GO:0051603//proteolysis involved in cellular protein catabolic process
Zm00001d036761	711	525	372	2217	2537	2325	25.56	23.27	15.45	82.84	90.28	84.83	21.42666667	85.98333333	2.004649612	2.31E-42	2.92E-40	-	Ubiquitin system component Cue protein	-	-	-	-	-	-	-
Zm00001d017247	336	303	315	1021	1214	1012	6.03	6.72	6.48	18.49	21.1	17.88	6.41	19.15666667	1.579450286	2.35E-42	2.96E-40	-	Protein binding protein	-	-	-	-	-	-	-
Zm00001d048105	3691	2884	2868	6933	7468	7088	84.53	82.85	75.47	161.52	166.07	159.95	80.95	162.5133333	1.005455103	2.72E-42	3.41E-40	-	Putative MYB DNA-binding domain superfamily protein	-	-	-	-	-	GO:0003677//DNA binding	-
Zm00001d047993	2064	1649	1153	6881	6514	6255	51.66	51.47	33.01	175.63	159.85	155.63	45.38	163.7033333	1.850955184	2.82E-42	3.51E-40	-	Probable inactive poly [ADP-ribose] polymerase SRO1	-	-	-	-	-	GO:0003950//NAD+ ADP-ribosyltransferase activity	-
Zm00001d033976	676	579	953	105	152	146	27.67	29.54	44.46	4.32	6.01	5.87	33.89	5.4	-2.649828324	3.50E-42	4.34E-40	Aux/IAA-transcription factor4	Aux/IAA-transcription factor4	Environmental Information Processing	Signal transduction	ko04075//Plant hormone signal transduction	K14484	GO:0005634//nucleus	GO:0005515//protein binding	GO:0006351//transcription, DNA-templated;GO:0006355//regulation of transcription, DNA-templated;GO:0009734//auxin-activated signaling pathway
Zm00001d037873	6979	5324	6343	3387	3533	3542	204.76	194.3	211.3	100.71	100.49	102.45	203.4533333	101.2166667	-1.007251049	3.51E-42	4.34E-40	elongation factor alpha3	elongation factor alpha3	-	-	-	-	GO:0005737//cytoplasm	GO:0000166//nucleotide binding;GO:0003746//translation elongation factor activity;GO:0003924//GTPase activity;GO:0005525//GTP binding	GO:0006414//translational elongation
Zm00001d028443	701	523	590	1564	1911	1774	17.99	16.85	17.05	41.67	47.44	45.21	17.29666667	44.77333333	1.372145694	5.27E-42	6.49E-40	-	Long chain base biosynthesis protein 1	Metabolism;Metabolism	Global and overview maps;Lipid metabolism	ko01100//Metabolic pathways;ko00600//Sphingolipid metabolism	K00654;K00654	-	GO:0003824//catalytic activity;GO:0030170//pyridoxal phosphate binding	GO:0009058//biosynthetic process
Zm00001d020134	855	681	600	2588	2497	3397	9.01	8.93	7.14	27.79	25.74	35.52	8.36	29.68333333	1.828078263	6.99E-42	8.57E-40	-	ABC transporter G family member 40	-	-	-	-	GO:0005886//plasma membrane;GO:0016020//membrane;GO:0016021//integral component of membrane	GO:0000166//nucleotide binding;GO:0005524//ATP binding;GO:0016887//ATPase activity;GO:0042626//ATPase activity, coupled to transmembrane movement of substances	GO:0055085//transmembrane transport
Zm00001d047998	701	520	584	1615	1926	2010	18.61	17.59	17.68	43.48	49.59	52.3	17.96	48.45666667	1.431907815	7.27E-42	8.86E-40	-	Squalene monooxygenase	-	-	-	-	GO:0005783//endoplasmic reticulum;GO:0016020//membrane;GO:0016021//integral component of membrane	GO:0004497//monooxygenase activity;GO:0004506//squalene monooxygenase activity;GO:0050660//flavin adenine dinucleotide binding	GO:0016126//sterol biosynthetic process;GO:0055114//oxidation-reduction process
Zm00001d024886	515	427	397	69	119	85	14.7	15.18	12.9	1.99	3.32	2.41	14.26	2.573333333	-2.47026373	8.14E-42	9.89E-40	-	Zinc finger (C3HC4-type RING finger) family protein	-	-	-	-	GO:0016020//membrane;GO:0016021//integral component of membrane	-	-
Zm00001d039685	566	445	339	1879	1728	2119	11.01	10.8	7.51	37.21	32.84	40.9	9.773333333	36.98333333	1.919952659	1.02E-41	1.23E-39	-	Probable galactinol--sucrose galactosyltransferase 5	-	-	-	-	GO:0009507//chloroplast	GO:0003824//catalytic activity;GO:0016740//transferase activity;GO:0016757//transferase activity, transferring glycosyl groups;GO:0047274//galactinol-sucrose galactosyltransferase activity	GO:0006979//response to oxidative stress;GO:0009414//response to water deprivation;GO:0009737//response to abscisic acid;GO:0010325//raffinose family oligosaccharide biosynthetic process
MSTRG.18882	770	530	456	2316	2079	2257	3.91	3.01	2.27	7.6	7.94	7.53	3.063333333	7.69	1.327881237	1.34E-41	1.61E-39	Tf2-11	prpol [Zea mays]	-	-	-	-	-	-	-
Zm00001d005890	519	519	521	3	2	1	16.36	20.39	18.69	0.1	0.06	0.03	18.48	0.063333333	-8.188784029	1.45E-41	1.74E-39	alpha amylase3	Alpha-amylase 1	Metabolism;Metabolism	Global and overview maps;Carbohydrate metabolism	ko01100//Metabolic pathways;ko00500//Starch and sucrose metabolism	K01176;K01176	-	GO:0003824//catalytic activity;GO:0004556//alpha-amylase activity;GO:0005509//calcium ion binding;GO:0016787//hydrolase activity;GO:0016798//hydrolase activity, acting on glycosyl bonds;GO:0043169//cation binding	GO:0005975//carbohydrate metabolic process;GO:0008152//metabolic process
Zm00001d051804	1688	1230	1920	480	559	528	54.83	49.86	71	15.91	17.73	17.01	58.56333333	16.88333333	-1.794397904	1.92E-41	2.28E-39	glutamine synthetase5	Glutamine synthetase root isozyme 4	Metabolism;Metabolism;Metabolism;Metabolism;Metabolism;Metabolism	Global and overview maps;Global and overview maps;Carbohydrate metabolism;Amino acid metabolism;Energy metabolism;Amino acid metabolism	ko01100//Metabolic pathways;ko01230//Biosynthesis of amino acids;ko00630//Glyoxylate and dicarboxylate metabolism;ko00250//Alanine, aspartate and glutamate metabolism;ko00910//Nitrogen metabolism;ko00220//Arginine biosynthesis	K01915;K01915;K01915;K01915;K01915;K01915	GO:0005737//cytoplasm	GO:0000166//nucleotide binding;GO:0003824//catalytic activity;GO:0004356//glutamate-ammonia ligase activity;GO:0005524//ATP binding;GO:0016874//ligase activity	GO:0006542//glutamine biosynthetic process;GO:0006807//nitrogen compound metabolic process
Zm00001d010635	293	239	198	873	1082	939	16.16	16.43	12.43	48.99	58.27	51.36	15.00666667	52.87333333	1.816936726	1.93E-41	2.28E-39	-	RING/U-box superfamily protein	-	-	-	-	-	GO:0061630//ubiquitin protein ligase activity	GO:0006511//ubiquitin-dependent protein catabolic process;GO:0016567//protein ubiquitination
Zm00001d001927	48	21	43	363	397	317	1.82	0.99	1.86	14	14.7	11.92	1.556666667	13.54	3.120695785	2.16E-41	2.54E-39	-	Flavonol synthase/flavanone 3-hydroxylase	-	-	-	-	-	GO:0016491//oxidoreductase activity;GO:0046872//metal ion binding;GO:0051213//dioxygenase activity	GO:0055114//oxidation-reduction process;GO:0071456//cellular response to hypoxia;GO:0080167//response to karrikin
Zm00001d030340	868	776	802	269	340	262	9.7	10.41	10.12	2.75	3.58	2.87	10.07666667	3.066666667	-1.716275213	3.23E-41	3.80E-39	-	-	-	-	-	-	GO:0005622//intracellular;GO:0044611//nuclear pore inner ring	GO:0017056//structural constituent of nuclear pore	GO:0006405//RNA export from nucleus;GO:0006606//protein import into nucleus;GO:0006913//nucleocytoplasmic transport
Zm00001d015243	1856	1383	1764	754	746	669	25.96	23.75	28.06	10.8	10.21	9.13	25.92333333	10.04666667	-1.367534322	3.60E-41	4.20E-39	ARF-transcription factor 20	Auxin response factor 20	-	-	-	-	GO:0005634//nucleus	GO:0003677//DNA binding;GO:0005515//protein binding	GO:0006351//transcription, DNA-templated;GO:0006355//regulation of transcription, DNA-templated;GO:0009725//response to hormone;GO:0009734//auxin-activated signaling pathway
Zm00001d044757	1224	1045	1337	391	365	454	21.24	21.24	25.35	7.08	6.1	8.26	22.61	7.146666667	-1.661618587	3.68E-41	4.28E-39	-	Dynamin-2A	-	-	-	-	GO:0005737//cytoplasm;GO:0016020//membrane;GO:0016021//integral component of membrane	GO:0000166//nucleotide binding;GO:0003924//GTPase activity;GO:0005525//GTP binding;GO:0008017//microtubule binding	GO:0000266//mitochondrial fission;GO:0048285//organelle fission
Zm00001d038476	3161	2835	3101	1067	1492	1086	114.78	128.35	128.17	39.43	52.91	39.11	123.7666667	43.81666667	-1.498071173	3.74E-41	4.33E-39	alpha expansin5	alpha expansin5	-	-	-	-	GO:0005576//extracellular region;GO:0005618//cell wall;GO:0016020//membrane	-	GO:0009664//plant-type cell wall organization;GO:0071555//cell wall organization
Zm00001d022181	11952	9562	11980	5477	6250	5174	286.32	284.66	326.7	132.91	145.17	122.15	299.2266667	133.41	-1.165371941	5.32E-41	6.14E-39	-	Phospho-2-dehydro-3-deoxyheptonate aldolase 1	Metabolism;Metabolism;Metabolism;Metabolism	Global and overview maps;Global and overview maps;Global and overview maps;Amino acid metabolism	ko01100//Metabolic pathways;ko01110//Biosynthesis of secondary metabolites;ko01230//Biosynthesis of amino acids;ko00400//Phenylalanine, tyrosine and tryptophan biosynthesis	K01626;K01626;K01626;K01626	GO:0009507//chloroplast;GO:0009536//plastid	GO:0003824//catalytic activity;GO:0003849//3-deoxy-7-phosphoheptulonate synthase activity;GO:0016740//transferase activity	GO:0008652//cellular amino acid biosynthetic process;GO:0009073//aromatic amino acid family biosynthetic process;GO:0009423//chorismate biosynthetic process
Zm00001d013402	5815	4973	5047	1751	2558	1699	77.17	82.43	75.76	23.19	32.75	21.7	78.45333333	25.88	-1.599997129	5.95E-41	6.84E-39	phytochromeA2	phytochromeA2	-	-	-	-	GO:0005622//intracellular;GO:0005634//nucleus	GO:0000155//phosphorelay sensor kinase activity;GO:0005515//protein binding;GO:0009881//photoreceptor activity;GO:0042803//protein homodimerization activity	GO:0000160//phosphorelay signal transduction system;GO:0006355//regulation of transcription, DNA-templated;GO:0007165//signal transduction;GO:0009584//detection of visible light;GO:0009585//red, far-red light phototransduction;GO:0017006//protein-tetrapyrrole linkage;GO:0018298//protein-chromophore linkage;GO:0023014//signal transduction by protein phosphorylation;GO:0050896//response to stimulus
Zm00001d045706	7104	5322	5630	2677	3283	2438	162.54	151.74	146.61	62.29	73.21	55.34	153.63	63.61333333	-1.272058874	6.57E-41	7.52E-39	restorer of fertility2	Restorer of fertility2	Metabolism;Metabolism;Metabolism;Metabolism;Metabolism;Metabolism;Metabolism;Metabolism;Metabolism;Metabolism;Metabolism;Metabolism;Metabolism	Global and overview maps;Global and overview maps;Carbohydrate metabolism;Lipid metabolism;Carbohydrate metabolism;Amino acid metabolism;Carbohydrate metabolism;Amino acid metabolism;Metabolism of other amino acids;Lipid metabolism;Amino acid metabolism;Amino acid metabolism;Amino acid metabolism	ko01100//Metabolic pathways;ko01110//Biosynthesis of secondary metabolites;ko00010//Glycolysis / Gluconeogenesis;ko00561//Glycerolipid metabolism;ko00620//Pyruvate metabolism;ko00330//Arginine and proline metabolism;ko00053//Ascorbate and aldarate metabolism;ko00280//Valine, leucine and isoleucine degradation;ko00410//beta-Alanine metabolism;ko00071//Fatty acid degradation;ko00380//Tryptophan met…	K00128;K00128;K00128;K00128;K00128;K00128;K00128;K00128;K00128;K00128;K00128;K00128;K00128	-	GO:0004029//aldehyde dehydrogenase (NAD) activity;GO:0016491//oxidoreductase activity;GO:0016620//oxidoreductase activity, acting on the aldehyde or oxo group of donors, NAD or NADP as acceptor;GO:0043878//glyceraldehyde-3-phosphate dehydrogenase (NAD+) (non-phosphorylating) activity	GO:0055114//oxidation-reduction process
Zm00001d013390	272	224	217	1009	842	1015	7.98	8.19	7.25	30.12	24.12	29.54	7.806666667	27.92666667	1.838864808	8.41E-41	9.50E-39	-	Glucan endo-1%2C3-beta-glucosidase 7	-	-	-	-	GO:0046658//anchored component of plasma membrane	GO:0004553//hydrolase activity, hydrolyzing O-glycosyl compounds;GO:0016787//hydrolase activity	GO:0005975//carbohydrate metabolic process
Zm00001d013644	1946	1362	1808	729	648	673	36.93	32.26	39.01	13.91	11.93	12.58	36.06666667	12.80666667	-1.493771075	1.01E-40	1.14E-38	-	5-methyltetrahydropteroyltriglutamate--homocysteine methyltransferase 1	Metabolism;Metabolism;Metabolism;Metabolism;Metabolism	Global and overview maps;Global and overview maps;Global and overview maps;Amino acid metabolism;Metabolism of other amino acids	ko01100//Metabolic pathways;ko01110//Biosynthesis of secondary metabolites;ko01230//Biosynthesis of amino acids;ko00270//Cysteine and methionine metabolism;ko00450//Selenocompound metabolism	K00549;K00549;K00549;K00549;K00549	-	GO:0003871//5-methyltetrahydropteroyltriglutamate-homocysteine S-methyltransferase activity;GO:0008168//methyltransferase activity;GO:0008270//zinc ion binding;GO:0016740//transferase activity	GO:0008652//cellular amino acid biosynthetic process;GO:0009086//methionine biosynthetic process;GO:0032259//methylation
Zm00001d002256	2472	1904	2124	1126	1041	993	32.14	30.64	31.47	14.81	13.16	12.69	31.41666667	13.55333333	-1.212882403	1.15E-40	1.28E-38	-	Starch synthase 3 chloroplastic/amyloplastic	-	-	-	-	-	GO:0004373//glycogen (starch) synthase activity;GO:2001070//starch binding	-
Zm00001d028815	1659	1337	1861	572	645	503	96.97	97.44	123.82	34.03	36.81	29.16	106.0766667	33.33333333	-1.670069847	1.21E-40	1.35E-38	pathogenesis-related protein7	Pathogenesis-related protein 10 [Source:UniProtKB/TrEMBL;Acc:Q29SB6]	-	-	-	-	GO:0005622//intracellular;GO:0005634//nucleus;GO:0005737//cytoplasm	GO:0003723//RNA binding;GO:0004540//ribonuclease activity;GO:0004864//protein phosphatase inhibitor activity;GO:0010427//abscisic acid binding;GO:0038023//signaling receptor activity	GO:0006952//defense response;GO:0009409//response to cold;GO:0009607//response to biotic stimulus;GO:0009611//response to wounding;GO:0009617//response to bacterium;GO:0009620//response to fungus;GO:0009646//response to absence of light;GO:0009651//response to salt stress;GO:0009733//response to auxin;GO:0009735//response to cytokinin;GO:0009737//response to abscisic acid;GO:0009738//abscisic aci…
Zm00001d031344	540	517	814	108	117	73	24.29	29	42.4	4.98	5.33	3.7	31.89666667	4.67	-2.771911209	1.47E-40	1.63E-38	-	-	-	-	-	-	-	-	-
Zm00001d005248	632	457	633	153	165	171	18.18	16.41	20.69	4.5	4.55	4.86	18.42666667	4.636666667	-1.990635196	1.49E-40	1.65E-38	-	Dolichyl-diphosphooligosaccharide--protein glycosyltransferase 48 kDa subunit	Metabolism;Genetic Information Processing;Metabolism	Global and overview maps;Folding, sorting and degradation;Glycan biosynthesis and metabolism	ko01100//Metabolic pathways;ko04141//Protein processing in endoplasmic reticulum;ko00510//N-Glycan biosynthesis	K12670;K12670;K12670	GO:0005783//endoplasmic reticulum;GO:0005789//endoplasmic reticulum membrane;GO:0008250//oligosaccharyltransferase complex;GO:0016020//membrane;GO:0016021//integral component of membrane	GO:0004579//dolichyl-diphosphooligosaccharide-protein glycotransferase activity;GO:0016740//transferase activity;GO:0016757//transferase activity, transferring glycosyl groups	GO:0006486//protein glycosylation;GO:0018279//protein N-linked glycosylation via asparagine
Zm00001d009859	1114	908	1043	363	451	328	23.69	24.14	25.33	7.84	9.3	6.89	24.38666667	8.01	-1.606218427	1.59E-40	1.75E-38	-	Ankyrin like protein	-	-	-	-	GO:0005737//cytoplasm;GO:0005768//endosome;GO:0005774//vacuolar membrane;GO:0005794//Golgi apparatus;GO:0005802//trans-Golgi network;GO:0016020//membrane;GO:0016021//integral component of membrane	GO:0008168//methyltransferase activity;GO:0008757//S-adenosylmethionine-dependent methyltransferase activity;GO:0016740//transferase activity	GO:0032259//methylation;GO:0052546//cell wall pectin metabolic process
Zm00001d026050	164	118	137	636	630	818	4.54	4.07	4.31	17.9	17.02	22.44	4.306666667	19.12	2.150438954	1.69E-40	1.86E-38	GRAS-transcription factor 22	-	-	-	-	-	GO:0005634//nucleus	GO:0003700//transcription factor activity, sequence-specific DNA binding;GO:0043565//sequence-specific DNA binding	GO:0006355//regulation of transcription, DNA-templated
Zm00001d050074	448	359	378	1138	1204	1290	6.2	6.67	6.18	17.86	16.17	17.65	6.35	17.22666667	1.439815072	1.72E-40	1.88E-38	-	Putative leucine-rich repeat receptor-like protein kinase family protein	-	-	-	-	GO:0005886//plasma membrane;GO:0009506//plasmodesma;GO:0016020//membrane;GO:0016021//integral component of membrane	GO:0000166//nucleotide binding;GO:0004672//protein kinase activity;GO:0004674//protein serine/threonine kinase activity;GO:0005515//protein binding;GO:0005524//ATP binding;GO:0016301//kinase activity;GO:0016740//transferase activity	GO:0006468//protein phosphorylation;GO:0009755//hormone-mediated signaling pathway;GO:0016310//phosphorylation;GO:0046777//protein autophosphorylation
Zm00001d035405	409	332	319	1039	1139	1140	4.51	4.59	3.96	11.65	12.21	12.53	4.353333333	12.13	1.478387154	1.81E-40	1.97E-38	-	-	-	-	-	-	-	-	-
Zm00001d039769	887	648	566	2149	2369	2541	19.81	17.94	14.28	48.05	50.86	54.42	17.34333333	51.11	1.559224385	1.92E-40	2.08E-38	-	RING/U-box superfamily protein	-	-	-	-	-	GO:0061630//ubiquitin protein ligase activity	GO:0016567//protein ubiquitination
Zm00001d049643	1009	762	753	2292	2244	2395	21.67	20.62	17.37	52.15	46.67	52.19	19.88666667	50.33666667	1.339808206	2.37E-40	2.56E-38	-	zinc finger (C3HC4-type RING finger) family protein	-	-	-	-	GO:0016020//membrane;GO:0016021//integral component of membrane	GO:0016740//transferase activity;GO:0016757//transferase activity, transferring glycosyl groups	-
Zm00001d027278	3146	2593	3174	1444	1551	1325	29.94	29.78	33.43	13.29	13.43	11.83	31.05	12.85	-1.272824909	2.65E-40	2.85E-38	-	transcription regulators	-	-	-	-	GO:0000932//cytoplasmic mRNA processing body;GO:0016020//membrane;GO:0016021//integral component of membrane;GO:0030015//CCR4-NOT core complex	GO:0032947//protein complex scaffold;GO:0060090//binding, bridging	GO:0000288//nuclear-transcribed mRNA catabolic process, deadenylation-dependent decay;GO:0006417//regulation of translation;GO:0017148//negative regulation of translation
Zm00001d015914	454	366	371	107	104	89	17.18	17.15	15.9	4.08	3.81	3.31	16.74333333	3.733333333	-2.165050543	2.86E-40	3.07E-38	sugars will eventually be exported transporter4b	sugars will eventually be exported transporter4b	-	-	-	-	GO:0016020//membrane;GO:0016021//integral component of membrane	GO:0051119//sugar transmembrane transporter activity	GO:0008643//carbohydrate transport;GO:0034219//carbohydrate transmembrane transport
Zm00001d040850	2437	2043	2460	949	1195	1019	53.39	55.62	61.29	20.06	24.01	20.31	56.76666667	21.46	-1.403393953	2.94E-40	3.14E-38	-	Shikimate biosynthesis protein aroDE	Metabolism;Metabolism;Metabolism;Metabolism	Global and overview maps;Global and overview maps;Global and overview maps;Amino acid metabolism	ko01100//Metabolic pathways;ko01110//Biosynthesis of secondary metabolites;ko01230//Biosynthesis of amino acids;ko00400//Phenylalanine, tyrosine and tryptophan biosynthesis	K13832;K13832;K13832;K13832	-	GO:0003824//catalytic activity;GO:0003855//3-dehydroquinate dehydratase activity;GO:0004764//shikimate 3-dehydrogenase (NADP+) activity;GO:0050661//NADP binding	GO:0009423//chorismate biosynthetic process;GO:0019632//shikimate metabolic process;GO:0055114//oxidation-reduction process
Zm00001d022258	1399	1124	1541	389	474	511	37.97	35.13	46.5	10.78	12	14.13	39.86666667	12.30333333	-1.696133747	3.30E-40	3.51E-38	-	Pectin acetylesterase 12	-	-	-	-	GO:0005576//extracellular region;GO:0005618//cell wall;GO:0009505//plant-type cell wall	GO:0016787//hydrolase activity;GO:0052689//carboxylic ester hydrolase activity;GO:0052793//pectin acetylesterase activity	GO:0071555//cell wall organization
Zm00001d033817	3162	2565	3212	1390	1566	1458	32.01	31.52	36.08	14.12	15.68	14.41	33.20333333	14.73666667	-1.17191785	6.47E-40	6.86E-38	-	ILITYHIA	-	-	-	-	-	GO:0005515//protein binding;GO:0019887//protein kinase regulator activity;GO:0019901//protein kinase binding;GO:0043022//ribosome binding	GO:0006417//regulation of translation;GO:0033674//positive regulation of kinase activity;GO:0045859//regulation of protein kinase activity
Zm00001d011396	365	279	294	981	1457	1322	21.38	20.38	19.6	58.48	83.35	76.81	20.45333333	72.88	1.833186977	9.08E-40	9.60E-38	-	GTPase activating protein%3B Putative calcium-dependent lipid-binding (CaLB domain) family protein	-	-	-	-	-	-	-
Zm00001d011589	591	466	401	1526	1589	1749	28.57	28.09	22.07	75.08	75.03	83.87	26.24333333	77.99333333	1.571399834	1.02E-39	1.07E-37	NAC-transcription factor 134	NAC domain-containing protein 72	-	-	-	-	GO:0005634//nucleus	GO:0003677//DNA binding	GO:0006355//regulation of transcription, DNA-templated
Zm00001d045450	2716	2027	2311	1126	1286	1031	70.35	65.47	68.14	29.68	32.53	26.49	67.98666667	29.56666667	-1.201280233	1.29E-39	1.36E-37	-	enolpyruvylshikimate phosphate synthase1	-	-	-	-	-	GO:0003824//catalytic activity;GO:0003866//3-phosphoshikimate 1-carboxyvinyltransferase activity;GO:0016740//transferase activity;GO:0016765//transferase activity, transferring alkyl or aryl (other than methyl) groups	GO:0008652//cellular amino acid biosynthetic process;GO:0009073//aromatic amino acid family biosynthetic process;GO:0009423//chorismate biosynthetic process
Zm00001d037721	313	217	205	901	903	949	11.33	9.79	8.44	33.18	31.91	34.06	9.853333333	33.05	1.745966503	1.35E-39	1.42E-37	-	UDP-glycosyltransferase 72B1	-	-	-	-	GO:0043231//intracellular membrane-bounded organelle	GO:0008194//UDP-glycosyltransferase activity;GO:0016740//transferase activity;GO:0016757//transferase activity, transferring glycosyl groups;GO:0016758//transferase activity, transferring hexosyl groups;GO:0080043//quercetin 3-O-glucosyltransferase activity;GO:0080044//quercetin 7-O-glucosyltransferase activity	-
Zm00001d042245	1143	960	945	2491	2574	2740	46.06	48.23	43.35	102.15	101.29	109.52	45.88	104.32	1.185078478	1.39E-39	1.44E-37	-	-	-	-	-	-	-	-	-
Zm00001d044390	997	767	1009	279	366	330	25.4	24.37	29.27	7.24	9.11	8.34	26.34666667	8.23	-1.67865611	2.26E-39	2.34E-37	-	Aspartyl protease family protein 2	-	-	-	-	-	GO:0004190//aspartic-type endopeptidase activity;GO:0008233//peptidase activity;GO:0016787//hydrolase activity	GO:0006508//proteolysis;GO:0030163//protein catabolic process
Zm00001d052779	601	473	522	1369	1519	1406	10.51	10.01	10.36	23.64	25.42	23.97	10.29333333	24.34333333	1.241816478	2.35E-39	2.43E-37	-	Exocyst complex component EXO70A1	-	-	-	-	GO:0000145//exocyst	-	GO:0006887//exocytosis;GO:0015031//protein transport
Zm00001d022490	1750	1394	1580	782	771	678	45.93	45.56	46.69	21.11	20.04	17.84	46.06	19.66333333	-1.228006503	2.36E-39	2.43E-37	-	Xylose isomerase	Metabolism;Metabolism;Metabolism	Global and overview maps;Carbohydrate metabolism;Carbohydrate metabolism	ko01100//Metabolic pathways;ko00051//Fructose and mannose metabolism;ko00040//Pentose and glucuronate interconversions	K01805;K01805;K01805	-	GO:0009045//xylose isomerase activity;GO:0016853//isomerase activity;GO:0046872//metal ion binding	GO:0005975//carbohydrate metabolic process;GO:0042732//D-xylose metabolic process
Zm00001d006593	1934	1604	1684	845	975	872	24.18	25.78	24.47	11.13	12.19	10.56	24.81	11.29333333	-1.135450361	2.64E-39	2.71E-37	-	Myosin-2	-	-	-	-	GO:0005623//cell;GO:0005737//cytoplasm;GO:0015629//actin cytoskeleton;GO:0016459//myosin complex;GO:0031982//vesicle	GO:0000146//microfilament motor activity;GO:0000166//nucleotide binding;GO:0003774//motor activity;GO:0003779//actin binding;GO:0005515//protein binding;GO:0005524//ATP binding;GO:0030898//actin-dependent ATPase activity;GO:0051015//actin filament binding	GO:0007015//actin filament organization;GO:0030050//vesicle transport along actin filament
Zm00001d036161	1556	1347	1778	566	661	593	23.46	25.15	30.95	8.74	9.35	8.57	26.52	8.886666667	-1.577366496	2.97E-39	3.04E-37	-	Coatomer subunit beta'-3	-	-	-	-	GO:0000139//Golgi membrane;GO:0005737//cytoplasm;GO:0005794//Golgi apparatus;GO:0016020//membrane;GO:0030117//membrane coat;GO:0030126//COPI vesicle coat;GO:0030663//COPI-coated vesicle membrane;GO:0031410//cytoplasmic vesicle	GO:0005198//structural molecule activity;GO:0005515//protein binding	GO:0006886//intracellular protein transport;GO:0006888//ER to Golgi vesicle-mediated transport;GO:0006890//retrograde vesicle-mediated transport, Golgi to ER;GO:0006891//intra-Golgi vesicle-mediated transport;GO:0015031//protein transport;GO:0016192//vesicle-mediated transport
Zm00001d018807	1643	1510	2234	472	572	567	22.24	25.49	34.42	6.5	7.56	7.61	27.38333333	7.223333333	-1.922561422	4.34E-39	4.40E-37	-	Leucine-rich repeat receptor-like serine/threonine-protein kinase	-	-	-	-	GO:0016020//membrane;GO:0016021//integral component of membrane	GO:0004672//protein kinase activity;GO:0005515//protein binding;GO:0005524//ATP binding;GO:0016301//kinase activity	GO:0006468//protein phosphorylation;GO:0016310//phosphorylation
Zm00001d052372	257	198	231	29	29	33	14.15	13.65	14.54	1.65	1.55	1.84	14.11333333	1.68	-3.070525631	4.77E-39	4.82E-37	-	Protein LURP-one-related 8	-	-	-	-	-	-	-
MSTRG.28846	236	227	178	930	827	883	2.33	2.82	2.01	9.23	7.97	8.58	2.386666667	8.593333333	1.848220771	5.27E-39	5.31E-37	RE2	Opie3 pol polyprotein [Zea mays]	-	-	-	-	-	-	-
Zm00001d032598	619	574	653	177	220	164	9.34	10.36	10.88	2.63	3.11	2.35	10.19333333	2.696666667	-1.918376799	7.37E-39	7.39E-37	-	Transducin/WD40 repeat-like superfamily protein	-	-	-	-	GO:0005737//cytoplasm;GO:0005856//cytoskeleton;GO:0005874//microtubule;GO:0008352//katanin complex;GO:0016020//membrane;GO:0016021//integral component of membrane	GO:0005515//protein binding;GO:0008017//microtubule binding;GO:0008568//microtubule-severing ATPase activity	GO:0007019//microtubule depolymerization;GO:0051013//microtubule severing
Zm00001d014192	1246	1105	1186	435	568	466	45.54	50.36	49.32	16.19	20.27	16.9	48.40666667	17.78666667	-1.444409586	7.47E-39	7.47E-37	-	ACT domain-containing protein ACR11	-	-	-	-	GO:0009507//chloroplast;GO:0009535//chloroplast thylakoid membrane;GO:0009570//chloroplast stroma;GO:0009941//chloroplast envelope;GO:0010319//stromule	-	GO:0009409//response to cold;GO:0009416//response to light stimulus;GO:0009735//response to cytokinin;GO:0009744//response to sucrose
Zm00001d049922	542	432	366	96	109	66	14.76	14.7	11.44	2.64	2.85	1.8	13.63333333	2.43	-2.488110124	7.62E-39	7.59E-37	-	Retinoid-inducible serine carboxypeptidase%2C mRNA	-	-	-	-	-	GO:0004180//carboxypeptidase activity;GO:0004185//serine-type carboxypeptidase activity;GO:0008233//peptidase activity;GO:0016787//hydrolase activity	GO:0006508//proteolysis;GO:0051603//proteolysis involved in cellular protein catabolic process
Zm00001d026156	2247	1917	2022	5003	5020	5760	51.71	55.01	52.97	117.17	112.82	131.48	53.23	120.49	1.178601944	8.00E-39	7.94E-37	-	Putative glycerol-3-phosphate transporter 1	-	-	-	-	GO:0016020//membrane;GO:0016021//integral component of membrane	GO:0022857//transmembrane transporter activity	GO:0055085//transmembrane transport
Zm00001d009960	404	314	268	1049	1317	1186	9.99	9.68	7.54	26.39	31.8	29.09	9.07	29.09333333	1.681514145	8.19E-39	8.10E-37	-	HXXXD-type acyl-transferase family protein	-	-	-	-	-	GO:0016410//N-acyltransferase activity;GO:0016740//transferase activity;GO:0016747//transferase activity, transferring acyl groups other than amino-acyl groups	-
Zm00001d044726	2393	1709	1469	5415	5885	5683	42.98	38.27	30.03	98.97	103.22	101.24	37.09333333	101.1433333	1.447169406	8.84E-39	8.71E-37	-	NF-X1-type zinc finger protein NFXL1	-	-	-	-	GO:0005634//nucleus	GO:0000977//RNA polymerase II regulatory region sequence-specific DNA binding;GO:0000981//RNA polymerase II transcription factor activity, sequence-specific DNA binding;GO:0001078//transcriptional repressor activity, RNA polymerase II core promoter proximal region sequence-specific binding;GO:0003700//transcription factor activity, sequence-specific DNA binding;GO:0008270//zinc ion binding	GO:0000122//negative regulation of transcription from RNA polymerase II promoter;GO:0006355//regulation of transcription, DNA-templated;GO:0006357//regulation of transcription from RNA polymerase II promoter
Zm00001d052209	263	213	262	838	957	802	7.8	7.88	8.85	25.31	27.73	23.61	8.176666667	25.55	1.643738558	9.29E-39	9.12E-37	-	Cytokinin-O-glucosyltransferase 2	-	-	-	-	GO:0043231//intracellular membrane-bounded organelle	GO:0008194//UDP-glycosyltransferase activity;GO:0016740//transferase activity;GO:0016757//transferase activity, transferring glycosyl groups;GO:0016758//transferase activity, transferring hexosyl groups;GO:0080043//quercetin 3-O-glucosyltransferase activity;GO:0080044//quercetin 7-O-glucosyltransferase activity	-
Zm00001d041445	1181	919	1075	469	489	416	26.48	22.26	26.24	11.69	10.42	9.48	24.99333333	10.53	-1.247037889	1.20E-38	1.17E-36	CPP-transcription factor 10	Protein tesmin/TSO1-like CXC 2	-	-	-	-	-	-	-
Zm00001d010048	2130	1440	1079	6172	6099	6645	79.89	67.51	46	236.9	224.3	248.18	64.46666667	236.46	1.874970861	1.23E-38	1.20E-36	AP2-EREBP-transcription factor 22	Dehydration-responsive element-binding protein 2A	-	-	-	-	GO:0005634//nucleus	GO:0003677//DNA binding;GO:0003700//transcription factor activity, sequence-specific DNA binding;GO:0043565//sequence-specific DNA binding;GO:0044212//transcription regulatory region DNA binding	GO:0006351//transcription, DNA-templated;GO:0006355//regulation of transcription, DNA-templated;GO:0045893//positive regulation of transcription, DNA-templated
Zm00001d034460	4	0	3	395	475	485	0.07	0	0.06	10.13	11.24	11.49	0.043333333	10.95333333	7.981677047	1.27E-38	1.24E-36	tryptophan synthase A homolog1	tryptophan synthase A homolog1	Metabolism;Metabolism;Metabolism;Metabolism;Metabolism	Global and overview maps;Global and overview maps;Global and overview maps;Amino acid metabolism;Amino acid metabolism	ko01100//Metabolic pathways;ko01110//Biosynthesis of secondary metabolites;ko01230//Biosynthesis of amino acids;ko00260//Glycine, serine and threonine metabolism;ko00400//Phenylalanine, tyrosine and tryptophan biosynthesis	K01695;K01695;K01695;K01695;K01695	GO:0005829//cytosol;GO:0009507//chloroplast	GO:0003824//catalytic activity;GO:0004834//tryptophan synthase activity;GO:0016829//lyase activity	GO:0000162//tryptophan biosynthetic process;GO:0006568//tryptophan metabolic process
Zm00001d021447	245	232	244	30	40	25	8.54	10.08	9.68	1.06	1.36	0.86	9.433333333	1.093333333	-3.109034333	1.54E-38	1.49E-36	-	LysM domain-containing GPI-anchored protein 2	-	-	-	-	-	-	-
MSTRG.7922	189	133	144	636	717	577	10.11	8.88	8.76	34.53	37.33	30.64	9.25	34.16666667	1.885064233	1.64E-38	1.58E-36	--	hypothetical protein ZEAMMB73_Zm00001d051617 [Zea mays]	-	-	-	-	-	-	-
Zm00001d018694	3404	2565	3124	1530	1730	1478	85.69	79.31	91.55	38.05	41.43	37.09	85.51666667	38.85666667	-1.138043476	1.71E-38	1.64E-36	-	T-complex protein 1 subunit epsilon	-	-	-	-	GO:0005737//cytoplasm;GO:0005832//chaperonin-containing T-complex	GO:0000166//nucleotide binding;GO:0005524//ATP binding;GO:0051082//unfolded protein binding	GO:0006457//protein folding
Zm00001d021119	2385	1978	1899	5439	6583	7708	57.79	59.34	52.05	133.67	154.96	183.95	56.39333333	157.5266667	1.481999547	1.83E-38	1.75E-36	-	Beta-glucosidase 11	Metabolism;Metabolism;Metabolism;Metabolism;Metabolism	Global and overview maps;Global and overview maps;Biosynthesis of other secondary metabolites;Carbohydrate metabolism;Metabolism of other amino acids	ko01100//Metabolic pathways;ko01110//Biosynthesis of secondary metabolites;ko00940//Phenylpropanoid biosynthesis;ko00500//Starch and sucrose metabolism;ko00460//Cyanoamino acid metabolism	K01188;K01188;K01188;K01188;K01188	-	GO:0004553//hydrolase activity, hydrolyzing O-glycosyl compounds;GO:0008422//beta-glucosidase activity	GO:0005975//carbohydrate metabolic process
Zm00001d037828	3954	3193	3800	1720	1875	2007	183.12	184.39	200.34	81.07	84.81	92.2	189.2833333	86.02666667	-1.137691542	2.20E-38	2.10E-36	-	GDSL esterase/lipase	-	-	-	-	-	GO:0016788//hydrolase activity, acting on ester bonds	-
Zm00001d049400	789	573	535	1927	1897	1815	21	19.02	16.21	52.21	49.32	47.93	18.74333333	49.82	1.410347475	2.23E-38	2.13E-36	-	Transcription factor GTE7	-	-	-	-	-	GO:0005515//protein binding	-
Zm00001d007068	4235	3024	3045	8460	8365	8769	110.86	98.7	90.73	225.38	213.86	227.69	100.0966667	222.31	1.151178914	2.30E-38	2.18E-36	math-btb16	BTB/POZ and MATH domain-containing protein 2	-	-	-	-	-	GO:0005515//protein binding	-
Zm00001d053740	1326	969	795	3601	3345	3416	34.89	31.79	23.81	96.42	85.95	89.15	30.16333333	90.50666667	1.585228195	3.16E-38	2.99E-36	-	Uncharacterised conserved protein UCP015417 vWA	-	-	-	-	-	-	-
Zm00001d023372	1410	1172	1471	453	595	551	31.27	32.01	36.66	10.38	12.85	12.28	33.31333333	11.83666667	-1.492836858	3.24E-38	3.05E-36	-	Putative heavy metal transport/detoxification superfamily protein	-	-	-	-	-	GO:0046872//metal ion binding	GO:0030001//metal ion transport
Zm00001d048317	172	159	179	813	930	1422	9.5	10.96	11.26	45.72	50.19	77.95	10.57333333	57.95333333	2.454461374	3.71E-38	3.48E-36	-	-	-	-	-	-	-	-	-
MSTRG.21676	211	166	143	809	686	863	1.29	1.26	0.99	5.02	4.07	5.22	1.18	4.77	2.015202407	4.07E-38	3.81E-36	RE1	Opie3 gag protein [Zea mays]	-	-	-	-	-	-	-
Zm00001d015435	1002	861	1113	316	405	332	16.11	17.35	20.58	5.18	6.25	5.48	18.01333333	5.636666667	-1.676151015	5.92E-38	5.52E-36	-	Protein STRUBBELIG-RECEPTOR FAMILY 1	-	-	-	-	GO:0016020//membrane;GO:0016021//integral component of membrane	GO:0004672//protein kinase activity;GO:0005515//protein binding;GO:0005524//ATP binding	GO:0006468//protein phosphorylation
MSTRG.21245	295	191	169	1062	932	901	2.15	1.74	1.4	7.88	6.63	6.51	1.763333333	7.006666667	1.990423042	6.60E-38	6.13E-36	pol	Xilon1 gag-pol polyprotein [Zea mays subsp. mexicana] [Zea mays]	-	-	-	-	-	-	-
MSTRG.2024	378	409	289	1812	1406	1900	2.53	2.08	1.9	10.03	8.42	9.5	2.17	9.316666667	2.102118835	8.41E-38	7.78E-36	Tf2-12	retroviral aspartyl protease [Zea mays]	-	-	-	-	-	-	-
MSTRG.22303	352	305	290	1033	1010	951	4.91	5.26	4.57	14.63	13.64	13.11	4.913333333	13.79333333	1.489197121	8.49E-38	7.83E-36	CESA1	transcription factor GTE8-like [Panicum hallii]	-	-	-	-	GO:0031224//intrinsic component of membrane;GO:0031984//organelle subcompartment;GO:0043231//intracellular membrane-bounded organelle	GO:0016759//cellulose synthase activity;GO:0046914//transition metal ion binding	GO:0000281//mitotic cytokinesis;GO:0006090//pyruvate metabolic process;GO:0006972//hyperosmotic response;GO:0006996//organelle organization;GO:0009746//response to hexose;GO:0010038//response to metal ion;GO:0016192//vesicle-mediated transport;GO:0030243//cellulose metabolic process;GO:0032989//cellular component morphogenesis;GO:0042044//fluid transport;GO:0042546//cell wall biogenesis;GO:004858…
Zm00001d045352	4409	3417	3959	2054	2122	1702	214.76	214.09	223.02	103.08	99.28	83.05	217.29	95.13666667	-1.191548398	1.20E-37	1.10E-35	-	Nucleosome assembly protein 1;2	-	-	-	-	GO:0005634//nucleus	-	GO:0006334//nucleosome assembly
Zm00001d038062	646	504	462	1494	1578	1527	9.7	9.43	7.89	22.82	23.13	22.73	9.006666667	22.89333333	1.345862365	1.41E-37	1.29E-35	-	Plant calmodulin-binding protein-related	-	-	-	-	GO:0005886//plasma membrane	GO:0005516//calmodulin binding	-
Zm00001d041662	784	622	651	261	275	277	45.92	45.43	43.41	15.56	15.73	16.09	44.92	15.79333333	-1.50804223	1.44E-37	1.31E-35	-	OSJNBa0024J22.14 protein	-	-	-	-	-	-	-
Zm00001d027708	369	282	268	1007	976	987	11.96	11.66	9.72	34.12	30.43	31.7	11.11333333	32.08333333	1.529532436	1.91E-37	1.74E-35	-	Metal ion binding protein	-	-	-	-	-	GO:0046872//metal ion binding	GO:0030001//metal ion transport
Zm00001d023994	766	551	1049	148	167	101	18.84	16.62	29.86	3.68	3.81	2.38	21.77333333	3.29	-2.726402801	1.95E-37	1.76E-35	beta glucosidase1	Beta-glucosidase%2C chloroplastic	Metabolism;Metabolism;Metabolism;Metabolism;Metabolism	Global and overview maps;Global and overview maps;Biosynthesis of other secondary metabolites;Carbohydrate metabolism;Metabolism of other amino acids	ko01100//Metabolic pathways;ko01110//Biosynthesis of secondary metabolites;ko00940//Phenylpropanoid biosynthesis;ko00500//Starch and sucrose metabolism;ko00460//Cyanoamino acid metabolism	K01188;K01188;K01188;K01188;K01188	GO:0009507//chloroplast;GO:0009536//plastid;GO:0016020//membrane;GO:0016021//integral component of membrane	GO:0004553//hydrolase activity, hydrolyzing O-glycosyl compounds;GO:0008422//beta-glucosidase activity;GO:0015923//mannosidase activity;GO:0015925//galactosidase activity;GO:0015928//fucosidase activity;GO:0016162//cellulose 1,4-beta-cellobiosidase activity;GO:0016787//hydrolase activity;GO:0016798//hydrolase activity, acting on glycosyl bonds;GO:0097599//xylanase activity	GO:0005975//carbohydrate metabolic process;GO:0008152//metabolic process;GO:0009736//cytokinin-activated signaling pathway
Zm00001d028987	411	282	301	983	1089	1076	5.56	4.68	4.73	13.47	14.3	14.43	4.99	14.06666667	1.495168778	2.05E-37	1.85E-35	-	Phospholipid-transporting ATPase 1	-	-	-	-	GO:0005886//plasma membrane;GO:0016020//membrane;GO:0016021//integral component of membrane	GO:0000166//nucleotide binding;GO:0000287//magnesium ion binding;GO:0004012//phospholipid-translocating ATPase activity;GO:0005524//ATP binding	GO:0015914//phospholipid transport;GO:0045332//phospholipid translocation
Zm00001d051586	1023	753	815	341	383	303	28.19	25.87	25.57	9.56	10.31	8.28	26.54333333	9.383333333	-1.500177135	2.11E-37	1.90E-35	-	Carbamoyl-phosphate synthase small chain	-	-	-	-	-	GO:0004088//carbamoyl-phosphate synthase (glutamine-hydrolyzing) activity	GO:0006207//'de novo' pyrimidine nucleobase biosynthetic process;GO:0006541//glutamine metabolic process
Zm00001d017818	1020	788	925	377	421	343	18.16	17.49	18.74	6.83	7.32	6.06	18.13	6.736666667	-1.428272104	3.02E-37	2.70E-35	-	Protease Do-like 7	-	-	-	-	GO:0005829//cytosol;GO:0009507//chloroplast	GO:0005515//protein binding;GO:0008233//peptidase activity	GO:0006508//proteolysis;GO:0010205//photoinhibition
Zm00001d009125	7203	5837	7532	3270	3802	3334	97.01	96.98	114.67	44.18	49.48	44.24	102.8866667	45.96666667	-1.162396076	3.08E-37	2.74E-35	-	Carbohydrate-binding-like fold	-	-	-	-	GO:0005774//vacuolar membrane;GO:0005783//endoplasmic reticulum;GO:0005789//endoplasmic reticulum membrane;GO:0005794//Golgi apparatus;GO:0009505//plant-type cell wall	GO:0030246//carbohydrate binding	-
MSTRG.14247	86	110	123	557	632	567	1.16	1.86	1.89	7.67	8.35	7.61	1.636666667	7.876666667	2.2668247	3.45E-37	3.06E-35	--	unknown [Zea mays]	-	-	-	-	-	-	-
Zm00001d034983	35	45	50	322	344	344	1.17	1.88	1.9	10.95	11.23	11.41	1.65	11.19666667	2.762531365	3.69E-37	3.26E-35	-	Retrovirus-related Pol polyprotein from transposon TNT 1-94	-	-	-	-	-	GO:0005515//protein binding	-
Zm00001d010855	3236	2498	3018	8957	7860	10780	144.41	136.7	152.54	403.21	339.49	469.01	144.55	403.9033333	1.482441444	4.21E-37	3.72E-35	-	Stress protein%3B Stress-related protein	-	-	-	-	GO:0016020//membrane;GO:0016021//integral component of membrane	-	-
Zm00001d017573	356	317	436	62	87	64	6.49	7.09	8.94	1.14	1.52	1.2	7.506666667	1.286666667	-2.544534075	4.57E-37	4.02E-35	-	Transcription factor bHLH157	-	-	-	-	-	GO:0046983//protein dimerization activity	-
Zm00001d037725	3605	3065	3655	1748	1930	1838	108.16	114.63	124.8	53.36	56.53	54.7	115.8633333	54.86333333	-1.078509893	5.16E-37	4.52E-35	-	Mitochondrial dicarboxylate/tricarboxylate transporter DTC	-	-	-	-	GO:0016020//membrane;GO:0016021//integral component of membrane	GO:0015367//oxoglutarate:malate antiporter activity;GO:0022857//transmembrane transporter activity	GO:0015742//alpha-ketoglutarate transport;GO:0055085//transmembrane transport;GO:0071423//malate transmembrane transport
Zm00001d042611	183	180	225	17	14	10	6.23	7.64	8.71	0.59	0.47	0.34	7.526666667	0.466666667	-4.011546754	5.17E-37	4.52E-35	gibberellin 20-oxidase3	gibberellin 20-oxidase3	-	-	-	-	-	GO:0016491//oxidoreductase activity;GO:0045544//gibberellin 20-oxidase activity;GO:0046872//metal ion binding;GO:0051213//dioxygenase activity	GO:0009416//response to light stimulus;GO:0009686//gibberellin biosynthetic process;GO:0009826//unidimensional cell growth;GO:0009908//flower development;GO:0055114//oxidation-reduction process
Zm00001d053196	794	664	874	250	299	260	19.11	19.72	23.9	5.93	6.56	5.78	20.91	6.09	-1.779678929	5.37E-37	4.68E-35	-	Proline--tRNA ligase cytoplasmic	Genetic Information Processing	Translation	ko00970//Aminoacyl-tRNA biosynthesis	K01881	GO:0005737//cytoplasm;GO:0017101//aminoacyl-tRNA synthetase multienzyme complex	GO:0000166//nucleotide binding;GO:0004812//aminoacyl-tRNA ligase activity;GO:0004827//proline-tRNA ligase activity;GO:0005524//ATP binding;GO:0016874//ligase activity	GO:0006418//tRNA aminoacylation for protein translation;GO:0006433//prolyl-tRNA aminoacylation
MSTRG.1945	78	73	52	427	411	384	0.82	0.95	0.62	4.55	4.21	3.99	0.796666667	4.25	2.415414724	5.57E-37	4.84E-35	--	retroviral aspartyl protease [Zea mays]	-	-	-	-	-	-	-
Zm00001d032681	366	277	288	74	63	63	5.88	5.48	5.27	1.21	0.94	0.98	5.543333333	1.043333333	-2.409553606	5.74E-37	4.97E-35	Homeobox-transcription factor 69	Homeobox-leucine zipper protein REVOLUTA	-	-	-	-	GO:0005634//nucleus	GO:0003677//DNA binding;GO:0008289//lipid binding	-
Zm00001d044516	1566	1131	1334	3075	3394	3542	49.98	44.73	48.15	99.01	104.73	111.5	47.62	105.08	1.14184858	6.72E-37	5.80E-35	-	DCD (Development and Cell Death) domain protein	-	-	-	-	-	-	-
Zm00001d033995	966	787	873	321	327	388	31.28	31.85	32.31	10.61	10.39	12.46	31.81333333	11.15333333	-1.512156598	7.60E-37	6.54E-35	-	-	-	-	-	-	-	-	-
Zm00001d005590	680	487	601	199	223	199	14.25	12.66	14.29	4.21	4.55	4.15	13.73333333	4.303333333	-1.674155337	8.39E-37	7.19E-35	-	Nucleobase-ascorbate transporter 2	-	-	-	-	GO:0016020//membrane;GO:0016021//integral component of membrane	GO:0022857//transmembrane transporter activity	GO:0055085//transmembrane transport
Zm00001d020980	534	400	448	112	158	129	17.09	15.96	16.32	3.65	4.94	4.09	16.45666667	4.226666667	-1.9610799	8.44E-37	7.21E-35	-	Probable mitochondrial adenine nucleotide transporter BTL1	-	-	-	-	GO:0016020//membrane;GO:0016021//integral component of membrane	GO:0022857//transmembrane transporter activity	GO:0055085//transmembrane transport
Zm00001d037813	2067	1620	1758	697	893	897	57.91	56.6	56.07	19.87	24.44	24.93	56.86	23.08	-1.300770875	8.53E-37	7.27E-35	-	Phosphoribosylaminoimidazole-succinocarboxamide synthase	Metabolism;Metabolism;Metabolism	Global and overview maps;Global and overview maps;Nucleotide metabolism	ko01100//Metabolic pathways;ko01110//Biosynthesis of secondary metabolites;ko00230//Purine metabolism	K01923;K01923;K01923	GO:0009507//chloroplast;GO:0009570//chloroplast stroma	GO:0004639//phosphoribosylaminoimidazolesuccinocarboxamide synthase activity	GO:0006164//purine nucleotide biosynthetic process;GO:0006189//'de novo' IMP biosynthetic process;GO:0009733//response to auxin
Zm00001d010719	1975	1641	1772	894	1002	816	32.97	35.16	31.69	15.97	16.9	13.43	33.27333333	15.43333333	-1.10831671	8.78E-37	7.46E-35	-	Protein RNA-directed DNA methylation 3	-	-	-	-	GO:0032044//DSIF complex	GO:0003729//mRNA binding	GO:0006355//regulation of transcription, DNA-templated;GO:0006357//regulation of transcription from RNA polymerase II promoter;GO:0006368//transcription elongation from RNA polymerase II promoter;GO:0032784//regulation of DNA-templated transcription, elongation
Zm00001d014294	2700	2272	2838	1097	1071	1263	25.44	25.82	28.96	9.83	9.49	11.47	26.74	10.26333333	-1.381500099	9.22E-37	7.81E-35	-	Acetyl-CoA carboxylase 1	-	-	-	-	-	GO:0000166//nucleotide binding;GO:0003989//acetyl-CoA carboxylase activity;GO:0005524//ATP binding;GO:0016874//ligase activity;GO:0046872//metal ion binding	GO:0006633//fatty acid biosynthetic process
Zm00001d002334	2584	1913	2256	1067	1275	1171	58.4	53.91	58.04	24.54	28.14	26.25	56.78333333	26.31	-1.109856293	1.31E-36	1.10E-34	-	AICARFT/IMPCHase bienzyme family protein	Metabolism;Metabolism;Metabolism;Metabolism	Global and overview maps;Global and overview maps;Nucleotide metabolism;Metabolism of cofactors and vitamins	ko01100//Metabolic pathways;ko01110//Biosynthesis of secondary metabolites;ko00230//Purine metabolism;ko00670//One carbon pool by folate	K00602;K00602;K00602;K00602	GO:0005829//cytosol	GO:0003824//catalytic activity;GO:0003937//IMP cyclohydrolase activity;GO:0004643//phosphoribosylaminoimidazolecarboxamide formyltransferase activity	GO:0006164//purine nucleotide biosynthetic process;GO:0006189//'de novo' IMP biosynthetic process
MSTRG.26358	723	692	627	1866	1875	1957	2.92	3.48	2.88	7.68	7.4	7.84	3.093333333	7.64	1.304410334	1.72E-36	1.44E-34	--	neurosecretory protein VGF-like [Zea mays]	-	-	-	-	-	-	-
Zm00001d049860	742	574	600	1627	1639	1718	26.74	25.79	24.61	59.66	57.68	61.4	25.71333333	59.58	1.212311478	1.98E-36	1.65E-34	NAC-transcription factor 75	NAC domain containing protein 84	-	-	-	-	GO:0005634//nucleus	GO:0003677//DNA binding	GO:0006355//regulation of transcription, DNA-templated
Zm00001d052796	614	466	569	184	189	196	30.57	28.71	32.22	9.21	9.19	9.56	30.5	9.32	-1.710407383	2.02E-36	1.68E-34	-	14-3-3-like protein A	-	-	-	-	GO:0016020//membrane;GO:0016021//integral component of membrane	GO:0019904//protein domain specific binding	-
Zm00001d003659	1013	925	1392	297	352	313	33.41	37.21	51.24	10.31	12.02	11.43	40.62	11.25333333	-1.851837836	2.02E-36	1.68E-34	SnRK2 serine threonine protein kinase7	Serine/threonine-protein kinase SRK2A	-	-	-	-	GO:0005634//nucleus;GO:0005737//cytoplasm	GO:0000166//nucleotide binding;GO:0004672//protein kinase activity;GO:0004674//protein serine/threonine kinase activity;GO:0005524//ATP binding;GO:0016301//kinase activity	GO:0006468//protein phosphorylation;GO:0016310//phosphorylation;GO:0035556//intracellular signal transduction;GO:0042742//defense response to bacterium
Zm00001d052792	289	181	270	37	29	22	5.25	4.1	5.59	0.68	0.51	0.4	4.98	0.53	-3.232081478	2.35E-36	1.94E-34	-	Putative O-Glycosyl hydrolase superfamily protein	-	-	-	-	GO:0009505//plant-type cell wall	GO:0004553//hydrolase activity, hydrolyzing O-glycosyl compounds;GO:0009044//xylan 1,4-beta-xylosidase activity;GO:0016787//hydrolase activity;GO:0046556//alpha-L-arabinofuranosidase activity	GO:0005975//carbohydrate metabolic process;GO:0031222//arabinan catabolic process;GO:0045493//xylan catabolic process
Zm00001d027541	226	172	192	16	20	5	11.54	10.95	11.37	0.83	1	0.33	11.28666667	0.72	-3.970478756	2.79E-36	2.30E-34	glutathione transferase9	Glutathione S-transferase 6	Metabolism	Metabolism of other amino acids	ko00480//Glutathione metabolism	K00799	GO:0005737//cytoplasm	GO:0004364//glutathione transferase activity;GO:0005515//protein binding;GO:0016740//transferase activity;GO:0043295//glutathione binding	GO:0006749//glutathione metabolic process
Zm00001d013228	16	35	14	379	362	266	0.77	2.45	0.87	14.89	14	10.7	1.363333333	13.19666667	3.274963319	2.83E-36	2.33E-34	-	TIP41-like family protein	-	-	-	-	-	-	GO:0043666//regulation of phosphoprotein phosphatase activity
MSTRG.15049	208	182	161	732	701	889	1.25	1.26	0.97	5.09	4.7	5.81	1.16	5.2	2.164386818	3.05E-36	2.50E-34	RE1	Opie3 pol protein [Zea mays subsp. mexicana] [Zea mays]	-	-	-	-	-	-	-
MSTRG.27821	645	439	393	1632	1641	1852	10.67	9.06	7.41	27.49	26.55	30.45	9.046666667	28.16333333	1.638359877	3.17E-36	2.59E-34	DOF5	formin-like protein 18 isoform X2 [Zea mays]	-	-	-	-	GO:0043231//intracellular membrane-bounded organelle	GO:0000975//regulatory region DNA binding;GO:0001071//nucleic acid binding transcription factor activity	GO:0010468//regulation of gene expression;GO:0034645//cellular macromolecule biosynthetic process
Zm00001d012749	763	546	516	1755	1804	2005	19.62	17.5	15.1	45.92	45.3	51.13	17.40666667	47.45	1.44676813	3.68E-36	2.99E-34	heat shock transcription factor2	heat shock transcription factor2	-	-	-	-	GO:0005634//nucleus	GO:0000978//RNA polymerase II core promoter proximal region sequence-specific DNA binding;GO:0003677//DNA binding;GO:0003700//transcription factor activity, sequence-specific DNA binding;GO:0043565//sequence-specific DNA binding	GO:0006355//regulation of transcription, DNA-templated;GO:0034605//cellular response to heat;GO:0043618//regulation of transcription from RNA polymerase II promoter in response to stress;GO:0061408//positive regulation of transcription from RNA polymerase II promoter in response to heat stress
Zm00001d034835	3743	2931	2629	7571	7946	8472	55.35	54.5	44.2	112.13	112.16	120.53	51.35	114.94	1.162444773	3.80E-36	3.07E-34	-	DNA binding protein	-	-	-	-	GO:0016020//membrane;GO:0016021//integral component of membrane	-	-
MSTRG.14417	469	318	283	1466	1239	1365	4.18	3.01	2.92	13.29	9.92	10.73	3.37	11.31333333	1.747203568	3.89E-36	3.14E-34	--	retroviral aspartyl protease [Zea mays]	-	-	-	-	-	-	-
Zm00001d045021	694	584	627	1676	2046	2293	26.24	26.87	24.85	61.37	75.35	87.68	25.98666667	74.8	1.52526668	3.96E-36	3.19E-34	-	Probable phosphopantothenoylcysteine decarboxylase	Metabolism;Metabolism	Global and overview maps;Metabolism of cofactors and vitamins	ko01100//Metabolic pathways;ko00770//Pantothenate and CoA biosynthesis	K01598;K01598	-	GO:0003824//catalytic activity	-
Zm00001d035659	7753	6134	6701	3654	3081	2769	454.62	448.49	447.33	218.06	176.45	161.08	450.1466667	185.1966667	-1.281337005	4.07E-36	3.26E-34	-	Metallothionein-like protein 2C	-	-	-	-	-	GO:0046872//metal ion binding	-
Zm00001d009494	3262	2826	4028	1140	1358	1370	112.6	121.63	158.28	40.05	45.78	46.91	130.8366667	44.24666667	-1.564126231	4.30E-36	3.44E-34	-	Putative MATE efflux family protein	-	-	-	-	GO:0016020//membrane;GO:0016021//integral component of membrane	GO:0015238//drug transmembrane transporter activity;GO:0015297//antiporter activity;GO:0022857//transmembrane transporter activity;GO:0042910//xenobiotic transporter activity	GO:0006855//drug transmembrane transport;GO:0042908//xenobiotic transport;GO:0055085//transmembrane transport
Zm00001d015692	819	763	840	318	320	263	27.08	31.46	31.62	10.7	10.33	8.63	30.05333333	9.886666667	-1.603968918	4.38E-36	3.49E-34	-	AUGMIN subunit 6	-	-	-	-	GO:0070652//HAUS complex	-	GO:0051225//spindle assembly
Zm00001d009123	1746	1363	1672	755	644	700	41.29	40.18	44.98	18.2	14.87	16.41	42.15	16.49333333	-1.353649632	4.73E-36	3.77E-34	-	Galactose oxidase/kelch repeat superfamily protein	-	-	-	-	-	GO:0005515//protein binding	-
Zm00001d034270	641	445	479	1401	1477	1530	49.71	42.99	42.31	110.5	111.86	117.71	45.00333333	113.3566667	1.332765472	5.90E-36	4.68E-34	-	Mitochondrial import inner membrane translocase subunit TIM14	-	-	-	-	GO:0001405//presequence translocase-associated import motor	GO:0001671//ATPase activator activity	GO:0030150//protein import into mitochondrial matrix;GO:0032781//positive regulation of ATPase activity
Zm00001d031993	293	237	304	29	55	47	6.77	6.83	8	0.68	1.24	1.08	7.2	1	-2.847996907	9.90E-36	7.83E-34	-	Rhamnogalacturonate lyase family protein	-	-	-	-	-	GO:0003824//catalytic activity;GO:0016829//lyase activity;GO:0030246//carbohydrate binding	GO:0005975//carbohydrate metabolic process
Zm00001d034037	4447	3929	4755	2105	1685	1829	179.33	197.55	218.28	86.39	66.36	73.16	198.3866667	75.30333333	-1.397529434	1.09E-35	8.60E-34	-	Circumsporozoite protein	-	-	-	-	-	GO:0046872//metal ion binding	GO:0030001//metal ion transport
Zm00001d041578	396	345	384	102	93	67	30.38	33	33.53	7.96	6.97	5.1	32.30333333	6.676666667	-2.274483122	1.33E-35	1.04E-33	-	Expressed protein; protein	-	-	-	-	-	-	-
Zm00001d023892	2114	1701	2012	1007	1014	872	64.49	65.43	71.31	31.13	31.88	27.2	67.07666667	30.07	-1.157486129	1.35E-35	1.06E-33	shikimate dehydrogenase1	shikimate dehydrogenase1	Metabolism;Metabolism;Metabolism;Metabolism	Global and overview maps;Global and overview maps;Global and overview maps;Amino acid metabolism	ko01100//Metabolic pathways;ko01110//Biosynthesis of secondary metabolites;ko01230//Biosynthesis of amino acids;ko00400//Phenylalanine, tyrosine and tryptophan biosynthesis	K13832;K13832;K13832;K13832	GO:0016020//membrane;GO:0016021//integral component of membrane	GO:0003824//catalytic activity;GO:0003855//3-dehydroquinate dehydratase activity;GO:0004764//shikimate 3-dehydrogenase (NADP+) activity;GO:0050661//NADP binding	GO:0009423//chorismate biosynthetic process;GO:0019632//shikimate metabolic process;GO:0055114//oxidation-reduction process
Zm00001d021698	1395	1221	1894	366	416	494	47.58	51.93	73.54	12.71	13.86	16.71	57.68333333	14.42666667	-1.999416537	1.39E-35	1.08E-33	-	Receptor-like protein kinase RK20-1	-	-	-	-	GO:0016020//membrane;GO:0016021//integral component of membrane	GO:0004672//protein kinase activity;GO:0005524//ATP binding;GO:0016301//kinase activity	GO:0006468//protein phosphorylation;GO:0016310//phosphorylation
Zm00001d054016	1222	987	956	2463	2871	2997	19.44	19.37	17.26	39.38	44.02	47.08	18.69	43.49333333	1.218527712	1.57E-35	1.22E-33	-	Glutamate receptor 3.3	-	-	-	-	GO:0005886//plasma membrane;GO:0016020//membrane;GO:0016021//integral component of membrane	GO:0004970//ionotropic glutamate receptor activity;GO:0015276//ligand-gated ion channel activity;GO:0038023//signaling receptor activity	GO:0006811//ion transport;GO:0034220//ion transmembrane transport;GO:0035235//ionotropic glutamate receptor signaling pathway
Zm00001d002056	208	127	144	665	625	706	4.82	3.63	3.87	14.8	14.22	15.45	4.106666667	14.82333333	1.851830149	1.69E-35	1.31E-33	-	CDT1-like protein a chloroplastic	-	-	-	-	GO:0005634//nucleus;GO:0016020//membrane;GO:0016021//integral component of membrane	GO:0003677//DNA binding;GO:0070182//DNA polymerase binding	GO:0000076//DNA replication checkpoint;GO:0000278//mitotic cell cycle;GO:0000281//mitotic cytokinesis;GO:0006260//DNA replication;GO:0030174//regulation of DNA-dependent DNA replication initiation;GO:0051315//attachment of mitotic spindle microtubules to kinetochore;GO:0071163//DNA replication preinitiation complex assembly
MSTRG.2080	147	118	111	585	504	586	2.69	2.7	2.89	8.53	7.86	9.79	2.76	8.726666667	1.660762424	1.74E-35	1.34E-33	--	reverse transcriptase [Zea mays]	-	-	-	-	-	-	-
Zm00001d043098	2356	2234	3160	845	1015	890	93.54	110.73	143.13	34.01	39.17	35.05	115.8	36.07666667	-1.682497302	1.90E-35	1.47E-33	ferric-chelate reductase (NADH)1	Cytochrome b5 reductase	-	-	-	-	GO:0016020//membrane;GO:0016021//integral component of membrane	GO:0004128//cytochrome-b5 reductase activity, acting on NAD(P)H;GO:0016491//oxidoreductase activity	GO:0022900//electron transport chain;GO:0055114//oxidation-reduction process
Zm00001d001877	887	692	515	2825	2376	2984	13.92	13.54	9.2	45.11	36.41	46.44	12.22	42.65333333	1.803414207	2.57E-35	1.97E-33	-	Phytosulfokine receptor 1	-	-	-	-	GO:0005886//plasma membrane;GO:0009506//plasmodesma;GO:0016020//membrane;GO:0016021//integral component of membrane	GO:0000166//nucleotide binding;GO:0004672//protein kinase activity;GO:0004674//protein serine/threonine kinase activity;GO:0005515//protein binding;GO:0005524//ATP binding;GO:0016301//kinase activity;GO:0016740//transferase activity	GO:0006468//protein phosphorylation;GO:0016310//phosphorylation;GO:0046777//protein autophosphorylation
Zm00001d028269	1017	865	706	2354	2575	2429	28.52	29.96	22.32	66.69	70.22	68.07	26.93333333	68.32666667	1.343055954	3.03E-35	2.32E-33	HSF-transcription factor 14	ATP-dependent DNA helicase [Source:UniProtKB/TrEMBL;Acc:A0A1D6JU37]	-	-	-	-	GO:0005634//nucleus;GO:0016020//membrane;GO:0016021//integral component of membrane	GO:0000166//nucleotide binding;GO:0003677//DNA binding;GO:0003678//DNA helicase activity;GO:0003700//transcription factor activity, sequence-specific DNA binding;GO:0004386//helicase activity;GO:0005524//ATP binding;GO:0016787//hydrolase activity;GO:0043565//sequence-specific DNA binding	GO:0000723//telomere maintenance;GO:0006281//DNA repair;GO:0006310//DNA recombination;GO:0006355//regulation of transcription, DNA-templated;GO:0006974//cellular response to DNA damage stimulus;GO:0032508//DNA duplex unwinding
Zm00001d018631	474	451	581	138	106	90	32.59	38.67	45.48	9.66	7.12	6.14	38.91333333	7.64	-2.348620024	3.43E-35	2.61E-33	-	Dirigent protein 11	-	-	-	-	GO:0005576//extracellular region;GO:0016020//membrane;GO:0016021//integral component of membrane;GO:0048046//apoplast	-	-
Zm00001d037097	305	255	332	39	67	37	13.68	14.27	16.96	1.78	2.94	1.65	14.97	2.123333333	-2.817671445	4.41E-35	3.34E-33	-	-	-	-	-	-	-	-	-
Zm00001d043093	1375	1176	1538	490	614	545	14.96	15.74	17.55	4.92	6.15	5.22	16.08333333	5.43	-1.566542339	4.47E-35	3.38E-33	-	Protein MOR1	-	-	-	-	GO:0000776//kinetochore;GO:0000922//spindle pole;GO:0005813//centrosome;GO:0035371//microtubule plus-end	GO:0005515//protein binding;GO:0008017//microtubule binding;GO:0051010//microtubule plus-end binding	GO:0007051//spindle organization;GO:0007052//mitotic spindle organization;GO:0030951//establishment or maintenance of microtubule cytoskeleton polarity;GO:0046785//microtubule polymerization;GO:0051298//centrosome duplication
Zm00001d032322	1631	1257	1856	396	562	306	42.86	40.9	54.19	10.4	14.28	8.38	45.98333333	11.02	-2.060986827	4.59E-35	3.45E-33	-	Nucleobase-ascorbate transporter 6	-	-	-	-	GO:0016020//membrane;GO:0016021//integral component of membrane	GO:0022857//transmembrane transporter activity	GO:0055085//transmembrane transport
Zm00001d049081	283	226	218	886	915	739	5.18	5.15	4.54	16.49	16.34	13.41	4.956666667	15.41333333	1.63673675	4.60E-35	3.45E-33	-	-	-	-	-	-	GO:0016020//membrane;GO:0016021//integral component of membrane	-	-
MSTRG.7713	818	732	622	2093	2020	1974	10.27	9.88	7.77	23.83	21.07	21.41	9.306666667	22.10333333	1.247927513	6.10E-35	4.55E-33	--	reverse transcriptase [Zea mays]	-	-	-	-	-	GO:0046872//metal ion binding	GO:0044237//cellular metabolic process
Zm00001d006551	935	715	588	2178	2342	2248	26.11	24.9	18.69	61.9	63.88	62.28	23.23333333	62.68666667	1.431962462	8.24E-35	6.13E-33	GRAS-transcription factor 49	Similar to Chitin-inducible gibberellin-responsive protein [Source: Projected from Oryza sativa (Os07g0545800)]	-	-	-	-	GO:0005634//nucleus	GO:0003700//transcription factor activity, sequence-specific DNA binding;GO:0003824//catalytic activity;GO:0016747//transferase activity, transferring acyl groups other than amino-acyl groups;GO:0043565//sequence-specific DNA binding	GO:0006355//regulation of transcription, DNA-templated
Zm00001d018565	1783	1442	1812	809	795	812	42.95	43.23	49.46	19.94	18.72	19.31	45.21333333	19.32333333	-1.226404299	9.98E-35	7.41E-33	tie-dyed2	tie-dyed2	-	-	-	-	GO:0000148//1,3-beta-D-glucan synthase complex;GO:0016020//membrane;GO:0016021//integral component of membrane	GO:0003843//1,3-beta-D-glucan synthase activity	GO:0006075//(1->3)-beta-D-glucan biosynthetic process
Zm00001d029004	929	832	920	364	398	305	9.31	10.07	10.65	3.78	4.11	3.06	10.01	3.65	-1.455473605	1.01E-34	7.49E-33	-	Guanine nucleotide exchange factor SPIKE 1	-	-	-	-	GO:0005622//intracellular;GO:0016020//membrane;GO:0016021//integral component of membrane	GO:0005085//guanyl-nucleotide exchange factor activity	GO:0007264//small GTPase mediated signal transduction
MSTRG.20937	482	347	314	1390	1210	1270	18.77	16.53	14.54	50.39	47.92	47.55	16.61333333	48.62	1.549208326	1.35E-34	9.98E-33	--	unknown [Zea mays]	-	-	-	-	-	-	-
Zm00001d004702	1694	1460	1610	718	882	708	44.89	47.91	48.35	19.13	23.02	18.61	47.05	20.25333333	-1.216035354	1.74E-34	1.28E-32	-	Signal peptide peptidase-like 3	-	-	-	-	GO:0005765//lysosomal membrane;GO:0016020//membrane;GO:0016021//integral component of membrane;GO:0030660//Golgi-associated vesicle membrane;GO:0071458//integral component of cytoplasmic side of endoplasmic reticulum membrane;GO:0071556//integral component of lumenal side of endoplasmic reticulum membrane	GO:0004190//aspartic-type endopeptidase activity;GO:0042500//aspartic endopeptidase activity, intramembrane cleaving	GO:0006508//proteolysis;GO:0033619//membrane protein proteolysis
Zm00001d024477	502	186	344	4	2	1	15.23	7.03	11.88	0.12	0.06	0.03	11.38	0.07	-7.34492992	2.30E-34	1.69E-32	-	terpene synthase9	-	-	-	-	-	GO:0000287//magnesium ion binding;GO:0010333//terpene synthase activity;GO:0016829//lyase activity;GO:0046872//metal ion binding	-
Zm00001d003166	725	684	728	218	287	189	12.59	14.16	13.97	3.81	5.08	3.3	13.57333333	4.063333333	-1.740039435	2.52E-34	1.85E-32	-	LETM1-like protein	-	-	-	-	GO:0005623//cell;GO:0005739//mitochondrion;GO:0016020//membrane;GO:0016021//integral component of membrane	GO:0005509//calcium ion binding;GO:0043022//ribosome binding	GO:0006875//cellular metal ion homeostasis
Zm00001d019563	9888	8499	10970	4334	4793	5095	492.89	533.04	630	223.18	235.66	251.91	551.9766667	236.9166667	-1.220227589	2.59E-34	1.90E-32	plasma membrane intrinsic protein2	Aquaporin PIP2-1	-	-	-	-	GO:0005773//vacuole;GO:0005886//plasma membrane;GO:0009506//plasmodesma;GO:0016020//membrane;GO:0016021//integral component of membrane;GO:0032991//macromolecular complex	GO:0005515//protein binding;GO:0015250//water channel activity;GO:0015267//channel activity	GO:0006833//water transport;GO:0009414//response to water deprivation;GO:0051289//protein homotetramerization;GO:0051290//protein heterotetramerization;GO:0055085//transmembrane transport
Zm00001d010448	1792	1517	1388	3532	3815	3644	27.49	29.08	24.25	55.06	57.06	55.45	26.94	55.85666667	1.05197963	2.72E-34	1.99E-32	-	Putative leucine-rich repeat receptor-like protein kinase family protein%3B Receptor protein kinase-like	-	-	-	-	GO:0016020//membrane;GO:0016021//integral component of membrane	GO:0004672//protein kinase activity;GO:0005515//protein binding;GO:0005524//ATP binding;GO:0016301//kinase activity	GO:0006468//protein phosphorylation;GO:0016310//phosphorylation
Zm00001d052194	1471	1121	992	4125	3461	3388	72.95	69.32	56.01	208.2	167.64	166.68	66.09333333	180.84	1.45213716	3.27E-34	2.38E-32	heat shock protein22	23.6 kDa heat shock protein mitochondrial	Genetic Information Processing	Folding, sorting and degradation	ko04141//Protein processing in endoplasmic reticulum	K13993	GO:0005739//mitochondrion	GO:0051082//unfolded protein binding	GO:0006970//response to osmotic stress;GO:0009408//response to heat
MSTRG.24385	1367	970	804	3586	3255	3360	17.93	15.31	11.67	44.84	37.82	39.35	14.97	40.67	1.441890769	3.48E-34	2.52E-32	--	uncharacterized protein LOC103632743 [Zea mays]	-	-	-	-	-	-	-
Zm00001d053177	916	767	988	293	386	318	28.67	29.75	35.22	9.25	11.91	9.91	31.21333333	10.35666667	-1.591602693	3.69E-34	2.67E-32	-	Actin-7	-	-	-	-	GO:0005737//cytoplasm;GO:0005856//cytoskeleton	GO:0000166//nucleotide binding;GO:0005524//ATP binding	-
Zm00001d012557	971	843	946	408	419	423	46.55	50.39	51.63	19.91	19.62	20.12	49.52333333	19.88333333	-1.316548786	3.83E-34	2.76E-32	-	DNA-directed RNA polymerases II and IV subunit 5A	Metabolism;Metabolism;Metabolism;Genetic Information Processing	Global and overview maps;Nucleotide metabolism;Nucleotide metabolism;Transcription	ko01100//Metabolic pathways;ko00230//Purine metabolism;ko00240//Pyrimidine metabolism;ko03020//RNA polymerase	K03013;K03013;K03013;K03013	GO:0005634//nucleus;GO:0005665//DNA-directed RNA polymerase II, core complex;GO:0005666//DNA-directed RNA polymerase III complex;GO:0005736//DNA-directed RNA polymerase I complex	GO:0003677//DNA binding;GO:0003899//DNA-directed RNA polymerase activity	GO:0006351//transcription, DNA-templated;GO:0006360//transcription from RNA polymerase I promoter;GO:0006366//transcription from RNA polymerase II promoter;GO:0006383//transcription from RNA polymerase III promoter
Zm00001d044035	5125	3864	4188	2522	2214	2188	126.42	118.85	117.6	63.31	53.34	53.54	120.9566667	56.73	-1.092306518	4.22E-34	3.03E-32	-	Ketol-acid reductoisomerase chloroplastic	Metabolism;Metabolism;Metabolism;Metabolism;Metabolism;Metabolism	Global and overview maps;Global and overview maps;Global and overview maps;Global and overview maps;Metabolism of cofactors and vitamins;Amino acid metabolism	ko01100//Metabolic pathways;ko01110//Biosynthesis of secondary metabolites;ko01230//Biosynthesis of amino acids;ko01210//2-Oxocarboxylic acid metabolism;ko00770//Pantothenate and CoA biosynthesis;ko00290//Valine, leucine and isoleucine biosynthesis	K00053;K00053;K00053;K00053;K00053;K00053	GO:0005739//mitochondrion;GO:0009507//chloroplast	GO:0004455//ketol-acid reductoisomerase activity;GO:0016491//oxidoreductase activity;GO:0016853//isomerase activity;GO:0046872//metal ion binding	GO:0008652//cellular amino acid biosynthetic process;GO:0009082//branched-chain amino acid biosynthetic process;GO:0009097//isoleucine biosynthetic process;GO:0009099//valine biosynthetic process;GO:0055114//oxidation-reduction process
MSTRG.14706	101	115	86	526	519	460	3.15	4.47	3.05	16.69	15.79	14.22	3.556666667	15.56666667	2.129862374	4.53E-34	3.24E-32	--	oxidoreductase [Zea mays]	-	-	-	-	-	-	-
Zm00001d043771	178	151	253	7	12	3	4.36	4.62	7.24	0.19	0.29	0.07	5.406666667	0.183333333	-4.882198391	5.38E-34	3.84E-32	-	Putative phosphoethanolamine N-methyltransferase	Metabolism	Lipid metabolism	ko00564//Glycerophospholipid metabolism	K05929	-	GO:0000234//phosphoethanolamine N-methyltransferase activity;GO:0008168//methyltransferase activity;GO:0016740//transferase activity	GO:0006656//phosphatidylcholine biosynthetic process;GO:0032259//methylation
Zm00001d034366	2004	1717	2371	689	874	836	45.72	48.78	61.47	14.4	18.46	18.25	51.99	17.03666667	-1.609591065	6.82E-34	4.86E-32	-	IQ-domain 5	-	-	-	-	-	GO:0005515//protein binding	-
Zm00001d051929	1091	851	1102	435	465	404	30.28	29.52	34.66	12.24	12.58	11.18	31.48666667	12	-1.391706629	7.25E-34	5.15E-32	-	60S ribosomal protein L23	Genetic Information Processing	Translation	ko03010//Ribosome	K02894	GO:0005840//ribosome;GO:0016020//membrane;GO:0016021//integral component of membrane;GO:0022625//cytosolic large ribosomal subunit	GO:0003735//structural constituent of ribosome;GO:0070180//large ribosomal subunit rRNA binding	GO:0006412//translation
Zm00001d023874	6025	5288	5583	3325	3273	2854	208.67	228.36	220.11	117.2	110.71	98.05	219.0466667	108.6533333	-1.011505826	7.89E-34	5.59E-32	-	E3 ubiquitin-protein ligase MIEL1	Genetic Information Processing	Folding, sorting and degradation	ko04120//Ubiquitin mediated proteolysis	K10144	-	GO:0008270//zinc ion binding;GO:0016874//ligase activity	GO:0016567//protein ubiquitination
Zm00001d005356	941	714	856	345	345	262	13.27	12.55	13.74	4.95	4.75	3.66	13.18666667	4.453333333	-1.566122418	7.95E-34	5.61E-32	-	Nuclear pore complex protein GP210	-	-	-	-	-	-	-
Zm00001d006242	1751	1481	1825	704	884	724	53.58	56.29	63.31	21.74	25.62	21.54	57.72666667	22.96666667	-1.329696439	9.46E-34	6.66E-32	-	3-dehydroquinate synthase chloroplastic	Metabolism;Metabolism;Metabolism;Metabolism	Global and overview maps;Global and overview maps;Global and overview maps;Amino acid metabolism	ko01100//Metabolic pathways;ko01110//Biosynthesis of secondary metabolites;ko01230//Biosynthesis of amino acids;ko00400//Phenylalanine, tyrosine and tryptophan biosynthesis	K01735;K01735;K01735;K01735	GO:0005737//cytoplasm;GO:0016020//membrane;GO:0016021//integral component of membrane	GO:0003856//3-dehydroquinate synthase activity;GO:0016838//carbon-oxygen lyase activity, acting on phosphates	GO:0008652//cellular amino acid biosynthetic process;GO:0009073//aromatic amino acid family biosynthetic process;GO:0009423//chorismate biosynthetic process
Zm00001d053091	506	329	316	1428	1232	1468	12.7	10.29	8.83	34.71	29.68	35.26	10.60666667	33.21666667	1.646935969	1.11E-33	7.79E-32	-	Adagio protein 3	Organismal Systems	Environmental adaptation	ko04712//Circadian rhythm - plant	K12116	GO:0005634//nucleus;GO:0005829//cytosol;GO:0019005//SCF ubiquitin ligase complex	GO:0005515//protein binding	GO:0007623//circadian rhythm;GO:0009637//response to blue light
Zm00001d038270	1337	1078	1158	491	595	417	36.15	36.34	35.64	13.51	15.71	11.18	36.04333333	13.46666667	-1.420339647	1.16E-33	8.12E-32	MYB-related-transcription factor 3	Duplicated homeodomain-like superfamily protein	-	-	-	-	GO:0005634//nucleus	GO:0003677//DNA binding	-
Zm00001d004448	361	266	338	54	88	67	9.09	8.35	9.69	1.38	2.16	1.67	9.043333333	1.736666667	-2.38053377	1.33E-33	9.27E-32	-	Probable pectate lyase 8	-	-	-	-	-	GO:0016829//lyase activity;GO:0030570//pectate lyase activity;GO:0046872//metal ion binding	GO:0045490//pectin catabolic process
Zm00001d019788	167	109	90	675	547	668	5.58	4.54	3.42	22.96	17.86	22.15	4.513333333	20.99	2.217436928	1.56E-33	1.08E-31	-	-	-	-	-	-	-	-	-
Zm00001d002004	2469	2106	3526	249	289	171	92.7	98.55	150.27	9.52	11.05	6.38	113.84	8.983333333	-3.66361289	1.73E-33	1.20E-31	-	Peroxidase 16	Metabolism;Metabolism;Metabolism	Global and overview maps;Global and overview maps;Biosynthesis of other secondary metabolites	ko01100//Metabolic pathways;ko01110//Biosynthesis of secondary metabolites;ko00940//Phenylpropanoid biosynthesis	K00430;K00430;K00430	GO:0005576//extracellular region	GO:0004601//peroxidase activity;GO:0016491//oxidoreductase activity;GO:0020037//heme binding;GO:0046872//metal ion binding	GO:0006979//response to oxidative stress;GO:0042744//hydrogen peroxide catabolic process;GO:0055114//oxidation-reduction process;GO:0098869//cellular oxidant detoxification
Zm00001d021737	223	195	210	674	730	824	4.65	5.07	4.99	14.32	14.88	17.06	4.903333333	15.42	1.652968019	1.95E-33	1.35E-31	S-domain class receptor-like kinase3	S-domain class receptor-like kinase3	-	-	-	-	GO:0005886//plasma membrane;GO:0016020//membrane;GO:0016021//integral component of membrane	GO:0000166//nucleotide binding;GO:0004672//protein kinase activity;GO:0004674//protein serine/threonine kinase activity;GO:0005524//ATP binding;GO:0016301//kinase activity;GO:0016740//transferase activity	GO:0006468//protein phosphorylation;GO:0016310//phosphorylation;GO:0048544//recognition of pollen
Zm00001d042826	876	663	885	323	332	313	31.17	29.42	35.85	11.7	11.54	11.05	32.14666667	11.43	-1.491843747	2.01E-33	1.39E-31	-	AER	-	-	-	-	-	GO:0016747//transferase activity, transferring acyl groups other than amino-acyl groups	-
Zm00001d009694	132	86	94	438	464	496	2.58	2.1	2.09	8.72	8.87	9.63	2.256666667	9.073333333	2.007439328	2.17E-33	1.50E-31	-	Receptor like protein kinase S.2	-	-	-	-	GO:0005886//plasma membrane	GO:0000166//nucleotide binding;GO:0004672//protein kinase activity;GO:0004674//protein serine/threonine kinase activity;GO:0004675//transmembrane receptor protein serine/threonine kinase activity;GO:0005524//ATP binding;GO:0016301//kinase activity;GO:0016740//transferase activity	GO:0002229//defense response to oomycetes;GO:0006468//protein phosphorylation;GO:0006952//defense response;GO:0007178//transmembrane receptor protein serine/threonine kinase signaling pathway;GO:0009611//response to wounding;GO:0009617//response to bacterium;GO:0016310//phosphorylation;GO:0042742//defense response to bacterium;GO:0071395//cellular response to jasmonic acid stimulus;GO:0071446//ce…
Zm00001d053576	2697	2140	2454	1128	1452	1224	79.48	78.63	82.32	33.83	41.8	35.78	80.14333333	37.13666667	-1.109738189	2.33E-33	1.60E-31	-	Probable elongation factor 1-gamma 2	-	-	-	-	-	GO:0003746//translation elongation factor activity;GO:0005515//protein binding	GO:0006412//translation;GO:0006414//translational elongation
Zm00001d031678	1746	1282	1479	3171	3600	3603	24.64	23.28	23.87	46.94	51.08	51.3	23.93	49.77333333	1.056552611	2.43E-33	1.67E-31	retinoblastoma family3	retinoblastoma family3	-	-	-	-	GO:0000785//chromatin;GO:0005634//nucleus;GO:0005667//transcription factor complex	GO:0001012//RNA polymerase II regulatory region DNA binding;GO:0001102//RNA polymerase II activating transcription factor binding	GO:0000082//G1/S transition of mitotic cell cycle;GO:0000122//negative regulation of transcription from RNA polymerase II promoter;GO:0006351//transcription, DNA-templated;GO:0006357//regulation of transcription from RNA polymerase II promoter;GO:0007049//cell cycle;GO:0007346//regulation of mitotic cell cycle;GO:0030154//cell differentiation;GO:0051726//regulation of cell cycle;GO:2000134//negat…
MSTRG.13058	379	336	337	91	95	106	9.4	10.39	9.51	2.3	2.3	2.61	9.766666667	2.403333333	-2.0228295	2.46E-33	1.68E-31	GSTT3	glutathione S-transferase T3-like [Zea mays]	-	-	-	-	-	-	-
Zm00001d014585	6285	4967	4608	11756	13509	14528	180.11	177.29	150.37	340.33	376.56	410.71	169.2566667	375.8666667	1.151008318	3.07E-33	2.09E-31	-	Cytoplasmic 60S subunit biogenesis factor REI1 homolog 1	-	-	-	-	GO:0022625//cytosolic large ribosomal subunit;GO:0030687//preribosome, large subunit precursor	GO:0003676//nucleic acid binding;GO:0046872//metal ion binding	GO:0042273//ribosomal large subunit biogenesis
Zm00001d024587	902	729	1079	312	304	308	18.79	18.93	25.58	6.61	6.18	6.36	21.1	6.383333333	-1.724861108	3.94E-33	2.67E-31	nitrate transporter/peptide transporter family1	Protein NRT1/ PTR FAMILY 6.3	-	-	-	-	GO:0016020//membrane;GO:0016021//integral component of membrane	GO:0015112//nitrate transmembrane transporter activity;GO:0022857//transmembrane transporter activity	GO:0006857//oligopeptide transport;GO:0010167//response to nitrate;GO:0015706//nitrate transport;GO:0055085//transmembrane transport
Zm00001d044040	229	178	203	19	35	28	6.31	6.07	6.4	0.49	0.86	0.75	6.26	0.7	-3.16073583	4.24E-33	2.87E-31	-	GDSL esterase/lipase	Metabolism;Metabolism	Global and overview maps;Biosynthesis of other secondary metabolites	ko01110//Biosynthesis of secondary metabolites;ko00901//Indole alkaloid biosynthesis	K21026;K21026	-	GO:0016788//hydrolase activity, acting on ester bonds	-
Zm00001d015091	1148	777	784	2770	2411	2673	44.86	37.78	34.86	109.94	92.22	103.28	39.16666667	101.8133333	1.378228251	4.39E-33	2.97E-31	-	Bax inhibitor 1	-	-	-	-	GO:0016020//membrane;GO:0016021//integral component of membrane	-	-
Zm00001d038791	2109	1750	2265	4881	5201	5192	25.76	26.66	31.49	60.68	62.05	62.9	27.97	61.87666667	1.145515226	4.44E-33	2.99E-31	-	Putative leucine-rich repeat receptor-like protein kinase family protein	-	-	-	-	GO:0005886//plasma membrane;GO:0009506//plasmodesma;GO:0016020//membrane;GO:0016021//integral component of membrane	GO:0000166//nucleotide binding;GO:0004672//protein kinase activity;GO:0004674//protein serine/threonine kinase activity;GO:0005515//protein binding;GO:0005524//ATP binding;GO:0016301//kinase activity;GO:0016740//transferase activity	GO:0006468//protein phosphorylation;GO:0016310//phosphorylation;GO:0046777//protein autophosphorylation
Zm00001d018423	2976	2598	3366	1341	1532	1381	38.09	41.7	46.43	15.86	17.76	17.3	42.07333333	16.97333333	-1.309636204	4.93E-33	3.31E-31	-	UDP-glucose:glycoprotein glucosyltransferase	-	-	-	-	GO:0005783//endoplasmic reticulum	GO:0003980//UDP-glucose:glycoprotein glucosyltransferase activity;GO:0016740//transferase activity;GO:0051082//unfolded protein binding	GO:0006486//protein glycosylation;GO:0018279//protein N-linked glycosylation via asparagine;GO:0071712//ER-associated misfolded protein catabolic process;GO:0097359//UDP-glucosylation
Zm00001d021075	1868	1702	1720	499	827	544	29.59	33.61	31.01	8.04	12.79	8.55	31.40333333	9.793333333	-1.681045808	5.97E-33	4.00E-31	-	-	-	-	-	-	-	-	-
Zm00001d005546	3321	2732	3024	1613	1303	1256	77.98	80.05	80.83	38.55	29.88	29.26	79.62	32.56333333	-1.289882483	6.64E-33	4.43E-31	ADP glucose pyrophosphorylase small subunit embryo 1	ADP glucose pyrophosphorylase small subunit embryo 1	Metabolism;Metabolism;Metabolism;Metabolism	Global and overview maps;Global and overview maps;Carbohydrate metabolism;Carbohydrate metabolism	ko01100//Metabolic pathways;ko01110//Biosynthesis of secondary metabolites;ko00520//Amino sugar and nucleotide sugar metabolism;ko00500//Starch and sucrose metabolism	K00975;K00975;K00975;K00975	GO:0009507//chloroplast;GO:0009536//plastid	GO:0000166//nucleotide binding;GO:0005524//ATP binding;GO:0008878//glucose-1-phosphate adenylyltransferase activity;GO:0016740//transferase activity;GO:0016779//nucleotidyltransferase activity	GO:0005978//glycogen biosynthetic process;GO:0009058//biosynthetic process;GO:0019252//starch biosynthetic process
Zm00001d013099	1102	788	616	3055	2744	2833	55.94	49.88	35.6	157.83	136.04	142.65	47.14	145.5066667	1.626061591	8.42E-33	5.60E-31	-	Probable carboxylesterase 15	-	-	-	-	-	GO:0016787//hydrolase activity	GO:0009056//catabolic process
Zm00001d038764	84	69	93	451	536	857	3.04	3.13	3.85	16.72	19.05	30.94	3.34	22.23666667	2.735020533	9.36E-33	6.21E-31	-	UDP-glycosyltransferase 88A1	Metabolism;Metabolism	Global and overview maps;Biosynthesis of other secondary metabolites	ko01110//Biosynthesis of secondary metabolites;ko00941//Flavonoid biosynthesis	K22845;K22845	GO:0043231//intracellular membrane-bounded organelle	GO:0008194//UDP-glycosyltransferase activity;GO:0016740//transferase activity;GO:0016757//transferase activity, transferring glycosyl groups;GO:0016758//transferase activity, transferring hexosyl groups	-
Zm00001d019550	577	457	522	1262	1647	1463	45.05	44.38	47.09	99.14	124.19	112.78	45.50666667	112.0366667	1.299821147	9.93E-33	6.58E-31	-	-	-	-	-	-	GO:0016020//membrane;GO:0016021//integral component of membrane	-	-
Zm00001d032961	406	350	479	97	104	61	6.42	7.14	9.07	1.42	1.56	0.96	7.543333333	1.313333333	-2.52196905	1.10E-32	7.30E-31	anther ear1	anther ear1	Metabolism;Metabolism;Metabolism	Global and overview maps;Global and overview maps;Metabolism of terpenoids and polyketides	ko01100//Metabolic pathways;ko01110//Biosynthesis of secondary metabolites;ko00904//Diterpenoid biosynthesis	K04120;K04120;K04120	GO:0009507//chloroplast;GO:0009536//plastid	GO:0000287//magnesium ion binding;GO:0009905//ent-copalyl diphosphate synthase activity;GO:0010333//terpene synthase activity;GO:0016829//lyase activity;GO:0016853//isomerase activity;GO:0046872//metal ion binding	GO:0009686//gibberellin biosynthetic process;GO:0016102//diterpenoid biosynthetic process
Zm00001d033028	1289	1069	1235	609	600	581	24.23	25.56	26.21	11.9	11.16	10.97	25.33333333	11.34333333	-1.159192267	1.13E-32	7.46E-31	-	Colon cancer-associated protein Mic1-like containing protein expressed	-	-	-	-	GO:0035658//Mon1-Ccz1 complex	-	GO:0010506//regulation of autophagy
Zm00001d011938	1017	819	672	2420	2346	2517	52.55	52.74	39.52	127.29	118.42	129.02	48.27	124.91	1.371690248	1.17E-32	7.71E-31	-	-	-	-	-	-	-	-	-
Zm00001d025590	1346	1118	1445	492	627	557	18.21	18.97	22.69	6.78	8.43	7.57	19.95666667	7.593333333	-1.394065523	1.19E-32	7.81E-31	-	ABC transporter B family member 19	-	-	-	-	GO:0005886//plasma membrane;GO:0005887//integral component of plasma membrane;GO:0016020//membrane;GO:0016021//integral component of membrane	GO:0000166//nucleotide binding;GO:0005524//ATP binding;GO:0016887//ATPase activity;GO:0042626//ATPase activity, coupled to transmembrane movement of substances	GO:0055085//transmembrane transport
Zm00001d018746	140	164	150	598	627	683	2.03	3.12	2.98	9.46	8.2	10.6	2.71	9.42	1.797434208	1.23E-32	8.05E-31	-	-	-	-	-	-	GO:0016020//membrane;GO:0016021//integral component of membrane	-	-
Zm00001d047418	428	405	337	1235	1173	1358	12.85	15.16	11.53	37.71	34.39	40.46	13.18	37.52	1.509309458	1.34E-32	8.77E-31	-	Cytochrome P450 709B2	-	-	-	-	-	GO:0004497//monooxygenase activity;GO:0005506//iron ion binding;GO:0016491//oxidoreductase activity;GO:0016705//oxidoreductase activity, acting on paired donors, with incorporation or reduction of molecular oxygen;GO:0020037//heme binding;GO:0046872//metal ion binding	GO:0055114//oxidation-reduction process
Zm00001d017826	364	344	420	1209	1157	1264	8.65	10.24	11.41	29.2	26.77	29.76	10.1	28.57666667	1.50048235	1.35E-32	8.77E-31	-	3-hydroxy-3-methylglutaryl-coenzyme A reductase 2	Metabolism;Metabolism;Metabolism	Global and overview maps;Global and overview maps;Metabolism of terpenoids and polyketides	ko01100//Metabolic pathways;ko01110//Biosynthesis of secondary metabolites;ko00900//Terpenoid backbone biosynthesis	K00021;K00021;K00021	GO:0005778//peroxisomal membrane;GO:0005783//endoplasmic reticulum;GO:0005789//endoplasmic reticulum membrane;GO:0016021//integral component of membrane	GO:0004420//hydroxymethylglutaryl-CoA reductase (NADPH) activity;GO:0005515//protein binding;GO:0016491//oxidoreductase activity;GO:0016616//oxidoreductase activity, acting on the CH-OH group of donors, NAD or NADP as acceptor;GO:0042282//hydroxymethylglutaryl-CoA reductase activity;GO:0050661//NADP binding;GO:0050662//coenzyme binding	GO:0008299//isoprenoid biosynthetic process;GO:0015936//coenzyme A metabolic process;GO:0016126//sterol biosynthetic process;GO:0055114//oxidation-reduction process
Zm00001d023376	7389	6453	7957	3342	3233	3873	261.56	283.73	320.1	120.57	108.82	131.32	288.4633333	120.2366667	-1.26251103	1.48E-32	9.62E-31	aluminum-induced protein homolog1	aluminum-induced protein homolog1	-	-	-	-	-	-	-
Zm00001d033718	437	318	277	1056	1142	1242	17.49	15.87	12.62	43	44.63	49.3	15.32666667	45.64333333	1.57436019	1.88E-32	1.22E-30	-	ACD11 homolog protein	-	-	-	-	GO:0005737//cytoplasm;GO:0005829//cytosol;GO:0016020//membrane	GO:0008289//lipid binding;GO:1902387//ceramide 1-phosphate binding;GO:1902388//ceramide 1-phosphate transporter activity	GO:0035627//ceramide transport;GO:1902389//ceramide 1-phosphate transport
Zm00001d002847	1836	1344	1618	3412	3879	3965	75.15	68.59	75.39	142.13	155.06	160.98	73.04333333	152.7233333	1.064095987	2.05E-32	1.33E-30	-	(+)-neomenthol dehydrogenase	Metabolism;Metabolism	Global and overview maps;Metabolism of terpenoids and polyketides	ko01110//Biosynthesis of secondary metabolites;ko00902//Monoterpenoid biosynthesis	K15095;K15095	GO:0016020//membrane	-	GO:0055114//oxidation-reduction process
MSTRG.28265	1917	1546	1407	4023	3910	4387	44.24	43.73	37.13	93.81	89.05	99.05	41.7	93.97	1.172152865	2.34E-32	1.51E-30	--	fidgetin-like protein 1 isoform X2 [Ipomoea triloba]	-	-	-	-	-	GO:0016787//hydrolase activity	-
Zm00001d007301	911	683	852	300	357	362	28.57	26.71	29.71	9.17	11.21	10.3	28.33	10.22666667	-1.46999462	2.56E-32	1.65E-30	protein disulfide isomerase2	protein disulfide isomerase2	Genetic Information Processing	Folding, sorting and degradation	ko04141//Protein processing in endoplasmic reticulum	K09580	GO:0005623//cell;GO:0005783//endoplasmic reticulum	GO:0003756//protein disulfide isomerase activity;GO:0016853//isomerase activity	GO:0006457//protein folding;GO:0034976//response to endoplasmic reticulum stress;GO:0045454//cell redox homeostasis
Zm00001d043490	506	414	474	168	168	159	16.53	16.86	17.63	5.59	5.36	5.15	17.00666667	5.366666667	-1.664002211	2.61E-32	1.68E-30	-	3-hydroxyisobutyryl-CoA hydrolase-like protein 5	Metabolism;Metabolism;Metabolism;Metabolism;Metabolism	Global and overview maps;Global and overview maps;Amino acid metabolism;Metabolism of other amino acids;Carbohydrate metabolism	ko01100//Metabolic pathways;ko01200//Carbon metabolism;ko00280//Valine, leucine and isoleucine degradation;ko00410//beta-Alanine metabolism;ko00640//Propanoate metabolism	K05605;K05605;K05605;K05605;K05605	-	GO:0003860//3-hydroxyisobutyryl-CoA hydrolase activity;GO:0016787//hydrolase activity	GO:0006635//fatty acid beta-oxidation;GO:0080167//response to karrikin
Zm00001d039453	607	490	501	187	218	161	14.87	14.97	13.97	4.66	5.22	3.91	14.60333333	4.596666667	-1.667637758	2.68E-32	1.72E-30	-	3-epi-6-deoxocathasterone 23-monooxygenase	Metabolism;Metabolism;Metabolism	Global and overview maps;Global and overview maps;Metabolism of terpenoids and polyketides	ko01100//Metabolic pathways;ko01110//Biosynthesis of secondary metabolites;ko00905//Brassinosteroid biosynthesis	K09589;K09589;K09589	GO:0016020//membrane;GO:0016021//integral component of membrane	GO:0004497//monooxygenase activity;GO:0005506//iron ion binding;GO:0016491//oxidoreductase activity;GO:0016705//oxidoreductase activity, acting on paired donors, with incorporation or reduction of molecular oxygen;GO:0016709//oxidoreductase activity, acting on paired donors, with incorporation or reduction of molecular oxygen, NAD(P)H as one donor, and incorporation of one atom of oxygen;GO:00200…	GO:0007275//multicellular organism development;GO:0010268//brassinosteroid homeostasis;GO:0016125//sterol metabolic process;GO:0016132//brassinosteroid biosynthetic process;GO:0055114//oxidation-reduction process
Zm00001d037774	2083	1683	2221	922	960	986	66.51	66.77	81.58	27.94	27.89	29.67	71.62	28.5	-1.329400599	2.82E-32	1.80E-30	Aux/IAA-transcription factor 28	Auxin-responsive protein IAA27	Environmental Information Processing	Signal transduction	ko04075//Plant hormone signal transduction	K14484	GO:0005634//nucleus;GO:0016020//membrane;GO:0016021//integral component of membrane	GO:0005515//protein binding	GO:0006351//transcription, DNA-templated;GO:0006355//regulation of transcription, DNA-templated;GO:0009734//auxin-activated signaling pathway
Zm00001d008171	1341	1048	885	2853	3008	3002	39.03	38.03	29.32	84.51	85.5	86.67	35.46	85.56	1.270743946	3.10E-32	1.98E-30	-	Probable protein phosphatase 2C 49	-	-	-	-	-	GO:0003824//catalytic activity;GO:0004721//phosphoprotein phosphatase activity;GO:0004722//protein serine/threonine phosphatase activity;GO:0004724//magnesium-dependent protein serine/threonine phosphatase activity;GO:0016787//hydrolase activity;GO:0043169//cation binding;GO:0046872//metal ion binding	GO:0006470//protein dephosphorylation
Zm00001d013162	545	411	389	1248	1236	1287	7.48	7.03	6.07	17.42	16.56	17.51	6.86	17.16333333	1.323049288	3.99E-32	2.54E-30	-	Leucine-rich repeat receptor-like serine/threonine-protein kinase BAM3	-	-	-	-	GO:0005886//plasma membrane;GO:0009506//plasmodesma;GO:0016020//membrane;GO:0016021//integral component of membrane	GO:0004672//protein kinase activity;GO:0005515//protein binding;GO:0005524//ATP binding;GO:0016301//kinase activity	GO:0006468//protein phosphorylation;GO:0009755//hormone-mediated signaling pathway;GO:0016310//phosphorylation;GO:0046777//protein autophosphorylation
MSTRG.15474	93	87	56	562	406	501	2.22	3.12	1.52	14.73	10.26	12.42	2.286666667	12.47	2.447143484	4.12E-32	2.61E-30	--	unknown [Zea mays]	-	-	-	-	-	-	-
MSTRG.1949	504	358	296	1506	1304	1318	3.57	2.51	2.05	7.59	6.14	5.2	2.71	6.31	1.219347154	4.54E-32	2.87E-30	TY3B-G	Xilon1 gag-pol polyprotein [Zea mays subsp. mexicana] [Zea mays]	-	-	-	-	-	-	-
Zm00001d016766	1294	1066	937	2667	2782	2751	19.37	19.76	16.19	40.58	40.5	40.61	18.44	40.56333333	1.137337556	4.59E-32	2.89E-30	-	-	-	-	-	-	-	-	-
Zm00001d053580	1204	1098	1233	444	596	458	29.18	33.13	33.76	10.93	14.11	11.01	32.02333333	12.01666667	-1.414086728	5.00E-32	3.15E-30	-	Dihydrolipoyllysine-residue acetyltransferase component 2 of pyruvate dehydrogenase complex mitochondrial	-	-	-	-	GO:0005759//mitochondrial matrix;GO:0016020//membrane;GO:0016021//integral component of membrane;GO:0045254//pyruvate dehydrogenase complex	GO:0004742//dihydrolipoyllysine-residue acetyltransferase activity;GO:0016740//transferase activity;GO:0016746//transferase activity, transferring acyl groups;GO:0030523//dihydrolipoamide S-acyltransferase activity	GO:0006090//pyruvate metabolic process
Zm00001d011823	915	790	704	2076	2020	2168	18.08	19.87	16.36	42.03	39.67	42.63	18.10333333	41.44333333	1.194884683	5.12E-32	3.22E-30	-	Bzip transcription factor-like; protein	-	-	-	-	-	-	GO:0071249//cellular response to nitrate
Zm00001d031423	2947	2259	2214	5771	5507	6035	208.17	198.97	178.03	414.87	379.92	422.86	195.0566667	405.8833333	1.057171793	5.31E-32	3.33E-30	-	Zinc finger A20 and AN1 domain-containing stress-associated protein 5	-	-	-	-	-	GO:0003677//DNA binding;GO:0004842//ubiquitin-protein transferase activity;GO:0008270//zinc ion binding;GO:0046872//metal ion binding	GO:0016567//protein ubiquitination
Zm00001d003621	1644	1166	1154	3381	3317	3817	19.54	17.07	15.81	41.16	38.8	45.57	17.47333333	41.84333333	1.259842932	5.51E-32	3.44E-30	-	U-box domain-containing protein 33	-	-	-	-	GO:0005634//nucleus;GO:0005737//cytoplasm;GO:0033588//Elongator holoenzyme complex	GO:0004672//protein kinase activity;GO:0004842//ubiquitin-protein transferase activity;GO:0005515//protein binding;GO:0005524//ATP binding	GO:0002098//tRNA wobble uridine modification;GO:0006468//protein phosphorylation;GO:0016567//protein ubiquitination
Zm00001d025166	226	148	200	629	818	885	7.94	6.48	7.93	22.43	28.04	30.87	7.45	27.11333333	1.863690159	5.82E-32	3.63E-30	-	Putative quinone-oxidoreductase homolog chloroplastic	-	-	-	-	-	GO:0016491//oxidoreductase activity	GO:0055114//oxidation-reduction process
Zm00001d024839	480	363	447	1198	1542	1782	22.05	20.79	23.38	56.01	69.19	81.21	22.07333333	68.80333333	1.640173951	6.82E-32	4.22E-30	glutathione S-transferase2	glutathione S-transferase2	Metabolism	Metabolism of other amino acids	ko00480//Glutathione metabolism	K00799	GO:0005737//cytoplasm;GO:0032991//macromolecular complex	GO:0004364//glutathione transferase activity;GO:0005515//protein binding;GO:0016740//transferase activity;GO:0042803//protein homodimerization activity;GO:0043295//glutathione binding	GO:0006749//glutathione metabolic process;GO:0009410//response to xenobiotic stimulus;GO:0009635//response to herbicide
Zm00001d045147	974	791	1021	391	412	334	15.48	16.12	18.67	6.27	6.52	5.14	16.75666667	5.976666667	-1.487322201	7.33E-32	4.53E-30	-	Probable pre-mRNA-splicing factor ATP-dependent RNA helicase DEAH4	-	-	-	-	GO:0005681//spliceosomal complex	GO:0000166//nucleotide binding;GO:0003723//RNA binding;GO:0004386//helicase activity;GO:0005524//ATP binding;GO:0016787//hydrolase activity;GO:0034459//ATP-dependent 3'-5' RNA helicase activity	GO:0000398//mRNA splicing, via spliceosome
Zm00001d046915	963	763	865	1986	2043	2206	31.51	30.91	32.62	63.72	60.48	69.03	31.68	64.41	1.023712357	7.66E-32	4.72E-30	-	Putative AMP-dependent synthetase and ligase superfamily protein	-	-	-	-	-	GO:0003824//catalytic activity;GO:0016874//ligase activity	-
Zm00001d008990	571	418	399	152	157	130	15.61	14.25	12.42	4.23	4.19	3.53	14.09333333	3.983333333	-1.822964759	8.29E-32	5.10E-30	-	Putative cytochrome P450 superfamily protein	-	-	-	-	GO:0016020//membrane	GO:0004497//monooxygenase activity;GO:0005506//iron ion binding;GO:0016491//oxidoreductase activity;GO:0016705//oxidoreductase activity, acting on paired donors, with incorporation or reduction of molecular oxygen;GO:0016709//oxidoreductase activity, acting on paired donors, with incorporation or reduction of molecular oxygen, NAD(P)H as one donor, and incorporation of one atom of oxygen;GO:00200…	GO:0055114//oxidation-reduction process
MSTRG.21103	612	458	386	1798	1483	1601	2.19	2.05	1.59	6.55	5.18	5.7	1.943333333	5.81	1.580004781	1.33E-31	8.17E-30	--	ornithine carbamoyltransferase [Zea mays]	-	-	-	-	-	-	-
MSTRG.21630	190	178	130	13	7	13	5.26	6.15	4.1	0.37	0.19	0.36	5.17	0.306666667	-4.075421015	1.39E-31	8.53E-30	--	probable alpha-glucosidase Os06g0675700 isoform X1 [Zea mays]	Metabolism;Metabolism;Metabolism	Global and overview maps;Carbohydrate metabolism;Carbohydrate metabolism	ko01100//Metabolic pathways;ko00500//Starch and sucrose metabolism;ko00052//Galactose metabolism	K01187;K01187;K01187	-	-	-
MSTRG.28782	77	85	75	387	439	580	2.39	3.29	2.65	12.23	13.32	17.87	2.776666667	14.47333333	2.381971325	1.60E-31	9.73E-30	--	hypothetical protein SORBI_3010G075200 [Sorghum bicolor]	-	-	-	-	-	-	-
Zm00001d048503	379	294	295	896	918	948	9.48	9.17	8.4	22.81	22.43	23.52	9.016666667	22.92	1.345940951	1.90E-31	1.16E-29	-	alpha/beta-Hydrolases superfamily protein	-	-	-	-	-	GO:0016787//hydrolase activity	-
Zm00001d044159	804	544	505	1745	2610	2105	21.62	18.32	15.47	46.62	67.23	54.73	18.47	56.19333333	1.605215116	1.95E-31	1.18E-29	cytochrome P450 11	cytochrome P450 11	-	-	-	-	GO:0016020//membrane;GO:0016021//integral component of membrane	GO:0004497//monooxygenase activity;GO:0005506//iron ion binding;GO:0016491//oxidoreductase activity;GO:0016705//oxidoreductase activity, acting on paired donors, with incorporation or reduction of molecular oxygen;GO:0020037//heme binding;GO:0046872//metal ion binding	GO:0055114//oxidation-reduction process
Zm00001d045574	780	657	744	299	352	298	24.33	24.76	23.78	8.71	10.21	7.99	24.29	8.97	-1.4371826	2.22E-31	1.34E-29	-	Sec14p-like phosphatidylinositol transfer family protein	-	-	-	-	-	-	-
Zm00001d002405	73	57	44	315	339	395	3.7	3.6	2.54	16.26	16.79	19.87	3.28	17.64	2.427082841	2.27E-31	1.37E-29	WRKY-transcription factor 50	Probable WRKY transcription factor 11	-	-	-	-	GO:0005634//nucleus	GO:0003677//DNA binding;GO:0003700//transcription factor activity, sequence-specific DNA binding;GO:0043565//sequence-specific DNA binding	GO:0006355//regulation of transcription, DNA-templated
Zm00001d053513	370	313	361	96	112	102	12.67	13.36	14.07	3.35	3.75	3.46	13.36666667	3.52	-1.924992402	2.30E-31	1.39E-29	-	UDP-glycosyltransferase 72B1	-	-	-	-	GO:0043231//intracellular membrane-bounded organelle	GO:0008194//UDP-glycosyltransferase activity;GO:0016740//transferase activity;GO:0016757//transferase activity, transferring glycosyl groups;GO:0016758//transferase activity, transferring hexosyl groups	-
Zm00001d014858	6128	5118	6574	3072	3275	2672	232.3	241.14	283.17	118.52	121.7	100.24	252.2033333	113.4866667	-1.152064536	2.76E-31	1.66E-29	high mobility group protein1	DNA-binding protein MNB1B	Genetic Information Processing	Replication and repair	ko03410//Base excision repair	K10802	GO:0005634//nucleus	GO:0003677//DNA binding;GO:0044212//transcription regulatory region DNA binding	GO:0006355//regulation of transcription, DNA-templated
Zm00001d038200	2158	1885	2227	836	1116	1018	86.47	89.89	96.02	26.6	38.36	36.51	90.79333333	33.82333333	-1.424567523	3.15E-31	1.89E-29	-	Guanosine nucleotide diphosphate dissociation inhibitor 2	-	-	-	-	GO:0005622//intracellular;GO:0005737//cytoplasm	GO:0005092//GDP-dissociation inhibitor activity;GO:0005093//Rab GDP-dissociation inhibitor activity;GO:0017137//Rab GTPase binding	GO:0007264//small GTPase mediated signal transduction;GO:0015031//protein transport;GO:0016192//vesicle-mediated transport;GO:0050790//regulation of catalytic activity
Zm00001d024302	12745	10424	9176	36722	29732	27314	854.8	871.74	700.58	2506.54	1947.55	1817.17	809.04	2090.42	1.369509894	3.69E-31	2.21E-29	defensin-like protein2	Defensin-like protein 2	-	-	-	-	-	-	GO:0006952//defense response;GO:0031640//killing of cells of other organism;GO:0050832//defense response to fungus
Zm00001d013631	867	663	685	1925	1767	1846	28.24	26.43	25.35	60.66	54.94	56	26.67333333	57.2	1.100617019	3.79E-31	2.26E-29	TATA-binding protein2	TATA-box-binding protein 2	Genetic Information Processing	Transcription	ko03022//Basal transcription factors	K03120	GO:0005634//nucleus;GO:0005667//transcription factor complex;GO:0005669//transcription factor TFIID complex	GO:0000978//RNA polymerase II core promoter proximal region sequence-specific DNA binding;GO:0000979//RNA polymerase II core promoter sequence-specific DNA binding;GO:0003677//DNA binding;GO:0003700//transcription factor activity, sequence-specific DNA binding;GO:0008134//transcription factor binding	GO:0006352//DNA-templated transcription, initiation;GO:0006355//regulation of transcription, DNA-templated;GO:0006366//transcription from RNA polymerase II promoter
Zm00001d037867	591	465	625	182	218	167	7.75	7.59	9.4	2.26	2.6	1.94	8.246666667	2.266666667	-1.863238849	3.93E-31	2.34E-29	-	Protein unc-13 homolog [Source:Projected from Arabidopsis thaliana (AT5G06970) UniProtKB/Swiss-Prot;Acc:Q8RX56]	-	-	-	-	GO:0005737//cytoplasm;GO:0005886//plasma membrane;GO:0009506//plasmodesma	-	GO:0010118//stomatal movement
Zm00001d016452	1772	1525	1959	751	903	724	22.09	23.75	28.42	8.85	9.64	8.14	24.75333333	8.876666667	-1.479532887	4.44E-31	2.64E-29	-	-	-	-	-	-	GO:0005783//endoplasmic reticulum;GO:0005794//Golgi apparatus;GO:0016020//membrane;GO:0016021//integral component of membrane	-	GO:0010584//pollen exine formation
Zm00001d047479	2192	1826	2138	1033	1132	1172	117.11	121.15	128.63	52.54	55.76	57.36	122.2966667	55.22	-1.147122289	4.45E-31	2.64E-29	superoxide dismutase9	Superoxide dismutase	Cellular Processes	Transport and catabolism	ko04146//Peroxisome	K04565	GO:0005576//extracellular region;GO:0005615//extracellular space;GO:0005737//cytoplasm;GO:0016020//membrane;GO:0016021//integral component of membrane	GO:0004784//superoxide dismutase activity;GO:0005507//copper ion binding;GO:0008270//zinc ion binding;GO:0016209//antioxidant activity;GO:0016491//oxidoreductase activity;GO:0016532//superoxide dismutase copper chaperone activity;GO:0046872//metal ion binding	GO:0000302//response to reactive oxygen species;GO:0006801//superoxide metabolic process;GO:0009410//response to xenobiotic stimulus;GO:0019430//removal of superoxide radicals;GO:0042542//response to hydrogen peroxide;GO:0055114//oxidation-reduction process
Zm00001d010880	1018	853	916	437	491	406	26.72	27.6	27.1	10.8	11.31	9.58	27.14	10.56333333	-1.361355562	4.72E-31	2.79E-29	-	Pentatricopeptide repeat-containing protein mitochondrial	-	-	-	-	GO:0005739//mitochondrion;GO:0016020//membrane;GO:0016021//integral component of membrane	GO:0005515//protein binding	-
Zm00001d041112	1363	1007	1180	490	642	517	56.73	52.26	55.91	20.77	26.1	21.36	54.96666667	22.74333333	-1.273113277	4.75E-31	2.80E-29	-	Adenylate kinase 4	Metabolism;Metabolism;Metabolism;Metabolism	Global and overview maps;Global and overview maps;Nucleotide metabolism;Metabolism of cofactors and vitamins	ko01100//Metabolic pathways;ko01110//Biosynthesis of secondary metabolites;ko00230//Purine metabolism;ko00730//Thiamine metabolism	K00939;K00939;K00939;K00939	-	GO:0004017//adenylate kinase activity;GO:0005524//ATP binding;GO:0016301//kinase activity;GO:0016740//transferase activity;GO:0016776//phosphotransferase activity, phosphate group as acceptor;GO:0019205//nucleobase-containing compound kinase activity	GO:0006139//nucleobase-containing compound metabolic process;GO:0016310//phosphorylation;GO:0046940//nucleoside monophosphate phosphorylation
Zm00001d027656	705	547	488	1706	1577	1865	17.11	16.55	13.47	42.11	37.38	44.91	15.71	41.46666667	1.400268899	4.77E-31	2.81E-29	lethal leaf spot1	Lethal leaf-spot 1	Metabolism;Metabolism	Global and overview maps;Metabolism of cofactors and vitamins	ko01110//Biosynthesis of secondary metabolites;ko00860//Porphyrin and chlorophyll metabolism	K13071;K13071	GO:0009507//chloroplast;GO:0009534//chloroplast thylakoid;GO:0009941//chloroplast envelope	GO:0010277//chlorophyllide a oxygenase [overall] activity;GO:0016491//oxidoreductase activity;GO:0032441//pheophorbide a oxygenase activity;GO:0051537//2 iron, 2 sulfur cluster binding	GO:0008219//cell death;GO:0009816//defense response to bacterium, incompatible interaction;GO:0009908//flower development;GO:0010154//fruit development;GO:0015996//chlorophyll catabolic process;GO:0055114//oxidation-reduction process
Zm00001d002373	1818	1459	1794	886	939	835	29.31	29.43	32.96	14.9	15.01	13.36	30.56666667	14.42333333	-1.083554613	5.01E-31	2.95E-29	-	26S proteasome non-ATPase regulatory subunit 1 homolog B	Genetic Information Processing	Folding, sorting and degradation	ko03050//Proteasome	K03032	GO:0000502//proteasome complex;GO:0005634//nucleus;GO:0008540//proteasome regulatory particle, base subcomplex;GO:0016020//membrane;GO:0016021//integral component of membrane;GO:0034515//proteasome storage granule	GO:0030234//enzyme regulator activity	GO:0042176//regulation of protein catabolic process;GO:0043161//proteasome-mediated ubiquitin-dependent protein catabolic process;GO:0050790//regulation of catalytic activity
Zm00001d028267	4148	3065	3438	2086	2009	2124	88.97	75.05	77.05	39.6	36.05	35.52	80.35666667	37.05666667	-1.116684606	5.21E-31	3.06E-29	trehalose-6-phosphate synthase2	trehalose-6-phosphate synthase2	Metabolism;Metabolism	Global and overview maps;Carbohydrate metabolism	ko01100//Metabolic pathways;ko00500//Starch and sucrose metabolism	K16055;K16055	GO:0005737//cytoplasm;GO:0005829//cytosol	GO:0003824//catalytic activity;GO:0004805//trehalose-phosphatase activity;GO:0016787//hydrolase activity	GO:0005992//trehalose biosynthetic process;GO:0016311//dephosphorylation
Zm00001d006428	2677	2275	2376	1298	1537	1241	20.42	22.87	21.39	9.52	11.29	8.89	21.56	9.9	-1.122856748	5.39E-31	3.16E-29	PHD-transcription factor 31	Protein CHROMATIN REMODELING 4	-	-	-	-	GO:0005634//nucleus	GO:0003677//DNA binding;GO:0005515//protein binding;GO:0005524//ATP binding;GO:0046872//metal ion binding	-
Zm00001d003655	742	665	815	250	294	307	8.01	9.47	10.68	2.94	3.08	3.43	9.386666667	3.15	-1.5752611	5.95E-31	3.48E-29	-	DExH-box ATP-dependent RNA helicase DExH7 chloroplastic	-	-	-	-	GO:0016020//membrane;GO:0016021//integral component of membrane	GO:0000166//nucleotide binding;GO:0003676//nucleic acid binding;GO:0003723//RNA binding;GO:0004386//helicase activity;GO:0005524//ATP binding;GO:0016787//hydrolase activity;GO:0034459//ATP-dependent 3'-5' RNA helicase activity	-
Zm00001d052785	800	708	820	262	362	279	28.93	31.92	33.75	9.64	12.78	10.01	31.53333333	10.81	-1.54451116	5.98E-31	3.49E-29	-	Plant UBX domain-containing protein 11	-	-	-	-	-	GO:0005515//protein binding	-
Zm00001d004564	1764	1368	1672	714	905	712	27.42	25.71	30.5	11.17	13.56	11.26	27.87666667	11.99666667	-1.216424461	7.39E-31	4.30E-29	-	Aconitate hydratase 3 mitochondrial	Metabolism;Metabolism;Metabolism;Metabolism;Metabolism;Metabolism;Metabolism	Global and overview maps;Global and overview maps;Global and overview maps;Global and overview maps;Carbohydrate metabolism;Carbohydrate metabolism;Global and overview maps	ko01100//Metabolic pathways;ko01110//Biosynthesis of secondary metabolites;ko01200//Carbon metabolism;ko01230//Biosynthesis of amino acids;ko00020//Citrate cycle (TCA cycle);ko00630//Glyoxylate and dicarboxylate metabolism;ko01210//2-Oxocarboxylic acid metabolism	K01681;K01681;K01681;K01681;K01681;K01681;K01681	GO:0005739//mitochondrion;GO:0005829//cytosol	GO:0003994//aconitate hydratase activity;GO:0016829//lyase activity;GO:0047780//citrate dehydratase activity;GO:0051536//iron-sulfur cluster binding;GO:0051539//4 iron, 4 sulfur cluster binding	GO:0006099//tricarboxylic acid cycle;GO:0006101//citrate metabolic process
Zm00001d013507	983	659	650	2246	2133	2651	20.29	16.96	15.28	47.19	43.01	54.29	17.51	48.16333333	1.459756159	7.80E-31	4.52E-29	-	Heat shock 70 kDa protein 6 chloroplastic	Genetic Information Processing;Genetic Information Processing;Cellular Processes	Folding, sorting and degradation;Transcription;Transport and catabolism	ko04141//Protein processing in endoplasmic reticulum;ko03040//Spliceosome;ko04144//Endocytosis	K03283;K03283;K03283	GO:0005737//cytoplasm;GO:0009507//chloroplast	GO:0000166//nucleotide binding;GO:0005524//ATP binding;GO:0016887//ATPase activity;GO:0031072//heat shock protein binding;GO:0042623//ATPase activity, coupled;GO:0044183//protein binding involved in protein folding;GO:0051082//unfolded protein binding;GO:0051787//misfolded protein binding	GO:0006457//protein folding;GO:0006986//response to unfolded protein;GO:0034605//cellular response to heat;GO:0034620//cellular response to unfolded protein;GO:0042026//protein refolding;GO:0051085//chaperone mediated protein folding requiring cofactor
MSTRG.18954	44	44	42	275	318	253	1	1.24	1.07	6.41	7.13	6.1	1.103333333	6.546666667	2.568891808	7.90E-31	4.57E-29	--	40S ribosomal protein S4-3 [Zea mays]	-	-	-	-	-	-	-
Zm00001d034564	1159	950	1330	390	464	483	21.88	22.36	28.61	7.49	8.55	9.07	24.28333333	8.37	-1.536666944	8.43E-31	4.86E-29	-	Probable galactinol--sucrose galactosyltransferase 2	Metabolism	Carbohydrate metabolism	ko00052//Galactose metabolism	K06617	-	GO:0003824//catalytic activity;GO:0016740//transferase activity;GO:0016757//transferase activity, transferring glycosyl groups;GO:0052692//raffinose alpha-galactosidase activity	GO:0010325//raffinose family oligosaccharide biosynthetic process
Zm00001d013834	406	341	369	1104	1051	1316	12.1	12.67	12.51	33.47	30.58	38.89	12.42666667	34.31333333	1.465329923	8.52E-31	4.90E-29	-	AAA-ATPase	-	-	-	-	GO:0016020//membrane;GO:0016021//integral component of membrane	GO:0005524//ATP binding	-
MSTRG.8300	243	190	178	647	694	642	4.59	4.49	3.84	12.46	12.81	12.05	4.306666667	12.44	1.530342916	9.56E-31	5.49E-29	--	unknown [Zea mays]	-	-	-	-	-	-	-
Zm00001d018428	1120	875	988	2095	2575	2376	18.69	18.21	18.77	35.59	41.98	39.34	18.55666667	38.97	1.070426349	9.78E-31	5.61E-29	-	Zinc finger (C3HC4-type RING finger) family protein	-	-	-	-	GO:0005680//anaphase-promoting complex	GO:0004842//ubiquitin-protein transferase activity	GO:0016567//protein ubiquitination
MSTRG.18968	308	210	233	746	782	770	4.1	3.5	3.54	10.13	10.19	10.19	3.713333333	10.17	1.453532947	1.04E-30	5.98E-29	--	unknown [Zea mays]	-	-	-	-	-	-	-
Zm00001d031332	1475	994	817	4621	3443	4054	35.99	30.28	22.86	114.4	81.02	97.34	29.71	97.58666667	1.71573544	1.20E-30	6.83E-29	-	Heat shock protein 90-2	-	-	-	-	GO:0005737//cytoplasm;GO:0005829//cytosol;GO:0005886//plasma membrane;GO:0009986//cell surface;GO:0032991//macromolecular complex;GO:0048471//perinuclear region of cytoplasm	GO:0005524//ATP binding;GO:0051082//unfolded protein binding	GO:0006457//protein folding;GO:0034605//cellular response to heat;GO:0050821//protein stabilization
Zm00001d034601	2595	1878	1504	7953	5856	7739	78.25	70.61	51.63	244.09	172.47	231.5	66.83	216.02	1.69259711	1.30E-30	7.38E-29	NAC-transcription factor 49	NAC domain-containing protein 67%3B NAC1 transcription factor%3B SNAC1	-	-	-	-	GO:0005634//nucleus	GO:0003677//DNA binding	GO:0006355//regulation of transcription, DNA-templated
Zm00001d042673	1692	1088	1052	3495	3817	3352	53.58	42.96	37.92	112.64	118.06	105.3	44.82	112	1.321284178	1.31E-30	7.42E-29	-	Amidophosphoribosyltransferase	-	-	-	-	-	GO:0004044//amidophosphoribosyltransferase activity;GO:0016740//transferase activity;GO:0016757//transferase activity, transferring glycosyl groups;GO:0046872//metal ion binding;GO:0051536//iron-sulfur cluster binding	GO:0006164//purine nucleotide biosynthetic process;GO:0006189//'de novo' IMP biosynthetic process;GO:0009113//purine nucleobase biosynthetic process;GO:0009116//nucleoside metabolic process
MSTRG.21176	376	289	226	1038	988	1049	13.86	5.89	4.36	22.98	21.7	28.58	8.036666667	24.42	1.60339405	1.48E-30	8.38E-29	--	gag-pol [Zea mays]	-	-	-	-	-	-	-
Zm00001d009927	872	615	759	304	332	336	21.28	19.11	20.79	7.64	7.81	8.67	20.39333333	8.04	-1.3428302	1.48E-30	8.38E-29	-	oxidoreductase 2OG-Fe(II) oxygenase family protein	-	-	-	-	-	GO:0016491//oxidoreductase activity;GO:0046872//metal ion binding	GO:0055114//oxidation-reduction process
Zm00001d001866	993	794	820	2014	2008	2207	20.7	21.27	20.2	41.26	41.07	45.58	20.72333333	42.63666667	1.040838574	1.58E-30	8.90E-29	-	DUF3755 family protein	-	-	-	-	GO:0016020//membrane;GO:0016021//integral component of membrane	-	-
Zm00001d044762	240	160	191	35	26	24	7.45	6.19	6.75	1.11	0.79	0.74	6.796666667	0.88	-2.949251941	1.59E-30	8.92E-29	-	Salicylate/benzoate carboxyl methyltransferase	-	-	-	-	-	GO:0008168//methyltransferase activity;GO:0008757//S-adenosylmethionine-dependent methyltransferase activity;GO:0016740//transferase activity	GO:0006952//defense response;GO:0032259//methylation
Zm00001d012856	1380	1057	943	2823	2866	2791	22.39	21.26	17.4	46.64	45.34	44.91	20.35	45.63	1.164953859	1.59E-30	8.92E-29	-	DNA binding protein	-	-	-	-	-	-	-
Zm00001d034497	286	246	208	953	781	890	26.97	29	22.27	88.27	69.41	81.67	26.08	79.78333333	1.613143531	1.66E-30	9.29E-29	-	cysteine-rich TM module stress tolerance protein	-	-	-	-	GO:0005886//plasma membrane	-	-
Zm00001d023943	3144	2517	3205	1317	1684	1502	82.59	82.84	93.85	33.95	43.13	38.4	86.42666667	38.49333333	-1.166867913	1.66E-30	9.29E-29	-	Coatomer subunit delta	-	-	-	-	GO:0000139//Golgi membrane;GO:0005737//cytoplasm;GO:0005794//Golgi apparatus;GO:0005829//cytosol;GO:0016020//membrane;GO:0030126//COPI vesicle coat;GO:0030137//COPI-coated vesicle;GO:0030663//COPI-coated vesicle membrane;GO:0031410//cytoplasmic vesicle	-	GO:0006888//ER to Golgi vesicle-mediated transport;GO:0006890//retrograde vesicle-mediated transport, Golgi to ER;GO:0015031//protein transport;GO:0016192//vesicle-mediated transport;GO:0051645//Golgi localization
Zm00001d028193	4700	3579	3383	8336	8796	9028	109.2	103.8	89.4	197.05	199.96	208.74	100.8	201.9166667	1.00226436	1.89E-30	1.06E-28	-	AT-rich interactive domain-containing protein 2	-	-	-	-	-	-	-
Zm00001d024933	1353	1112	1497	563	614	476	46.96	48.39	59.51	19.83	20.61	15.93	51.62	18.79	-1.457965075	2.48E-30	1.38E-28	-	Rhomboid-like protein 19	-	-	-	-	GO:0005794//Golgi apparatus;GO:0016020//membrane;GO:0016021//integral component of membrane	-	GO:0006890//retrograde vesicle-mediated transport, Golgi to ER
Zm00001d005833	297	270	292	79	67	69	7.31	7.85	8.09	1.77	1.58	1.56	7.75	1.636666667	-2.243435787	2.78E-30	1.54E-28	-	Protein Brevis radix-like 4	-	-	-	-	-	-	-
Zm00001d006311	456	377	391	125	149	99	12.25	13.02	10.72	3.06	3.91	2.55	11.99666667	3.173333333	-1.918562624	2.79E-30	1.54E-28	-	Nicotinate-nucleotide pyrophosphorylase [carboxylating] chloroplastic	-	-	-	-	GO:0005737//cytoplasm	GO:0003824//catalytic activity;GO:0004514//nicotinate-nucleotide diphosphorylase (carboxylating) activity;GO:0016763//transferase activity, transferring pentosyl groups	GO:0009435//NAD biosynthetic process;GO:0034213//quinolinate catabolic process
Zm00001d006270	364	322	258	1070	1089	913	10.04	10.9	8.94	27	25.61	22.6	9.96	25.07	1.331744349	2.85E-30	1.57E-28	-	Enoyl-CoA hydratase 2 peroxisomal	-	-	-	-	-	-	-
Zm00001d037950	1706	1319	1568	723	895	781	21.27	18.69	20.12	9.06	11.04	9.56	20.02666667	9.886666667	-1.018366215	3.19E-30	1.75E-28	-	Serine/threonine-protein kinase TOR	-	-	-	-	GO:0005634//nucleus;GO:0031931//TORC1 complex;GO:0031932//TORC2 complex	GO:0000166//nucleotide binding;GO:0004674//protein serine/threonine kinase activity;GO:0005515//protein binding;GO:0005524//ATP binding;GO:0016301//kinase activity;GO:0016740//transferase activity;GO:0044877//macromolecular complex binding	GO:0006468//protein phosphorylation;GO:0010507//negative regulation of autophagy;GO:0016242//negative regulation of macroautophagy;GO:0016310//phosphorylation;GO:0038202//TORC1 signaling
Zm00001d020036	459	392	579	97	141	77	10.38	10.57	13.6	2.67	3.01	2.14	11.51666667	2.606666667	-2.143445198	3.21E-30	1.76E-28	-	Embryonic flower 2%3B VEF family protein	-	-	-	-	GO:0005634//nucleus;GO:0016020//membrane;GO:0016021//integral component of membrane	GO:0031490//chromatin DNA binding	GO:0006355//regulation of transcription, DNA-templated
Zm00001d025185	1740	1445	1646	881	954	831	58.92	61.02	63.47	30.39	31.56	27.94	61.13666667	29.96333333	-1.028839766	4.30E-30	2.35E-28	-	Eukaryotic translation initiation factor 3 subunit H	-	-	-	-	GO:0005737//cytoplasm;GO:0005829//cytosol;GO:0005852//eukaryotic translation initiation factor 3 complex;GO:0016282//eukaryotic 43S preinitiation complex;GO:0033290//eukaryotic 48S preinitiation complex;GO:0042788//polysomal ribosome	GO:0003743//translation initiation factor activity;GO:0005515//protein binding;GO:0008237//metallopeptidase activity	GO:0001732//formation of cytoplasmic translation initiation complex;GO:0002183//cytoplasmic translational initiation;GO:0006412//translation;GO:0006413//translational initiation;GO:0006508//proteolysis
Zm00001d039079	1783	1456	2272	670	763	648	52.63	53.61	76.35	20.13	22.56	19.83	60.86333333	20.84	-1.546218071	4.51E-30	2.46E-28	isocitrate dehydrogenase2	isocitrate dehydrogenase2	Metabolism;Metabolism;Metabolism;Metabolism;Metabolism;Cellular Processes;Metabolism;Metabolism	Global and overview maps;Global and overview maps;Global and overview maps;Global and overview maps;Metabolism of other amino acids;Transport and catabolism;Carbohydrate metabolism;Global and overview maps	ko01100//Metabolic pathways;ko01110//Biosynthesis of secondary metabolites;ko01200//Carbon metabolism;ko01230//Biosynthesis of amino acids;ko00480//Glutathione metabolism;ko04146//Peroxisome;ko00020//Citrate cycle (TCA cycle);ko01210//2-Oxocarboxylic acid metabolism	K00031;K00031;K00031;K00031;K00031;K00031;K00031;K00031	GO:0005739//mitochondrion	GO:0000287//magnesium ion binding;GO:0004450//isocitrate dehydrogenase (NADP+) activity;GO:0016491//oxidoreductase activity;GO:0016616//oxidoreductase activity, acting on the CH-OH group of donors, NAD or NADP as acceptor;GO:0042803//protein homodimerization activity;GO:0046872//metal ion binding;GO:0051287//NAD binding	GO:0006099//tricarboxylic acid cycle;GO:0006102//isocitrate metabolic process;GO:0006739//NADP metabolic process;GO:0055114//oxidation-reduction process
Zm00001d046039	673	554	750	223	251	172	5.83	5.61	7.27	2.06	1.97	1.3	6.236666667	1.776666667	-1.81160212	4.64E-30	2.52E-28	-	HEAT repeat-containing protein	-	-	-	-	-	-	-
Zm00001d006753	2782	2170	3330	1191	1007	926	59.45	57.78	80.87	26	21.15	19.53	66.03333333	22.22666667	-1.570902871	4.85E-30	2.63E-28	-	Indole-3-acetic acid amido synthetase	-	-	-	-	GO:0005737//cytoplasm	GO:0016881//acid-amino acid ligase activity	-
Zm00001d021843	621	588	794	198	216	234	72.75	85.89	105.88	23.61	24.71	27.19	88.17333333	25.17	-1.808637184	5.49E-30	2.97E-28	-	Low-molecular-weight cysteine-rich protein LCR70 [Source:UniProtKB/TrEMBL;Acc:B6SMX5]	-	-	-	-	GO:0005576//extracellular region	-	GO:0006952//defense response
Zm00001d021850	231	247	285	45	57	43	14.46	19.28	20.31	2.87	3.49	2.67	18.01666667	3.01	-2.581496725	5.81E-30	3.13E-28	-	Cupredoxin superfamily protein	-	-	-	-	GO:0046658//anchored component of plasma membrane	GO:0009055//electron carrier activity	GO:0022900//electron transport chain
Zm00001d006590	473	448	495	130	112	165	11.7	13.99	14.08	3.31	2.72	4.05	13.25666667	3.36	-1.980184923	6.10E-30	3.28E-28	-	ARM repeat superfamily protein	-	-	-	-	-	GO:0005515//protein binding	-
Zm00001d017830	1939	1453	2189	676	851	773	51.85	46.92	65.41	20.08	20.21	20.47	54.72666667	20.25333333	-1.434084617	6.15E-30	3.30E-28	-	Pyrophosphate--fructose 6-phosphate 1-phosphotransferase subunit alpha 2	-	-	-	-	GO:0005737//cytoplasm;GO:0005829//cytosol	GO:0003824//catalytic activity;GO:0003872//6-phosphofructokinase activity;GO:0005524//ATP binding;GO:0008443//phosphofructokinase activity;GO:0016301//kinase activity;GO:0016740//transferase activity;GO:0046872//metal ion binding;GO:0047334//diphosphate-fructose-6-phosphate 1-phosphotransferase activity	GO:0006002//fructose 6-phosphate metabolic process;GO:0006096//glycolytic process;GO:0008152//metabolic process;GO:0009749//response to glucose;GO:0015979//photosynthesis;GO:0016310//phosphorylation;GO:0046835//carbohydrate phosphorylation;GO:0061615//glycolytic process through fructose-6-phosphate
Zm00001d009373	258	136	189	26	23	15	9.02	5.93	7.52	0.93	0.79	0.52	7.49	0.746666667	-3.326429487	6.38E-30	3.42E-28	-	Peroxidase 72	Metabolism;Metabolism;Metabolism	Global and overview maps;Global and overview maps;Biosynthesis of other secondary metabolites	ko01100//Metabolic pathways;ko01110//Biosynthesis of secondary metabolites;ko00940//Phenylpropanoid biosynthesis	K00430;K00430;K00430	GO:0005576//extracellular region	GO:0004601//peroxidase activity;GO:0016491//oxidoreductase activity;GO:0020037//heme binding;GO:0046872//metal ion binding	GO:0006979//response to oxidative stress;GO:0042744//hydrogen peroxide catabolic process;GO:0055114//oxidation-reduction process;GO:0098869//cellular oxidant detoxification
Zm00001d035270	1122	991	993	3355	2730	2611	21.19	24.28	20.61	58.44	44.31	44.74	22.02666667	49.16333333	1.158331549	6.81E-30	3.64E-28	-	Sterile alpha motif (SAM) domain-containing protein	-	-	-	-	-	GO:0005515//protein binding	-
Zm00001d017457	264	244	230	790	754	906	8.31	9.58	8.25	25.32	23.19	28.3	8.713333333	25.60333333	1.555035009	6.87E-30	3.66E-28	-	Phospholipase A1-Ibeta2 chloroplastic	-	-	-	-	-	GO:0004620//phospholipase activity;GO:0016787//hydrolase activity	GO:0006629//lipid metabolic process
Zm00001d003203	1835	1573	1855	808	1016	832	20.97	22.03	23.74	9.26	11.29	9.25	22.24666667	9.933333333	-1.163239356	9.36E-30	4.98E-28	-	DNA-directed RNA polymerase III subunit 1	Metabolism;Metabolism;Metabolism;Genetic Information Processing	Global and overview maps;Nucleotide metabolism;Nucleotide metabolism;Transcription	ko01100//Metabolic pathways;ko00230//Purine metabolism;ko00240//Pyrimidine metabolism;ko03020//RNA polymerase	K03018;K03018;K03018;K03018	GO:0005666//DNA-directed RNA polymerase III complex	GO:0003677//DNA binding;GO:0003899//DNA-directed RNA polymerase activity;GO:0016740//transferase activity;GO:0016779//nucleotidyltransferase activity	GO:0006351//transcription, DNA-templated;GO:0006383//transcription from RNA polymerase III promoter
Zm00001d044288	837	684	749	287	382	289	33.13	33.76	33.75	11.56	14.77	11.35	33.54666667	12.56	-1.417332957	9.53E-30	5.06E-28	-	alpha/beta-Hydrolases superfamily protein	-	-	-	-	-	GO:0016787//hydrolase activity	-
Zm00001d041608	472	349	334	1036	1433	1157	13.77	12.78	11.06	30.77	40.82	33.37	12.53666667	34.98666667	1.480651414	1.01E-29	5.37E-28	-	Phosphatidylinositol:ceramide inositolphosphotransferase 1	-	-	-	-	GO:0005802//trans-Golgi network;GO:0005887//integral component of plasma membrane;GO:0016020//membrane;GO:0016021//integral component of membrane;GO:0030173//integral component of Golgi membrane;GO:0030176//integral component of endoplasmic reticulum membrane	GO:0016740//transferase activity;GO:0033188//sphingomyelin synthase activity;GO:0045140//inositol phosphoceramide synthase activity;GO:0047493//ceramide cholinephosphotransferase activity	GO:0030148//sphingolipid biosynthetic process;GO:0046513//ceramide biosynthetic process
MSTRG.26223	547	477	536	1249	1361	1397	4.02	4.3	4.54	9.23	9.67	10.04	4.286666667	9.646666667	1.170174279	1.02E-29	5.37E-28	POL	prpol [Zea mays]	-	-	-	-	-	-	-
Zm00001d009270	744	680	763	312	337	282	13.48	12.84	15.5	6.8	5.88	5.73	13.94	6.136666667	-1.183703435	1.04E-29	5.47E-28	-	Protein HASTY 1	-	-	-	-	GO:0005634//nucleus;GO:0005737//cytoplasm;GO:0042565//RNA nuclear export complex	GO:0003723//RNA binding;GO:0005049//nuclear export signal receptor activity	GO:0006405//RNA export from nucleus;GO:0046825//regulation of protein export from nucleus;GO:0051168//nuclear export
Zm00001d005627	303	276	339	60	90	65	8.1	9.12	10.29	1.61	2.28	1.67	9.17	1.853333333	-2.306799352	1.08E-29	5.68E-28	-	Serine carboxypeptidase-like 19	-	-	-	-	-	GO:0004180//carboxypeptidase activity;GO:0004185//serine-type carboxypeptidase activity;GO:0016747//transferase activity, transferring acyl groups other than amino-acyl groups	GO:0006508//proteolysis;GO:0019748//secondary metabolic process
Zm00001d033649	2859	2557	3083	1395	1038	1163	67.41	75.96	84.85	34.11	23.93	30.65	76.07333333	29.56333333	-1.363581876	1.50E-29	7.88E-28	-	Beta-glucosidase 44	Metabolism;Metabolism;Metabolism;Metabolism;Metabolism	Global and overview maps;Global and overview maps;Biosynthesis of other secondary metabolites;Carbohydrate metabolism;Metabolism of other amino acids	ko01100//Metabolic pathways;ko01110//Biosynthesis of secondary metabolites;ko00940//Phenylpropanoid biosynthesis;ko00500//Starch and sucrose metabolism;ko00460//Cyanoamino acid metabolism	K05350;K05350;K05350;K05350;K05350	-	GO:0004553//hydrolase activity, hydrolyzing O-glycosyl compounds;GO:0008422//beta-glucosidase activity	GO:0005975//carbohydrate metabolic process
MSTRG.2081	58	41	34	312	275	272	1.42	1.25	0.95	7.76	6.56	6.59	1.206666667	6.97	2.53013146	1.62E-29	8.45E-28	--	unknown [Zea mays]	-	-	-	-	-	-	-
Zm00001d034615	225	156	205	595	677	681	11.46	9.9	11.88	30.83	33.66	34.39	11.08	32.96	1.572758361	1.63E-29	8.51E-28	-	Protein LURP-one-related 14	-	-	-	-	-	-	-
Zm00001d022394	783	551	500	1650	1793	1640	14.13	12.36	10.24	30.14	31.56	29.23	12.24333333	30.31	1.307797457	1.70E-29	8.83E-28	-	Pentatricopeptide repeat-containing protein	-	-	-	-	GO:0043231//intracellular membrane-bounded organelle	GO:0005515//protein binding	GO:0009451//RNA modification
Zm00001d030471	439	425	573	129	121	146	9.71	11.78	14.65	2.91	2.58	3.17	12.04666667	2.886666667	-2.061157576	1.91E-29	9.93E-28	-	Alpha-L-fucosidase 2	-	-	-	-	GO:0048046//apoplast	GO:0003824//catalytic activity;GO:0004560//alpha-L-fucosidase activity;GO:0047513//1,2-alpha-L-fucosidase activity	GO:0010383//cell wall polysaccharide metabolic process
Zm00001d012086	612	493	670	192	231	221	12.69	12.71	15.76	4.08	4.69	4.59	13.72	4.453333333	-1.623322974	2.56E-29	1.33E-27	-	Dolichyl-diphosphooligosaccharide--protein glycosyltransferase subunit 2	Metabolism;Genetic Information Processing;Metabolism	Global and overview maps;Folding, sorting and degradation;Glycan biosynthesis and metabolism	ko01100//Metabolic pathways;ko04141//Protein processing in endoplasmic reticulum;ko00510//N-Glycan biosynthesis	K12667;K12667;K12667	GO:0005783//endoplasmic reticulum;GO:0005789//endoplasmic reticulum membrane;GO:0008250//oligosaccharyltransferase complex;GO:0016020//membrane;GO:0016021//integral component of membrane	GO:0016740//transferase activity	GO:0006486//protein glycosylation;GO:0006487//protein N-linked glycosylation
Zm00001d036704	816	802	781	334	376	291	11.74	14.45	12.76	4.84	5.31	4.09	12.98333333	4.746666667	-1.451674182	2.83E-29	1.46E-27	-	Histidine kinase 5	-	-	-	-	GO:0005622//intracellular;GO:0005887//integral component of plasma membrane	GO:0000155//phosphorelay sensor kinase activity;GO:0004673//protein histidine kinase activity;GO:0009927//histidine phosphotransfer kinase activity;GO:0016301//kinase activity;GO:0016772//transferase activity, transferring phosphorus-containing groups	GO:0000160//phosphorelay signal transduction system;GO:0007165//signal transduction;GO:0016310//phosphorylation;GO:0018106//peptidyl-histidine phosphorylation;GO:0023014//signal transduction by protein phosphorylation;GO:0046777//protein autophosphorylation
Zm00001d052357	651	456	371	1591	1544	1727	22.52	19.67	14.61	56	52.16	59.25	18.93333333	55.80333333	1.559422873	3.20E-29	1.65E-27	WRKY-transcription factor 16	Probable WRKY transcription factor 30	-	-	-	-	GO:0005634//nucleus	GO:0003677//DNA binding;GO:0003700//transcription factor activity, sequence-specific DNA binding;GO:0043565//sequence-specific DNA binding	GO:0006355//regulation of transcription, DNA-templated
Zm00001d043153	912	762	754	389	383	390	30.07	31.32	28.28	13.04	12.34	12.77	29.89	12.71666667	-1.232942341	3.30E-29	1.70E-27	bZIP-transcription factor 56	octopine synthase binding factor3	-	-	-	-	-	GO:0003700//transcription factor activity, sequence-specific DNA binding;GO:0043565//sequence-specific DNA binding	GO:0006351//transcription, DNA-templated;GO:0006355//regulation of transcription, DNA-templated
Zm00001d017726	302	224	317	51	59	73	10.29	9.51	12.29	1.77	1.96	2.47	10.69666667	2.066666667	-2.371783669	3.34E-29	1.72E-27	G2-like-transcription factor 11	Homeodomain-like superfamily protein	-	-	-	-	GO:0005634//nucleus	GO:0003677//DNA binding;GO:0016301//kinase activity	GO:0016310//phosphorylation
Zm00001d050961	950	761	813	1851	2019	2198	25.38	24.27	24.28	49.28	51.27	56.16	24.64333333	52.23666667	1.083865426	3.44E-29	1.77E-27	-	N-acetylglucosaminyltransferase III	Metabolism;Metabolism	Global and overview maps;Glycan biosynthesis and metabolism	ko01100//Metabolic pathways;ko00510//N-Glycan biosynthesis	K00737;K00737	GO:0016020//membrane;GO:0016021//integral component of membrane	GO:0003830//beta-1,4-mannosylglycoprotein 4-beta-N-acetylglucosaminyltransferase activity;GO:0016740//transferase activity;GO:0016757//transferase activity, transferring glycosyl groups	GO:0006044//N-acetylglucosamine metabolic process;GO:0006487//protein N-linked glycosylation
Zm00001d012277	816	658	640	1564	1746	1740	20.25	20.43	18.17	39.3	41.8	42.42	19.61666667	41.17333333	1.069630337	4.02E-29	2.06E-27	-	Actin-7	-	-	-	-	GO:0005737//cytoplasm;GO:0005856//cytoskeleton;GO:0030027//lamellipodium;GO:0030175//filopodium;GO:0044297//cell body	GO:0000166//nucleotide binding;GO:0005524//ATP binding	GO:0010628//positive regulation of gene expression;GO:0090131//mesenchyme migration
MSTRG.26513	163	130	220	14	9	17	4.02	3.99	6.18	0.35	0.22	0.42	4.73	0.33	-3.841302254	4.06E-29	2.07E-27	PDAT1	Phospholipid:diacylglycerol acyltransferase 1 [Zea mays]	Metabolism;Metabolism	Global and overview maps;Lipid metabolism	ko01100//Metabolic pathways;ko00561//Glycerolipid metabolism	K00679;K00679	GO:0009536//plastid;GO:0015935//small ribosomal subunit;GO:0031090//organelle membrane;GO:0031224//intrinsic component of membrane	GO:0003723//RNA binding;GO:0005198//structural molecule activity;GO:0008080//N-acetyltransferase activity	GO:0006221//pyrimidine nucleotide biosynthetic process;GO:0006641//triglyceride metabolic process;GO:0009451//RNA modification;GO:0010467//gene expression;GO:0019400//alditol metabolic process
Zm00001d012564	796	613	736	333	323	293	27.37	26.28	28.81	11.65	10.85	9.99	27.48666667	10.83	-1.343698718	4.17E-29	2.12E-27	-	Probable E3 ubiquitin-protein ligase RHC1A	-	-	-	-	-	GO:0016874//ligase activity;GO:0061630//ubiquitin protein ligase activity	GO:0006511//ubiquitin-dependent protein catabolic process;GO:0016567//protein ubiquitination
Zm00001d016586	427	339	306	974	1299	1035	8.74	8.65	7.13	20.28	25.95	21	8.173333333	22.41	1.455146171	5.65E-29	2.88E-27	-	hydroxyproline-rich glycoprotein family protein	-	-	-	-	GO:0005737//cytoplasm	GO:0005515//protein binding	-
Zm00001d005699	163	128	98	512	518	575	5.27	5.16	3.61	16.84	16.35	18.43	4.68	17.20666667	1.878387206	6.01E-29	3.05E-27	-	Ubiquitin-protein ligase	-	-	-	-	GO:0005634//nucleus;GO:0005737//cytoplasm	GO:0004842//ubiquitin-protein transferase activity;GO:0005515//protein binding;GO:0016874//ligase activity	GO:0016567//protein ubiquitination
Zm00001d010054	614	476	507	175	223	141	23.96	23.36	22.95	7.22	8.15	4.97	23.42333333	6.78	-1.788589219	6.43E-29	3.25E-27	-	Aldo-keto reductase family 4 member C9	Metabolism;Metabolism;Metabolism;Metabolism;Metabolism	Global and overview maps;Global and overview maps;Carbohydrate metabolism;Lipid metabolism;Carbohydrate metabolism	ko01100//Metabolic pathways;ko01110//Biosynthesis of secondary metabolites;ko00010//Glycolysis / Gluconeogenesis;ko00561//Glycerolipid metabolism;ko00040//Pentose and glucuronate interconversions	K00002;K00002;K00002;K00002;K00002	GO:0005829//cytosol	GO:0004032//alditol:NADP+ 1-oxidoreductase activity;GO:0008106//alcohol dehydrogenase (NADP+) activity;GO:0016491//oxidoreductase activity	GO:0055114//oxidation-reduction process
MSTRG.20951	86	76	87	339	515	399	4	4.75	4.87	16.85	23.76	19.48	4.54	20.03	2.141398219	6.51E-29	3.28E-27	--	unknown [Zea mays]	-	-	-	-	-	-	-
Zm00001d019479	1522	1226	1359	699	611	721	32.85	32.06	32.86	14.93	12.34	14.89	32.59	14.05333333	-1.213516986	7.08E-29	3.55E-27	granule-bound starch synthase1b	granule-bound starch synthase1b	Metabolism;Metabolism;Metabolism	Global and overview maps;Global and overview maps;Carbohydrate metabolism	ko01100//Metabolic pathways;ko01110//Biosynthesis of secondary metabolites;ko00500//Starch and sucrose metabolism	K13679;K13679;K13679	GO:0009501//amyloplast;GO:0009507//chloroplast	GO:0004373//glycogen (starch) synthase activity;GO:0009011//starch synthase activity;GO:0016757//transferase activity, transferring glycosyl groups	GO:0019252//starch biosynthetic process
Zm00001d012938	1523	1352	1385	761	823	687	34.84	37.16	36.19	15.82	16.49	14.11	36.06333333	15.47333333	-1.220748729	7.42E-29	3.71E-27	-	D-xylose-proton symporter-like 3 chloroplastic	-	-	-	-	GO:0005887//integral component of plasma membrane;GO:0016020//membrane;GO:0016021//integral component of membrane	GO:0005351//sugar:proton symporter activity;GO:0005355//glucose transmembrane transporter activity;GO:0022857//transmembrane transporter activity	GO:0008645//hexose transport;GO:0046323//glucose import;GO:0055085//transmembrane transport;GO:1902600//hydrogen ion transmembrane transport
Zm00001d033475	50	48	42	288	261	287	1.46	1.75	1.4	8.57	7.46	8.33	1.536666667	8.12	2.401675477	7.99E-29	3.99E-27	-	Cation/calcium exchanger 2	-	-	-	-	GO:0016020//membrane;GO:0016021//integral component of membrane	-	GO:0055085//transmembrane transport
MSTRG.1892	840	662	550	2036	1865	1900	32.78	32.21	24.41	80.84	71.08	73.53	29.8	75.15	1.334460773	8.32E-29	4.15E-27	--	unknown [Zea mays]	-	-	-	-	-	-	-
Zm00001d022524	831	752	947	322	389	320	30.11	33.97	39.06	11.87	13.77	11.5	34.38	12.38	-1.47355823	8.42E-29	4.19E-27	-	WUSCHEL-related homeobox 11	-	-	-	-	GO:0005634//nucleus	GO:0003677//DNA binding	GO:0010311//lateral root formation
Zm00001d011477	2686	1981	2530	1034	1396	1108	99.13	91.16	106.29	38.84	50.32	40.56	98.86	43.24	-1.193020383	9.18E-29	4.56E-27	-	Phospholipase A1-IIgamma	-	-	-	-	-	GO:0008970//phosphatidylcholine 1-acylhydrolase activity;GO:0016787//hydrolase activity	GO:0006629//lipid metabolic process
Zm00001d049361	1477	1207	1263	652	795	679	37.15	37.63	36.56	16.87	20.17	17.02	37.11333333	18.02	-1.042338571	9.86E-29	4.89E-27	-	Protein kinase superfamily protein	-	-	-	-	GO:0005737//cytoplasm	GO:0004672//protein kinase activity;GO:0005524//ATP binding;GO:0016301//kinase activity	GO:0006468//protein phosphorylation;GO:0016310//phosphorylation
MSTRG.29095	182	152	138	657	560	542	2.24	2.54	1.77	7.78	6.61	5.62	2.183333333	6.67	1.611154355	1.09E-28	5.42E-27	--	Pectinesterase, partial [Zea mays]	-	-	-	-	-	-	-
MSTRG.29230	271	248	360	26	48	60	6.09	6.95	9.21	0.6	1.05	1.34	7.416666667	0.996666667	-2.895587947	1.12E-28	5.52E-27	--	Os08g0271600 [Oryza sativa Japonica Group]	-	-	-	-	-	-	-
Zm00001d029025	541	439	413	1246	1207	1408	13.24	13.39	11.5	31.03	28.85	34.18	12.71	31.35333333	1.302654801	1.48E-28	7.25E-27	-	23-bisphosphoglycerate-independent phosphoglycerate mutase 1	Metabolism;Metabolism;Metabolism;Metabolism;Metabolism;Metabolism	Global and overview maps;Global and overview maps;Global and overview maps;Global and overview maps;Carbohydrate metabolism;Amino acid metabolism	ko01100//Metabolic pathways;ko01110//Biosynthesis of secondary metabolites;ko01200//Carbon metabolism;ko01230//Biosynthesis of amino acids;ko00010//Glycolysis / Gluconeogenesis;ko00260//Glycine, serine and threonine metabolism	K15633;K15633;K15633;K15633;K15633;K15633	GO:0005737//cytoplasm	GO:0003824//catalytic activity;GO:0004619//phosphoglycerate mutase activity;GO:0030145//manganese ion binding;GO:0046537//2,3-bisphosphoglycerate-independent phosphoglycerate mutase activity;GO:0046872//metal ion binding	GO:0006007//glucose catabolic process;GO:0044262//cellular carbohydrate metabolic process
Zm00001d013251	1873	1493	1253	4113	3822	4134	30.41	30.23	23.16	67.96	60.61	66.58	27.93333333	65.05	1.219561314	1.49E-28	7.28E-27	-	LRR receptor-like serine/threonine-protein kinase RPK2	-	-	-	-	GO:0005886//plasma membrane;GO:0009506//plasmodesma;GO:0016020//membrane;GO:0016021//integral component of membrane	GO:0000166//nucleotide binding;GO:0004672//protein kinase activity;GO:0004674//protein serine/threonine kinase activity;GO:0005515//protein binding;GO:0005524//ATP binding;GO:0016301//kinase activity;GO:0016740//transferase activity	GO:0006468//protein phosphorylation;GO:0016310//phosphorylation;GO:0046777//protein autophosphorylation
Zm00001d018298	382	339	211	1565	1380	1115	22.17	24.54	13.94	92.45	78.23	64.2	20.21666667	78.29333333	1.953344323	1.50E-28	7.34E-27	-	17.4 kDa class III heat shock protein	Genetic Information Processing	Folding, sorting and degradation	ko04141//Protein processing in endoplasmic reticulum	K13993	-	GO:0043621//protein self-association;GO:0051082//unfolded protein binding	GO:0000302//response to reactive oxygen species;GO:0006457//protein folding;GO:0009408//response to heat;GO:0009651//response to salt stress;GO:0042542//response to hydrogen peroxide;GO:0051259//protein oligomerization
Zm00001d029254	269	273	245	830	839	762	8.97	11.06	9.24	27.24	26.04	23.92	9.756666667	25.73333333	1.399178102	1.52E-28	7.39E-27	-	Solute carrier family 2%2C facilitated glucose transporter member 8	-	-	-	-	GO:0005887//integral component of plasma membrane;GO:0016020//membrane;GO:0016021//integral component of membrane	GO:0005351//sugar:proton symporter activity;GO:0005355//glucose transmembrane transporter activity;GO:0022857//transmembrane transporter activity	GO:0008643//carbohydrate transport;GO:0008645//hexose transport;GO:0046323//glucose import;GO:0055085//transmembrane transport;GO:1902600//hydrogen ion transmembrane transport
Zm00001d027448	230	207	200	666	653	755	5.56	6.43	5.51	16.51	15.59	17.87	5.833333333	16.65666667	1.513707296	1.69E-28	8.23E-27	-	DUF21 domain-containing protein	-	-	-	-	GO:0005623//cell;GO:0005737//cytoplasm;GO:0016020//membrane;GO:0016021//integral component of membrane;GO:0043231//intracellular membrane-bounded organelle	-	GO:0030026//cellular manganese ion homeostasis
Zm00001d019505	527	432	445	1081	1265	1271	18.81	19.22	18.08	39.26	44.09	44.99	18.70333333	42.78	1.19364107	1.85E-28	8.94E-27	-	SNAP25 homologous protein SNAP33	-	-	-	-	GO:0005886//plasma membrane	-	-
Zm00001d010016	1376	1025	1347	554	671	534	78.12	72.56	85.43	31.57	37.38	29.98	78.70333333	32.97666667	-1.254979163	2.08E-28	1.00E-26	-	60S ribosomal protein L11-1	Genetic Information Processing	Translation	ko03010//Ribosome	K02868	GO:0005840//ribosome;GO:0022625//cytosolic large ribosomal subunit	GO:0003723//RNA binding;GO:0003735//structural constituent of ribosome	GO:0000027//ribosomal large subunit assembly;GO:0006412//translation
Zm00001d035599	1290	974	790	2997	2780	2978	29.68	27.96	20.7	70.2	62.48	67.98	26.11333333	66.88666667	1.356932022	2.15E-28	1.04E-26	-	Protein-tyrosine-phosphatase MKP1	-	-	-	-	-	GO:0004725//protein tyrosine phosphatase activity;GO:0008138//protein tyrosine/serine/threonine phosphatase activity;GO:0016787//hydrolase activity;GO:0016791//phosphatase activity	GO:0006470//protein dephosphorylation;GO:0016311//dephosphorylation;GO:0035335//peptidyl-tyrosine dephosphorylation
Zm00001d029810	1235	1009	1204	587	583	606	42.07	42.86	46.69	20.35	19.4	20.48	43.87333333	20.07666667	-1.127824563	2.17E-28	1.05E-26	-	Methylsterol monooxygenase 1-2	-	-	-	-	GO:0005789//endoplasmic reticulum membrane;GO:0016020//membrane;GO:0016021//integral component of membrane	GO:0000254//C-4 methylsterol oxidase activity;GO:0004497//monooxygenase activity;GO:0005506//iron ion binding;GO:0016491//oxidoreductase activity	GO:0008610//lipid biosynthetic process;GO:0016126//sterol biosynthetic process;GO:0055114//oxidation-reduction process
Zm00001d043536	178	108	77	754	567	668	8.76	6.63	4.31	37.77	27.26	32.61	6.566666667	32.54666667	2.309276665	2.33E-28	1.12E-26	-	Heat stress transcription factor C-1	-	-	-	-	GO:0005634//nucleus	GO:0000978//RNA polymerase II core promoter proximal region sequence-specific DNA binding;GO:0003677//DNA binding;GO:0003700//transcription factor activity, sequence-specific DNA binding;GO:0043565//sequence-specific DNA binding	GO:0006355//regulation of transcription, DNA-templated;GO:0006970//response to osmotic stress;GO:0009737//response to abscisic acid;GO:0034605//cellular response to heat;GO:0043618//regulation of transcription from RNA polymerase II promoter in response to stress;GO:0061408//positive regulation of transcription from RNA polymerase II promoter in response to heat stress
Zm00001d051502	1238	873	803	2342	2636	2611	23.9	22.33	18.43	45.84	49.08	50.18	21.55333333	48.36666667	1.166102107	2.84E-28	1.36E-26	calcium dependent protein kinase7	calcium dependent protein kinase7	Organismal Systems	Environmental adaptation	ko04626//Plant-pathogen interaction	K13412	GO:0005634//nucleus;GO:0005737//cytoplasm	GO:0000166//nucleotide binding;GO:0004672//protein kinase activity;GO:0004674//protein serine/threonine kinase activity;GO:0004683//calmodulin-dependent protein kinase activity;GO:0005509//calcium ion binding;GO:0005516//calmodulin binding;GO:0005524//ATP binding;GO:0009931//calcium-dependent protein serine/threonine kinase activity;GO:0016301//kinase activity	GO:0006468//protein phosphorylation;GO:0009738//abscisic acid-activated signaling pathway;GO:0016310//phosphorylation;GO:0018105//peptidyl-serine phosphorylation;GO:0035556//intracellular signal transduction;GO:0046777//protein autophosphorylation
Zm00001d012118	1263	1051	1235	621	652	570	29.11	30.19	32.41	14.53	14.65	13.01	30.57	14.06333333	-1.120177965	2.86E-28	1.37E-26	-	GPI transamidase component PIG-S-related	Metabolism;Metabolism	Global and overview maps;Glycan biosynthesis and metabolism	ko01100//Metabolic pathways;ko00563//Glycosylphosphatidylinositol(GPI)-anchor biosynthesis	K05291;K05291	GO:0005774//vacuolar membrane;GO:0005783//endoplasmic reticulum;GO:0042765//GPI-anchor transamidase complex	-	GO:0016255//attachment of GPI anchor to protein
Zm00001d006195	294	245	347	59	76	74	10.69	11.11	14.36	2.18	2.7	2.67	12.05333333	2.516666667	-2.259846128	3.12E-28	1.49E-26	Homeobox-transcription factor 126	Homeobox-leucine zipper protein ATHB-12	-	-	-	-	GO:0005634//nucleus	GO:0003677//DNA binding;GO:0003700//transcription factor activity, sequence-specific DNA binding;GO:0043565//sequence-specific DNA binding	GO:0006355//regulation of transcription, DNA-templated;GO:0045893//positive regulation of transcription, DNA-templated
Zm00001d002836	473	334	382	1114	1047	1254	8.61	7.82	8.19	21.5	19.81	23.33	8.206666667	21.54666667	1.392596436	3.17E-28	1.51E-26	-	downstream target of AGL15 2	-	-	-	-	GO:0016020//membrane;GO:0016021//integral component of membrane	GO:0046527//glucosyltransferase activity	-
Zm00001d048514	1560	1214	1471	639	823	651	37.76	36.4	40.71	15.85	19.33	15.45	38.29	16.87666667	-1.181937677	3.75E-28	1.78E-26	brown midrib4	brown midrib4	-	-	-	-	GO:0005737//cytoplasm;GO:0005739//mitochondrion;GO:0005759//mitochondrial matrix;GO:0005829//cytosol	GO:0000166//nucleotide binding;GO:0004326//tetrahydrofolylpolyglutamate synthase activity;GO:0005524//ATP binding;GO:0016874//ligase activity;GO:0046872//metal ion binding	GO:0006730//one-carbon metabolic process;GO:0009058//biosynthetic process;GO:0009396//folic acid-containing compound biosynthetic process;GO:0046901//tetrahydrofolylpolyglutamate biosynthetic process
Zm00001d049638	3081	2265	1954	5952	6576	5912	38.73	35.21	27.77	72.57	78.32	70.61	33.90333333	73.83333333	1.122845169	3.88E-28	1.84E-26	-	Transcription factor GTE8	-	-	-	-	-	GO:0005515//protein binding	-
Zm00001d052971	339	286	353	101	101	86	6.47	6.66	7.87	1.68	1.77	1.56	7	1.67	-2.067506819	4.23E-28	2.00E-26	-	Camelliol C synthase	Metabolism	Metabolism of terpenoids and polyketides	ko00909//Sesquiterpenoid and triterpenoid biosynthesis	K19011	GO:0005811//lipid particle	GO:0000250//lanosterol synthase activity;GO:0016853//isomerase activity;GO:0016866//intramolecular transferase activity;GO:0042300//beta-amyrin synthase activity	GO:0016104//triterpenoid biosynthetic process
Zm00001d042116	564	447	322	1559	1665	1342	11.79	11.66	7.67	33.18	34.01	27.84	10.37333333	31.67666667	1.610540969	4.24E-28	2.00E-26	-	U-box domain-containing protein 44	-	-	-	-	-	GO:0005515//protein binding	-
Zm00001d035570	438	416	598	114	153	130	6.78	8.11	10.67	1.59	2.09	1.68	8.52	1.786666667	-2.25358293	4.43E-28	2.10E-26	-	alpha/beta-Hydrolases superfamily protein	-	-	-	-	GO:0005737//cytoplasm	GO:0003824//catalytic activity;GO:0004559//alpha-mannosidase activity;GO:0005524//ATP binding;GO:0016787//hydrolase activity	GO:0005975//carbohydrate metabolic process;GO:0006013//mannose metabolic process;GO:0006457//protein folding;GO:0006629//lipid metabolic process
Zm00001d045204	69	59	56	318	289	346	6.2	6.61	5.73	29.09	25.37	30.85	6.18	28.43666667	2.20207362	5.32E-28	2.51E-26	AP2-EREBP-transcription factor 122	Putative AP2/EREBP transcription factor superfamily protein	-	-	-	-	GO:0005634//nucleus	GO:0003677//DNA binding;GO:0003700//transcription factor activity, sequence-specific DNA binding	GO:0006351//transcription, DNA-templated;GO:0006355//regulation of transcription, DNA-templated
Zm00001d009382	336	268	160	1348	1048	1144	37.9	37.7	20.55	154.75	115.46	128.01	32.05	132.74	2.050206917	5.34E-28	2.51E-26	-	Late embryogeneis abundant protein Lea14-A%3B Late embryogenesis abundant protein Lea14-A	-	-	-	-	GO:0005829//cytosol	-	GO:0009269//response to desiccation
Zm00001d031445	594	495	490	1280	1270	1283	16.2	16.83	15.21	35.52	33.82	34.7	16.08	34.68	1.108836492	5.40E-28	2.54E-26	EIL-transcription factor 3	ETHYLENE INSENSITIVE 3-like 3 protein	-	-	-	-	GO:0005634//nucleus	GO:0003677//DNA binding;GO:0003700//transcription factor activity, sequence-specific DNA binding	GO:0006355//regulation of transcription, DNA-templated
Zm00001d002388	2092	1805	2175	1089	1185	1079	48.07	51.27	56.76	25.59	27.26	24.72	52.03333333	25.85666667	-1.008899831	5.71E-28	2.67E-26	-	Mannosyl-oligosaccharide 12-alpha-mannosidase MNS1	Metabolism;Genetic Information Processing;Metabolism	Global and overview maps;Folding, sorting and degradation;Glycan biosynthesis and metabolism	ko01100//Metabolic pathways;ko04141//Protein processing in endoplasmic reticulum;ko00510//N-Glycan biosynthesis	K01230;K01230;K01230	GO:0000139//Golgi membrane;GO:0005783//endoplasmic reticulum;GO:0016020//membrane	GO:0003824//catalytic activity;GO:0004571//mannosyl-oligosaccharide 1,2-alpha-mannosidase activity;GO:0005509//calcium ion binding;GO:0016787//hydrolase activity;GO:0016798//hydrolase activity, acting on glycosyl bonds	GO:0006491//N-glycan processing;GO:0008152//metabolic process
Zm00001d012748	1246	915	788	2491	2748	2525	22.57	20.65	16.4	44.77	48.9	45.1	19.87333333	46.25666667	1.218827432	6.01E-28	2.81E-26	trehalose-6-phosphate synthase15	trehalose-6-phosphate synthase15	Metabolism;Metabolism	Global and overview maps;Carbohydrate metabolism	ko01100//Metabolic pathways;ko00500//Starch and sucrose metabolism	K16055;K16055	GO:0005737//cytoplasm;GO:0005829//cytosol	GO:0003824//catalytic activity	GO:0005992//trehalose biosynthetic process;GO:0070413//trehalose metabolism in response to stress
Zm00001d043469	1341	1075	998	2423	2878	2832	23.82	24.03	19.47	42.99	48.5	50.17	22.44	47.22	1.073325366	6.34E-28	2.96E-26	trehalose-6-phosphate synthase7	trehalose-6-phosphate synthase7	-	-	-	-	GO:0005737//cytoplasm;GO:0005829//cytosol	GO:0003824//catalytic activity	GO:0005992//trehalose biosynthetic process;GO:0070413//trehalose metabolism in response to stress
Zm00001d041603	860	613	825	333	326	336	34.36	30.54	37.52	13.54	12.72	13.32	34.14	13.19333333	-1.371653947	8.09E-28	3.76E-26	-	Protein OS-9 homolog	Genetic Information Processing	Folding, sorting and degradation	ko04141//Protein processing in endoplasmic reticulum	K10088	GO:0005788//endoplasmic reticulum lumen	-	GO:0030433//ER-associated ubiquitin-dependent protein catabolic process;GO:0030970//retrograde protein transport, ER to cytosol
Zm00001d042739	374	291	190	1134	1162	1616	13.53	13.13	7.83	41.76	41.06	58	11.49666667	46.94	2.029602214	8.75E-28	4.06E-26	-	Anthocyanidin 3-O-glucosyltransferase	-	-	-	-	GO:0043231//intracellular membrane-bounded organelle	GO:0008194//UDP-glycosyltransferase activity;GO:0016740//transferase activity;GO:0016758//transferase activity, transferring hexosyl groups;GO:0080043//quercetin 3-O-glucosyltransferase activity;GO:0080044//quercetin 7-O-glucosyltransferase activity	-
Zm00001d032956	646	609	800	198	280	214	10.93	12.94	15.86	3.14	4.25	3.37	13.24333333	3.586666667	-1.884550716	9.65E-28	4.46E-26	-	Acylamino-acid-releasing enzyme	-	-	-	-	-	GO:0004252//serine-type endopeptidase activity;GO:0008236//serine-type peptidase activity	GO:0006508//proteolysis
MSTRG.14801	911	721	691	2603	1934	2360	11.64	11.51	10.04	33.88	24.17	29.92	11.06333333	29.32333333	1.406262983	1.01E-27	4.67E-26	--	40S ribosomal protein S4-3 [Zea mays]	-	-	-	-	-	-	-
Zm00001d048355	1438	1058	1061	2760	2698	3044	31.05	28.48	26.08	60.65	56.9	65.2	28.53666667	60.91666667	1.094020175	1.02E-27	4.69E-26	-	F-box/LRR-repeat protein 10	-	-	-	-	GO:0019005//SCF ubiquitin ligase complex	GO:0004842//ubiquitin-protein transferase activity;GO:0005515//protein binding	GO:0006511//ubiquitin-dependent protein catabolic process;GO:0016567//protein ubiquitination;GO:0031146//SCF-dependent proteasomal ubiquitin-dependent protein catabolic process
Zm00001d019644	1236	1018	1081	586	650	543	40.27	41.65	40.62	19.96	21.05	18.29	40.84666667	19.76666667	-1.047148747	1.19E-27	5.47E-26	-	Protein TRIGALACTOSYLDIACYLGLYCEROL 3 chloroplastic	-	-	-	-	-	GO:0000166//nucleotide binding;GO:0005524//ATP binding;GO:0016887//ATPase activity	-
Zm00001d004154	306	273	347	59	91	81	4.03	4.5	5.21	0.78	1.14	1.03	4.58	0.983333333	-2.219595145	1.44E-27	6.57E-26	-	Cleavage and polyadenylation specificity factor subunit 1	-	-	-	-	GO:0005634//nucleus	GO:0003676//nucleic acid binding;GO:0005515//protein binding	GO:0006378//mRNA polyadenylation
Zm00001d003533	514	442	496	1327	1247	1556	9.97	10.79	10.84	26.19	23.54	30	10.53333333	26.57666667	1.335198111	1.45E-27	6.61E-26	tassel seed1	Lipoxygenase	-	-	-	-	-	GO:0005515//protein binding;GO:0016491//oxidoreductase activity;GO:0016702//oxidoreductase activity, acting on single donors with incorporation of molecular oxygen, incorporation of two atoms of oxygen;GO:0046872//metal ion binding;GO:0051213//dioxygenase activity	GO:0006633//fatty acid biosynthetic process;GO:0031408//oxylipin biosynthetic process;GO:0034440//lipid oxidation;GO:0055114//oxidation-reduction process
Zm00001d030366	922	722	919	380	439	372	15.12	15.22	18.97	7.7	6.85	5.76	16.43666667	6.77	-1.279690013	1.67E-27	7.56E-26	-	Mediator of RNA polymerase II transcription subunit 34	-	-	-	-	GO:0005622//intracellular;GO:0005634//nucleus;GO:0005654//nucleoplasm;GO:0005694//chromosome;GO:0005737//cytoplasm;GO:0016020//membrane;GO:0016021//integral component of membrane;GO:0016592//mediator complex	GO:0000166//nucleotide binding;GO:0003676//nucleic acid binding;GO:0003677//DNA binding;GO:0003678//DNA helicase activity;GO:0004386//helicase activity;GO:0005524//ATP binding;GO:0008026//ATP-dependent helicase activity;GO:0009378//four-way junction helicase activity;GO:0016787//hydrolase activity;GO:0043138//3'-5' DNA helicase activity;GO:0043140//ATP-dependent 3'-5' DNA helicase activity	GO:0000724//double-strand break repair via homologous recombination;GO:0006260//DNA replication;GO:0006268//DNA unwinding involved in DNA replication;GO:0006281//DNA repair;GO:0006310//DNA recombination;GO:0032508//DNA duplex unwinding
MSTRG.4295	3392	2774	2426	7568	6563	7035	70.17	63.82	54.57	162.75	120.11	127.88	62.85333333	136.9133333	1.123201788	2.10E-27	9.47E-26	--	H0321H01.8 [Oryza sativa]	-	-	-	-	GO:0043231//intracellular membrane-bounded organelle	-	-
Zm00001d008377	489	372	425	163	153	167	23.51	22.3	23.26	7.98	7.18	7.96	23.02333333	7.706666667	-1.578917826	2.10E-27	9.47E-26	-	Putative alcohol dehydrogenase superfamily protein	-	-	-	-	-	GO:0016491//oxidoreductase activity	GO:0055114//oxidation-reduction process
Zm00001d026269	1007	764	703	1959	2026	2158	45.7	43.23	36.32	90.47	89.79	97.14	41.75	92.46666667	1.147157184	2.12E-27	9.57E-26	-	Probable protein phosphatase 2C 9	-	-	-	-	-	GO:0003824//catalytic activity;GO:0004722//protein serine/threonine phosphatase activity;GO:0004724//magnesium-dependent protein serine/threonine phosphatase activity	GO:0006470//protein dephosphorylation
MSTRG.18117	125	93	98	383	493	396	1.26	1.17	1.13	3.94	4.86	3.97	1.186666667	4.256666667	1.842809379	2.17E-27	9.74E-26	TY3B-I	Os08g0451600 [Oryza sativa Japonica Group]	-	-	-	-	-	-	-
Zm00001d025258	1539	1293	1531	731	866	729	41.74	44.56	47.06	20.23	22.69	19.19	44.45333333	20.70333333	-1.102428537	2.22E-27	9.97E-26	-	Dihydrolipoyllysine-residue succinyltransferase component of 2-oxoglutarate dehydrogenase complex	-	-	-	-	GO:0045252//oxoglutarate dehydrogenase complex	GO:0004149//dihydrolipoyllysine-residue succinyltransferase activity;GO:0016740//transferase activity;GO:0016746//transferase activity, transferring acyl groups	GO:0006099//tricarboxylic acid cycle
Zm00001d017984	222	155	114	611	686	743	7.07	6.16	4.13	19.81	21.35	23.48	5.786666667	21.54666667	1.89666025	2.23E-27	9.97E-26	-	Probable galacturonosyltransferase-like 9	-	-	-	-	GO:0005794//Golgi apparatus	GO:0016740//transferase activity;GO:0016757//transferase activity, transferring glycosyl groups	-
Zm00001d030598	617	475	533	196	257	196	14.79	14.16	14.54	4.79	6.13	4.62	14.49666667	5.18	-1.484697205	2.34E-27	1.05E-25	-	aberrant lateral root formation 4	-	-	-	-	GO:0005737//cytoplasm	GO:0055105//ubiquitin-protein transferase inhibitor activity	GO:0031397//negative regulation of protein ubiquitination
Zm00001d006948	112	60	107	462	409	534	1.75	1.16	1.9	7.33	6.22	8.25	1.603333333	7.266666667	2.180219336	2.35E-27	1.05E-25	-	Cytochrome P450 709B2	-	-	-	-	-	GO:0004497//monooxygenase activity;GO:0005506//iron ion binding;GO:0016491//oxidoreductase activity;GO:0016705//oxidoreductase activity, acting on paired donors, with incorporation or reduction of molecular oxygen;GO:0020037//heme binding;GO:0046872//metal ion binding	GO:0055114//oxidation-reduction process
Zm00001d017493	387	351	283	96	108	77	17.84	20.18	14.85	4.5	4.86	3.52	17.62333333	4.293333333	-2.037316733	2.57E-27	1.15E-25	-	Expansin-B4	-	-	-	-	GO:0005576//extracellular region	-	GO:0019953//sexual reproduction
Zm00001d016255	246	206	116	1093	829	896	9.26	9.67	4.97	41.86	30.47	33.44	7.966666667	35.25666667	2.145847964	2.63E-27	1.17E-25	HSF-transcription factor 18	Heat stress transcription factor C-1	-	-	-	-	GO:0005634//nucleus	GO:0000978//RNA polymerase II core promoter proximal region sequence-specific DNA binding;GO:0003677//DNA binding;GO:0003700//transcription factor activity, sequence-specific DNA binding;GO:0043565//sequence-specific DNA binding	GO:0006355//regulation of transcription, DNA-templated;GO:0034605//cellular response to heat;GO:0043618//regulation of transcription from RNA polymerase II promoter in response to stress;GO:0061408//positive regulation of transcription from RNA polymerase II promoter in response to heat stress
Zm00001d042437	3530	2737	2471	6400	6634	7059	85.13	79.81	69.88	158.1	156.76	167.68	78.27333333	160.8466667	1.039093249	3.11E-27	1.37E-25	-	E3 ubiquitin-protein ligase RGLG1	-	-	-	-	-	GO:0016874//ligase activity	-
MSTRG.6547	180	160	131	679	554	564	11.06	12.44	8.44	41.69	32.22	26.31	10.64666667	33.40666667	1.649734225	3.28E-27	1.45E-25	--	unknown [Zea mays]	-	-	-	-	-	-	-
Zm00001d026628	232	219	273	51	33	52	10.69	12.58	14.34	2.39	1.48	2.38	12.53666667	2.083333333	-2.589188211	3.59E-27	1.58E-25	C2C2-Dof-transcription factor 41	Dof zinc finger protein DOF1.6	-	-	-	-	GO:0005634//nucleus	GO:0003677//DNA binding	GO:0006355//regulation of transcription, DNA-templated
Zm00001d038023	586	498	483	1271	1601	1257	19.23	20.39	18.04	42.44	51.31	40.91	19.22	44.88666667	1.223678628	3.86E-27	1.70E-25	WRKY-transcription factor 83	Putative WRKY DNA-binding domain superfamily protein	-	-	-	-	GO:0005634//nucleus	GO:0003677//DNA binding;GO:0003700//transcription factor activity, sequence-specific DNA binding;GO:0043565//sequence-specific DNA binding	GO:0006355//regulation of transcription, DNA-templated
Zm00001d016935	2277	1657	2068	1057	1231	1031	108.96	98.87	112.65	51.48	57.53	48.94	106.8266667	52.65	-1.020766389	3.87E-27	1.70E-25	nucleosome/chromatin assembly factor A104	nucleosome/chromatin assembly factor A104	-	-	-	-	GO:0005634//nucleus	-	GO:0006334//nucleosome assembly
MSTRG.18914	1078	895	853	484	446	397	34.56	35.78	31.13	15.79	13.97	12.63	33.82333333	14.13	-1.259257381	3.89E-27	1.70E-25	FAH	fumarylacetoacetase [Zea mays]	Metabolism;Metabolism	Global and overview maps;Amino acid metabolism	ko01100//Metabolic pathways;ko00350//Tyrosine metabolism	K01555;K01555	GO:0044444//cytoplasmic part	GO:0005515//protein binding;GO:0016823//hydrolase activity, acting on acid carbon-carbon bonds, in ketonic substances	GO:0006570//tyrosine metabolic process;GO:0006787//porphyrin-containing compound catabolic process;GO:0016265//death;GO:0019336//phenol-containing compound catabolic process
Zm00001d048667	2728	2361	1898	5672	5956	5481	19.14	20.51	15	44.05	44.15	41.52	18.21666667	43.24	1.247107528	4.10E-27	1.79E-25	-	Protein kinase domain superfamily protein	-	-	-	-	GO:0005622//intracellular;GO:0016020//membrane;GO:0016021//integral component of membrane	GO:0003676//nucleic acid binding;GO:0003677//DNA binding;GO:0004519//endonuclease activity;GO:0004672//protein kinase activity;GO:0005524//ATP binding;GO:0016301//kinase activity	GO:0006281//DNA repair;GO:0006468//protein phosphorylation;GO:0015074//DNA integration;GO:0016310//phosphorylation;GO:0090305//nucleic acid phosphodiester bond hydrolysis
MSTRG.21657	381	285	310	940	922	818	16.8	15.66	15.56	42.17	39.69	35.76	16.00666667	39.20666667	1.292426087	4.10E-27	1.79E-25	--	uncharacterized protein LOC100278332 [Zea mays]	-	-	-	-	-	-	-
Zm00001d048649	593	555	466	195	229	196	54.44	63.53	48.7	18.22	20.53	17.85	55.55666667	18.86666667	-1.55812049	4.53E-27	1.97E-25	-	Expressed protein; protein	-	-	-	-	-	-	-
Zm00001d042930	541	407	403	1330	1193	1582	37.2	34.9	31.54	93.07	80.12	107.9	34.54666667	93.69666667	1.439451209	4.92E-27	2.14E-25	histone 2B4	histone 2B4	-	-	-	-	GO:0000786//nucleosome;GO:0005634//nucleus;GO:0005694//chromosome	GO:0003677//DNA binding;GO:0046982//protein heterodimerization activity	GO:0006334//nucleosome assembly
Zm00001d028367	346	342	481	89	87	111	12.97	15.98	20.62	3.42	3.12	4.17	16.52333333	3.57	-2.210508779	5.01E-27	2.17E-25	-	Purple acid phosphatase 3	-	-	-	-	-	GO:0003993//acid phosphatase activity;GO:0008198//ferrous iron binding;GO:0008199//ferric iron binding;GO:0016787//hydrolase activity;GO:0046872//metal ion binding	GO:0016311//dephosphorylation
Zm00001d019207	2581	1899	1818	4349	5078	4868	85.83	78.74	68.82	147.19	164.92	160.58	77.79666667	157.5633333	1.018151596	5.24E-27	2.27E-25	NAC-transcription factor 4	NAC domain-containing protein 2	-	-	-	-	GO:0005634//nucleus	GO:0003677//DNA binding	GO:0006355//regulation of transcription, DNA-templated
Zm00001d043512	254	198	300	760	902	889	3.45	3.35	4.64	10.51	11.97	11.98	3.813333333	11.48666667	1.590835649	5.32E-27	2.30E-25	-	Protein kinase family protein with leucine-rich repeat domain	-	-	-	-	GO:0005886//plasma membrane;GO:0009506//plasmodesma;GO:0016020//membrane;GO:0016021//integral component of membrane	GO:0000166//nucleotide binding;GO:0004672//protein kinase activity;GO:0004674//protein serine/threonine kinase activity;GO:0005515//protein binding;GO:0005524//ATP binding;GO:0016301//kinase activity;GO:0016740//transferase activity	GO:0006468//protein phosphorylation;GO:0016310//phosphorylation;GO:0046777//protein autophosphorylation
Zm00001d040515	1185	973	1146	549	616	487	49.49	50.47	54.54	22.82	24.95	19.97	51.5	22.58	-1.189526946	5.48E-27	2.37E-25	-	Gamma carbonic anhydrase 1 mitochondrial	-	-	-	-	-	-	-
Zm00001d028647	269	186	142	1061	719	967	18.31	15.56	11.08	72.88	48.05	65.79	14.98333333	62.24	2.054483445	5.93E-27	2.55E-25	-	Glyoxalase family protein superfamily	-	-	-	-	-	-	-
Zm00001d047477	1243	939	1110	573	602	491	61.71	58.12	62.73	28.95	29.19	24.18	60.85333333	27.44	-1.149055809	6.21E-27	2.67E-25	-	Nascent polypeptide-associated complex alpha subunit-like protein	-	-	-	-	GO:0005854//nascent polypeptide-associated complex	-	-
Zm00001d039000	1239	931	933	3301	2467	3087	40.76	38.19	34.94	110.51	79.24	100.76	37.96333333	96.83666667	1.350946747	6.25E-27	2.68E-25	-	HSP40/DnaJ peptide-binding protein	-	-	-	-	GO:0005829//cytosol	GO:0051082//unfolded protein binding;GO:0051087//chaperone binding	GO:0006457//protein folding;GO:0051085//chaperone mediated protein folding requiring cofactor
Zm00001d030164	1448	1295	1498	658	793	750	13.47	14.86	15.29	5.94	6.99	6.66	14.54	6.53	-1.154872372	6.30E-27	2.70E-25	-	-	-	-	-	-	GO:0016020//membrane;GO:0016021//integral component of membrane	-	-
Zm00001d036797	129	109	101	408	423	475	3.91	4.12	3.48	12.59	12.5	14.27	3.836666667	13.12	1.773842387	6.64E-27	2.84E-25	-	Non-structural maintenance of chromosomes element 4 homolog A	-	-	-	-	GO:0005634//nucleus;GO:0030915//Smc5-Smc6 complex	-	GO:0006281//DNA repair;GO:0006310//DNA recombination;GO:0006974//cellular response to DNA damage stimulus;GO:2001022//positive regulation of response to DNA damage stimulus
Zm00001d053630	1109	842	1014	488	558	486	55.29	52.98	57.13	24.23	26.42	23.51	55.13333333	24.72	-1.157246085	6.80E-27	2.91E-25	ribosomal protein S8 homolog	ribosomal protein S8 homolog	Genetic Information Processing	Translation	ko03010//Ribosome	K02995	GO:0005840//ribosome;GO:0016020//membrane;GO:0016021//integral component of membrane;GO:0022627//cytosolic small ribosomal subunit;GO:0043253//chloroplast ribosome	GO:0003735//structural constituent of ribosome;GO:0043022//ribosome binding	GO:0000462//maturation of SSU-rRNA from tricistronic rRNA transcript (SSU-rRNA, 5.8S rRNA, LSU-rRNA);GO:0006412//translation;GO:0006629//lipid metabolic process;GO:0042255//ribosome assembly
Zm00001d013289	748	522	410	1719	1811	1718	36.12	31.41	22.52	84.43	85.35	82.23	30.01666667	84.00333333	1.484682801	7.02E-27	2.99E-25	-	Transmembrane BAX inhibitor motif-containing protein 4	-	-	-	-	GO:0016020//membrane;GO:0016021//integral component of membrane	-	-
MSTRG.13866	1260	1102	1417	534	630	609	35.71	38.94	45.71	15.4	17.44	17.12	40.12	16.65333333	-1.26851063	7.34E-27	3.13E-25	--	F-box/kelch-repeat protein At5g43190 [Sorghum bicolor]	-	-	-	-	-	-	-
Zm00001d032699	1358	1120	1346	668	739	648	24.82	23.3	27.06	12.22	12.69	10.86	25.06	11.92333333	-1.071598797	7.64E-27	3.25E-25	-	Transportin MOS14	-	-	-	-	GO:0005634//nucleus;GO:0005737//cytoplasm	GO:0008139//nuclear localization sequence binding;GO:0008536//Ran GTPase binding;GO:0008565//protein transporter activity	GO:0006606//protein import into nucleus;GO:0006886//intracellular protein transport
Zm00001d019650	299	226	207	756	966	707	6.63	6.25	5.23	17.07	20.93	15.56	6.036666667	17.85333333	1.564369414	7.76E-27	3.29E-25	-	-	-	-	-	-	-	-	-
Zm00001d004086	674	527	553	1386	1376	1547	24.58	23.96	22.95	51.43	49	55.95	23.83	52.12666667	1.129242656	8.21E-27	3.48E-25	WRKY-transcription factor 105	Probable WRKY transcription factor 11	-	-	-	-	GO:0005634//nucleus	GO:0003677//DNA binding;GO:0003700//transcription factor activity, sequence-specific DNA binding;GO:0043565//sequence-specific DNA binding;GO:1990841//promoter-specific chromatin binding	GO:0006355//regulation of transcription, DNA-templated;GO:0009737//response to abscisic acid;GO:0009739//response to gibberellin;GO:0009938//negative regulation of gibberellic acid mediated signaling pathway
Zm00001d047763	1186	965	1237	477	605	530	42.67	43.29	50.67	17.47	21.26	18.92	45.54333333	19.21666667	-1.24488178	8.58E-27	3.63E-25	-	CDP-diacylglycerol--glycerol-3-phosphate 3-phosphatidyltransferase	-	-	-	-	GO:0009941//chloroplast envelope;GO:0016020//membrane;GO:0016021//integral component of membrane	GO:0008444//CDP-diacylglycerol-glycerol-3-phosphate 3-phosphatidyltransferase activity;GO:0016740//transferase activity;GO:0016780//phosphotransferase activity, for other substituted phosphate groups	GO:0008654//phospholipid biosynthetic process;GO:0046474//glycerophospholipid biosynthetic process
Zm00001d018562	1055	941	1114	430	511	524	17.72	19.77	20.87	7.42	8.43	8.38	19.45333333	8.076666667	-1.268185478	9.19E-27	3.88E-25	-	Callose synthase 3	-	-	-	-	GO:0000148//1,3-beta-D-glucan synthase complex;GO:0016020//membrane;GO:0016021//integral component of membrane	GO:0003843//1,3-beta-D-glucan synthase activity	GO:0006075//(1->3)-beta-D-glucan biosynthetic process
MSTRG.18236	211	189	177	664	753	553	10.36	10.73	9.33	30.62	34.32	25.29	10.14	30.07666667	1.568587033	9.30E-27	3.92E-25	--	unknown [Zea mays]	-	-	-	-	-	-	-
Zm00001d044042	423	399	525	132	163	127	15.59	18.33	22.02	4.95	5.87	4.64	18.64666667	5.153333333	-1.855339935	1.17E-26	4.92E-25	malate dehydrogenase3	malate dehydrogenase3	Metabolism;Metabolism;Metabolism;Metabolism;Metabolism;Metabolism;Metabolism;Metabolism	Global and overview maps;Global and overview maps;Global and overview maps;Amino acid metabolism;Carbohydrate metabolism;Carbohydrate metabolism;Carbohydrate metabolism;Energy metabolism	ko01100//Metabolic pathways;ko01110//Biosynthesis of secondary metabolites;ko01200//Carbon metabolism;ko00270//Cysteine and methionine metabolism;ko00620//Pyruvate metabolism;ko00020//Citrate cycle (TCA cycle);ko00630//Glyoxylate and dicarboxylate metabolism;ko00710//Carbon fixation in photosynthetic organisms	K00026;K00026;K00026;K00026;K00026;K00026;K00026;K00026	GO:0005737//cytoplasm;GO:0005739//mitochondrion;GO:0005886//plasma membrane;GO:0009505//plant-type cell wall	GO:0003824//catalytic activity;GO:0016491//oxidoreductase activity;GO:0016615//malate dehydrogenase activity;GO:0016616//oxidoreductase activity, acting on the CH-OH group of donors, NAD or NADP as acceptor;GO:0030060//L-malate dehydrogenase activity	GO:0005975//carbohydrate metabolic process;GO:0006099//tricarboxylic acid cycle;GO:0006108//malate metabolic process;GO:0019752//carboxylic acid metabolic process;GO:0055114//oxidation-reduction process
Zm00001d042634	226	193	176	612	622	736	8.04	8.56	7.16	22.39	21.68	26.17	7.92	23.41333333	1.563758009	1.31E-26	5.49E-25	-	Extradiol ring-cleavage dioxygenase	Metabolism	Biosynthesis of other secondary metabolites	ko00965//Betalain biosynthesis	K15777	-	GO:0008198//ferrous iron binding;GO:0008270//zinc ion binding;GO:0016491//oxidoreductase activity;GO:0016701//oxidoreductase activity, acting on single donors with incorporation of molecular oxygen;GO:0051213//dioxygenase activity	GO:0006725//cellular aromatic compound metabolic process;GO:0055114//oxidation-reduction process
Zm00001d018414	423	364	301	1004	1223	978	21.22	22.77	17.19	51.26	59.93	48.67	20.39333333	53.28666667	1.385676982	1.38E-26	5.76E-25	Aux/IAA-transcription factor 24	IAA9-auxin-responsive Aux/IAA family member	-	-	-	-	GO:0005634//nucleus	GO:0005515//protein binding	GO:0006351//transcription, DNA-templated;GO:0006355//regulation of transcription, DNA-templated;GO:0009734//auxin-activated signaling pathway
Zm00001d011360	422	294	374	108	124	76	9.12	7.3	9.07	2.05	2.41	1.34	8.496666667	1.933333333	-2.135806568	1.40E-26	5.84E-25	-	CENPCB protein	-	-	-	-	GO:0000776//kinetochore;GO:0000778//condensed nuclear chromosome kinetochore;GO:0005623//cell	GO:0019237//centromeric DNA binding	GO:0051315//attachment of mitotic spindle microtubules to kinetochore;GO:0051382//kinetochore assembly;GO:0051455//attachment of spindle microtubules to kinetochore involved in homologous chromosome segregation
Zm00001d035663	174	151	114	17	9	14	17.63	19.08	13.15	1.75	0.89	1.41	16.62	1.35	-3.62188907	1.45E-26	6.05E-25	-	-	-	-	-	-	-	-	-
Zm00001d028385	2150	1643	1536	3991	3955	4359	61.7	58.81	50.16	116.89	110.74	124.54	56.89	117.39	1.04506253	1.82E-26	7.54E-25	-	-	-	-	-	-	-	-	-
Zm00001d048335	346	226	230	818	1099	795	8.08	6.54	6.07	19.47	25.05	18.45	6.896666667	20.99	1.605731022	2.03E-26	8.42E-25	-	Major facilitator superfamily protein	-	-	-	-	GO:0005887//integral component of plasma membrane;GO:0016020//membrane;GO:0016021//integral component of membrane	GO:0015293//symporter activity	GO:0008643//carbohydrate transport;GO:0055085//transmembrane transport;GO:0071702//organic substance transport
Zm00001d031677	2052	1600	1875	3973	4239	5023	63.36	61.6	65.9	124.84	127.82	153.84	63.62	135.5	1.090740575	2.05E-26	8.46E-25	-	MtN19-like protein	-	-	-	-	-	-	-
Zm00001d028762	535	405	488	181	193	203	11.07	10.47	11.31	3.85	4.19	3.99	10.95	4.01	-1.449256728	2.08E-26	8.60E-25	-	6-phosphofructo-2-kinase/fructose-26-bisphosphatase	-	-	-	-	GO:0005829//cytosol	GO:0003824//catalytic activity;GO:0003873//6-phosphofructo-2-kinase activity;GO:0004331//fructose-2,6-bisphosphate 2-phosphatase activity;GO:0005524//ATP binding;GO:0016301//kinase activity;GO:0030246//carbohydrate binding;GO:2001070//starch binding	GO:0006000//fructose metabolic process;GO:0006003//fructose 2,6-bisphosphate metabolic process;GO:0016310//phosphorylation;GO:0016311//dephosphorylation;GO:0046835//carbohydrate phosphorylation
Zm00001d020989	385	367	373	129	144	123	9.24	11.17	10.19	3.13	3.33	2.96	10.2	3.14	-1.699732688	2.09E-26	8.60E-25	-	Light-mediated development protein DET1	Genetic Information Processing	Folding, sorting and degradation	ko04120//Ubiquitin mediated proteolysis	K10571	-	GO:0003824//catalytic activity	-
Zm00001d014102	363	240	287	874	1041	781	7.99	6.42	7.07	19.61	22.4	16.97	7.16	19.66	1.457231829	2.63E-26	1.08E-24	-	Divalent ion symporter	-	-	-	-	GO:0016020//membrane;GO:0016021//integral component of membrane	-	GO:0055085//transmembrane transport
Zm00001d034145	237	188	180	624	603	618	14.66	14.5	12.68	39.28	36.43	37.92	13.94666667	37.87666667	1.441389021	2.65E-26	1.09E-24	-	Zinc finger protein AZF2	-	-	-	-	-	GO:0003676//nucleic acid binding	-
Zm00001d017978	48	50	47	238	290	335	1.24	1.53	1.38	6.45	7.57	8.93	1.383333333	7.65	2.467310912	2.70E-26	1.11E-24	-	Endoglucanase 1	-	-	-	-	-	GO:0003824//catalytic activity;GO:0004553//hydrolase activity, hydrolyzing O-glycosyl compounds;GO:0008810//cellulase activity;GO:0016787//hydrolase activity;GO:0016798//hydrolase activity, acting on glycosyl bonds	GO:0000272//polysaccharide catabolic process;GO:0005975//carbohydrate metabolic process;GO:0008152//metabolic process;GO:0030245//cellulose catabolic process
Zm00001d007965	497	388	353	1085	1142	1023	8.4	8.14	6.6	18.46	18.34	16.93	7.713333333	17.91	1.215338974	3.05E-26	1.25E-24	-	mitogen-activated protein kinase kinase kinase 5	-	-	-	-	GO:0005737//cytoplasm;GO:0016020//membrane;GO:0016021//integral component of membrane	GO:0000166//nucleotide binding;GO:0004672//protein kinase activity;GO:0004674//protein serine/threonine kinase activity;GO:0005524//ATP binding;GO:0016301//kinase activity	GO:0006468//protein phosphorylation;GO:0007346//regulation of mitotic cell cycle;GO:0016310//phosphorylation;GO:0023014//signal transduction by protein phosphorylation;GO:0031098//stress-activated protein kinase signaling cascade;GO:0032147//activation of protein kinase activity
MSTRG.28054	72	80	65	403	333	337	2.37	3.21	2.45	13.36	10.48	10.87	2.676666667	11.57	2.111879472	3.11E-26	1.27E-24	--	unknown [Zea mays]	-	-	-	-	-	-	-
Zm00001d049817	942	749	791	437	435	400	19.44	19.83	16.94	7.63	6.99	7.69	18.73666667	7.436666667	-1.333136301	3.26E-26	1.33E-24	-	-	-	-	-	-	GO:0016020//membrane;GO:0016021//integral component of membrane	GO:0005515//protein binding	-
Zm00001d023582	1086	921	1007	476	584	455	40.44	42.78	42.63	18.07	21.26	16.84	41.95	18.72333333	-1.163833508	3.32E-26	1.35E-24	-	L-ascorbate peroxidase S chloroplastic/mitochondrial	Metabolism;Metabolism	Metabolism of other amino acids;Carbohydrate metabolism	ko00480//Glutathione metabolism;ko00053//Ascorbate and aldarate metabolism	K00434;K00434	-	GO:0004601//peroxidase activity;GO:0020037//heme binding	GO:0000302//response to reactive oxygen species;GO:0006979//response to oxidative stress;GO:0034599//cellular response to oxidative stress;GO:0042744//hydrogen peroxide catabolic process;GO:0055114//oxidation-reduction process;GO:0098869//cellular oxidant detoxification
Zm00001d020267	1692	1299	1705	640	497	728	98.33	94.12	112.79	37.85	28.21	41.96	101.7466667	36.00666667	-1.498645578	3.53E-26	1.44E-24	AP2-EREBP-transcription factor 109	Ethylene-responsive transcription factor ERF056	-	-	-	-	GO:0005634//nucleus	GO:0003677//DNA binding;GO:0003700//transcription factor activity, sequence-specific DNA binding;GO:0043565//sequence-specific DNA binding	GO:0006351//transcription, DNA-templated;GO:0006355//regulation of transcription, DNA-templated
Zm00001d048705	11786	8765	9120	1297	1788	809	329.05	305.11	290.36	36.91	48.76	22.39	308.1733333	36.02	-3.096871942	3.62E-26	1.47E-24	benzoxazinone synthesis5	benzoxazinone synthesis5	Metabolism;Metabolism	Global and overview maps;Biosynthesis of other secondary metabolites	ko01110//Biosynthesis of secondary metabolites;ko00402//Benzoxazinoid biosynthesis	K13226;K13226	GO:0016020//membrane;GO:0016021//integral component of membrane	GO:0004497//monooxygenase activity;GO:0005506//iron ion binding;GO:0016491//oxidoreductase activity;GO:0016705//oxidoreductase activity, acting on paired donors, with incorporation or reduction of molecular oxygen;GO:0016709//oxidoreductase activity, acting on paired donors, with incorporation or reduction of molecular oxygen, NAD(P)H as one donor, and incorporation of one atom of oxygen;GO:00200…	GO:0055114//oxidation-reduction process
Zm00001d030584	671	483	442	1372	1402	1517	17.46	15.67	13.09	36.33	35.63	39.15	15.40666667	37.03666667	1.265399502	3.82E-26	1.55E-24	-	DROUGHT SENSITIVE 1	-	-	-	-	GO:0005634//nucleus	GO:0003677//DNA binding;GO:0005515//protein binding	GO:0006974//cellular response to DNA damage stimulus;GO:0009414//response to water deprivation;GO:0009737//response to abscisic acid;GO:2000001//regulation of DNA damage checkpoint
Zm00001d011418	521	479	609	1436	1524	1392	13.53	15.56	17.96	36.88	37.38	35.19	15.68333333	36.48333333	1.218005326	4.16E-26	1.68E-24	-	cytochrome P450 family 72 subfamily A polypeptide 8	-	-	-	-	-	GO:0004497//monooxygenase activity;GO:0005506//iron ion binding;GO:0016491//oxidoreductase activity;GO:0016705//oxidoreductase activity, acting on paired donors, with incorporation or reduction of molecular oxygen;GO:0020037//heme binding;GO:0046872//metal ion binding	GO:0055114//oxidation-reduction process
MSTRG.1800	12	1	14	224	158	171	0.36	0.05	0.49	6.99	4.73	5.21	0.3	5.643333333	4.233513162	4.22E-26	1.70E-24	--	unknown [Zea mays]	-	-	-	-	-	-	-
Zm00001d029594	862	695	785	393	405	336	39.81	40.03	41.27	18.47	18.27	15.39	40.37	17.37666667	-1.216132228	4.31E-26	1.74E-24	allene oxide cyclase1	allene oxide cyclase1	Metabolism;Metabolism;Metabolism	Global and overview maps;Global and overview maps;Lipid metabolism	ko01100//Metabolic pathways;ko01110//Biosynthesis of secondary metabolites;ko00592//alpha-Linolenic acid metabolism	K10525;K10525;K10525	GO:0009507//chloroplast	GO:0016853//isomerase activity;GO:0046423//allene-oxide cyclase activity	GO:0009695//jasmonic acid biosynthetic process
Zm00001d052562	868	701	631	1870	1777	1721	22.97	23.13	19	50.35	45.92	45.17	21.7	47.14666667	1.119460731	4.49E-26	1.81E-24	-	Basic-leucine zipper (bZIP) transcription factor family protein	-	-	-	-	GO:0005634//nucleus	GO:0003700//transcription factor activity, sequence-specific DNA binding;GO:0043565//sequence-specific DNA binding	GO:0006355//regulation of transcription, DNA-templated
Zm00001d012274	140	106	87	482	416	465	4.35	4.11	3.08	15.24	12.62	14.33	3.846666667	14.06333333	1.870257864	4.97E-26	1.99E-24	-	hydroxycinnamoyltransferase10	-	-	-	-	-	GO:0016740//transferase activity;GO:0016747//transferase activity, transferring acyl groups other than amino-acyl groups	-
Zm00001d033987	51	32	34	277	249	218	1.43	1.12	1.09	7.92	6.83	6.07	1.213333333	6.94	2.515959713	5.38E-26	2.16E-24	HSF-transcription factor 17	Heat stress transcription factor A-6b	-	-	-	-	GO:0005634//nucleus	GO:0000978//RNA polymerase II core promoter proximal region sequence-specific DNA binding;GO:0003677//DNA binding;GO:0003700//transcription factor activity, sequence-specific DNA binding;GO:0043565//sequence-specific DNA binding	GO:0006355//regulation of transcription, DNA-templated;GO:0034605//cellular response to heat;GO:0043618//regulation of transcription from RNA polymerase II promoter in response to stress;GO:0061408//positive regulation of transcription from RNA polymerase II promoter in response to heat stress
Zm00001d042869	1969	1475	1416	3473	4828	4830	67.39	62.12	55.59	114.84	154.6	157.08	61.7	142.1733333	1.204308498	5.44E-26	2.18E-24	-	Aldose reductase	-	-	-	-	GO:0005829//cytosol	GO:0004032//alditol:NADP+ 1-oxidoreductase activity;GO:0008106//alcohol dehydrogenase (NADP+) activity;GO:0016491//oxidoreductase activity	GO:0055114//oxidation-reduction process
Zm00001d022504	322	244	280	838	904	1244	6.45	6.09	6.38	17.08	17.68	24.72	6.306666667	19.82666667	1.652492559	6.06E-26	2.42E-24	-	Sodium/hydrogen exchanger	-	-	-	-	GO:0005623//cell;GO:0005774//vacuolar membrane;GO:0005886//plasma membrane;GO:0016020//membrane;GO:0016021//integral component of membrane	GO:0015297//antiporter activity;GO:0015299//solute:proton antiporter activity;GO:0015385//sodium:proton antiporter activity;GO:0015386//potassium:proton antiporter activity	GO:0006811//ion transport;GO:0006812//cation transport;GO:0006814//sodium ion transport;GO:0006885//regulation of pH;GO:0009651//response to salt stress;GO:0035725//sodium ion transmembrane transport;GO:0051453//regulation of intracellular pH;GO:0055075//potassium ion homeostasis;GO:0055085//transmembrane transport;GO:0071805//potassium ion transmembrane transport;GO:0098656//anion transmembrane …
Zm00001d028189	956	795	997	446	469	431	28.78	29.67	34.24	13.43	13.74	12.78	30.89666667	13.31666667	-1.214218197	6.08E-26	2.42E-24	-	Leucine-rich repeat (LRR) family protein	-	-	-	-	-	GO:0005515//protein binding;GO:0016301//kinase activity	GO:0016310//phosphorylation
Zm00001d034139	746	565	855	248	308	263	20.32	19.19	26.51	6.87	8.19	7.14	22.00666667	7.4	-1.572343462	8.20E-26	3.25E-24	-	SecY protein transport family protein	Genetic Information Processing;Cellular Processes;Genetic Information Processing	Folding, sorting and degradation;Transport and catabolism;Folding, sorting and degradation	ko04141//Protein processing in endoplasmic reticulum;ko04145//Phagosome;ko03060//Protein export	K10956;K10956;K10956	GO:0005783//endoplasmic reticulum;GO:0005784//Sec61 translocon complex;GO:0005789//endoplasmic reticulum membrane;GO:0016020//membrane;GO:0016021//integral component of membrane	GO:0005048//signal sequence binding;GO:0008320//protein transmembrane transporter activity;GO:0043022//ribosome binding	GO:0006616//SRP-dependent cotranslational protein targeting to membrane, translocation;GO:0006620//posttranslational protein targeting to membrane;GO:0015031//protein transport;GO:0031204//posttranslational protein targeting to membrane, translocation
Zm00001d016822	512	485	659	165	215	165	10.56	12.43	15.53	3.56	4.28	3.61	12.84	3.816666667	-1.750260105	8.77E-26	3.47E-24	-	Phosphoinositide phosphatase SAC6	Metabolism;Environmental Information Processing;Metabolism	Global and overview maps;Signal transduction;Carbohydrate metabolism	ko01100//Metabolic pathways;ko04070//Phosphatidylinositol signaling system;ko00562//Inositol phosphate metabolism	K21797;K21797;K21797	GO:0005783//endoplasmic reticulum;GO:0016020//membrane;GO:0016021//integral component of membrane	GO:0042578//phosphoric ester hydrolase activity;GO:0043812//phosphatidylinositol-4-phosphate phosphatase activity	GO:0046856//phosphatidylinositol dephosphorylation
Zm00001d018925	140	139	154	3	3	2	3.22	3.99	4.03	0.07	0.07	0.04	3.746666667	0.06	-5.964501319	8.86E-26	3.50E-24	-	Pumilio homolog 3	-	-	-	-	GO:0005737//cytoplasm	GO:0003723//RNA binding;GO:0003729//mRNA binding	GO:0010608//posttranscriptional regulation of gene expression
Zm00001d021873	952	698	622	1785	2049	1939	38.3	35.01	28.49	73.08	80.51	77.38	33.93333333	76.99	1.181967915	9.50E-26	3.75E-24	-	AT4g33690/T16L1_180	-	-	-	-	-	-	-
Zm00001d024327	573	391	550	165	214	171	9.61	8.38	10.99	3.27	3.73	2.85	9.66	3.283333333	-1.556861965	9.76E-26	3.85E-24	-	RING/FYVE/PHD zinc finger superfamily protein	-	-	-	-	GO:0005634//nucleus	GO:0031490//chromatin DNA binding;GO:0042393//histone binding;GO:0046872//metal ion binding	GO:0006355//regulation of transcription, DNA-templated
Zm00001d027895	1871	1482	1700	1016	1063	954	34.38	33.04	35.49	16.94	16.86	14.6	34.30333333	16.13333333	-1.088304226	1.00E-25	3.95E-24	-	CTC-interacting domain 7	-	-	-	-	-	-	-
Zm00001d011228	191	119	162	510	637	512	4.88	3.36	5.29	14.54	16.21	13.06	4.51	14.60333333	1.695098375	1.08E-25	4.24E-24	-	Putative calmodulin-binding family protein	-	-	-	-	-	-	-
Zm00001d029203	1311	1033	1189	669	692	650	43.66	43.14	45.37	21.89	21.95	21.04	44.05666667	21.62666667	-1.026549026	1.14E-25	4.47E-24	-	TRAF-like superfamily protein	Genetic Information Processing	Folding, sorting and degradation	ko04120//Ubiquitin mediated proteolysis	K04506	GO:0005634//nucleus;GO:0005737//cytoplasm	GO:0005515//protein binding;GO:0008270//zinc ion binding;GO:0016874//ligase activity;GO:0046872//metal ion binding;GO:0061630//ubiquitin protein ligase activity	GO:0006511//ubiquitin-dependent protein catabolic process;GO:0007275//multicellular organism development;GO:0016567//protein ubiquitination;GO:0080148//negative regulation of response to water deprivation
Zm00001d017676	1470	1121	1318	600	773	701	43.07	40.97	43.96	17.89	22.12	20.38	42.66666667	20.13	-1.083762232	1.15E-25	4.50E-24	-	Acetylornithine deacetylase	Metabolism;Metabolism;Metabolism;Metabolism;Metabolism	Global and overview maps;Global and overview maps;Global and overview maps;Global and overview maps;Amino acid metabolism	ko01100//Metabolic pathways;ko01110//Biosynthesis of secondary metabolites;ko01230//Biosynthesis of amino acids;ko01210//2-Oxocarboxylic acid metabolism;ko00220//Arginine biosynthesis	K01438;K01438;K01438;K01438;K01438	GO:0005829//cytosol	GO:0008777//acetylornithine deacetylase activity;GO:0016787//hydrolase activity	GO:0006592//ornithine biosynthetic process
Zm00001d005300	123	120	94	460	447	630	7.42	9.03	6.46	28.25	26.35	37.71	7.636666667	30.77	2.010509486	1.15E-25	4.50E-24	MYB-transcription factor 139	Transcription factor MYB44	-	-	-	-	GO:0005634//nucleus	GO:0003677//DNA binding	-
Zm00001d052167	66	63	42	303	316	278	4.93	5.87	3.57	23.04	23.06	20.6	4.79	22.23333333	2.2146267	1.17E-25	4.59E-24	AP2-EREBP-transcription factor 7	Putative AP2/EREBP transcription factor superfamily protein	-	-	-	-	GO:0005634//nucleus	GO:0003677//DNA binding;GO:0003700//transcription factor activity, sequence-specific DNA binding	GO:0006351//transcription, DNA-templated;GO:0006355//regulation of transcription, DNA-templated
Zm00001d011195	512	410	314	1202	1229	1215	11.93	12.1	8.44	28.4	27.89	28.19	10.82333333	28.16	1.37950245	1.18E-25	4.60E-24	-	Probable protein phosphatase 2C 74	-	-	-	-	-	GO:0003824//catalytic activity;GO:0004722//protein serine/threonine phosphatase activity;GO:0004724//magnesium-dependent protein serine/threonine phosphatase activity	GO:0006470//protein dephosphorylation
Zm00001d018461	667	484	466	1291	1368	1334	25.85	23.39	20.56	50.92	51.78	51.28	23.26666667	51.32666667	1.141444034	1.19E-25	4.64E-24	-	Thioredoxin	-	-	-	-	-	-	-
Zm00001d014302	727	633	646	290	352	270	17.23	18.15	18.02	6.36	7.94	6.14	17.8	6.813333333	-1.385444546	1.24E-25	4.81E-24	-	Vacuolar-sorting receptor 4	-	-	-	-	GO:0005768//endosome;GO:0005802//trans-Golgi network;GO:0016020//membrane;GO:0016021//integral component of membrane;GO:0017119//Golgi transport complex	GO:0005509//calcium ion binding;GO:0061630//ubiquitin protein ligase activity	GO:0006511//ubiquitin-dependent protein catabolic process;GO:0006623//protein targeting to vacuole;GO:0006896//Golgi to vacuole transport;GO:0016567//protein ubiquitination
MSTRG.22902	1191	931	838	2466	2368	2238	2.9	2.82	2.32	6.1	5.63	5.4	2.68	5.71	1.091257745	1.32E-25	5.14E-24	RE1	Ji4 gag protein [Zea mays subsp. mexicana] [Zea mays]	-	-	-	-	-	-	-
Zm00001d037599	2049	1593	1983	914	1158	1004	40.96	37.96	45.14	19.29	22.1	20.2	41.35333333	20.53	-1.010269997	1.40E-25	5.43E-24	kinesin-related protein9	kinesin-related protein9	-	-	-	-	GO:0005871//kinesin complex;GO:0005874//microtubule	GO:0000166//nucleotide binding;GO:0003774//motor activity;GO:0003777//microtubule motor activity;GO:0005524//ATP binding;GO:0008017//microtubule binding;GO:0016887//ATPase activity	GO:0007018//microtubule-based movement
MSTRG.29224	236	206	189	659	609	693	5.11	5.59	4.66	14.34	12.49	14.71	5.12	13.84666667	1.435323	1.42E-25	5.48E-24	--	unknown [Zea mays]	-	-	-	-	-	-	-
Zm00001d008517	565	446	531	167	217	224	12.76	12.57	13.68	3.81	4.79	5.02	13.00333333	4.54	-1.518117295	1.69E-25	6.53E-24	-	Actin-interacting protein 1-2	-	-	-	-	GO:0030864//cortical actin cytoskeleton;GO:0042643//actomyosin, actin portion	GO:0005515//protein binding;GO:0051015//actin filament binding	GO:0030042//actin filament depolymerization;GO:0030836//positive regulation of actin filament depolymerization
Zm00001d041138	1224	979	1154	609	616	626	31.7	30.74	32.06	15.97	15.29	13.92	31.5	15.06	-1.064630059	1.74E-25	6.74E-24	-	Exocyst complex component SEC10	-	-	-	-	GO:0000145//exocyst;GO:0005737//cytoplasm;GO:0005829//cytosol;GO:0005886//plasma membrane;GO:0009506//plasmodesma;GO:0016020//membrane;GO:0016021//integral component of membrane;GO:0070062//extracellular exosome	-	GO:0006887//exocytosis;GO:0006893//Golgi to plasma membrane transport;GO:0048278//vesicle docking;GO:0060321//acceptance of pollen
MSTRG.8286	108	116	103	436	408	429	0.77	1.03	0.83	3.15	2.83	3.02	0.876666667	3	1.774862202	1.81E-25	6.97E-24	DYW7	Cinful1 polyprotein [Zea mays]	-	-	-	-	-	-	GO:0006396//RNA processing
MSTRG.11578	598	452	355	1583	1351	1440	2.57	2.42	1.74	6.91	5.66	6.13	2.243333333	6.233333333	1.47435986	1.95E-25	7.52E-24	--	hypothetical protein Zm00014a_025231 [Zea mays]	-	-	-	-	-	-	-
Zm00001d005358	888	622	742	363	376	314	19.25	16.82	18.31	8.01	7.96	6.75	18.12666667	7.573333333	-1.259113317	2.12E-25	8.15E-24	-	Nuclear pore complex protein GP210	-	-	-	-	GO:0016020//membrane;GO:0016021//integral component of membrane	-	-
MSTRG.22030	783	691	553	1799	1760	1711	4.8	5.34	3.96	11.37	10.71	10.83	4.7	10.97	1.222830864	2.12E-25	8.16E-24	--	gag-pol [Zea mays]	-	-	-	-	-	-	-
Zm00001d014650	129	78	67	401	461	379	1.97	1.49	1.16	6.25	6.88	5.76	1.54	6.296666667	2.031657945	2.23E-25	8.54E-24	-	Disease resistance protein RPM1	Organismal Systems	Environmental adaptation	ko04626//Plant-pathogen interaction	K13457	-	GO:0000166//nucleotide binding;GO:0005524//ATP binding;GO:0043531//ADP binding	GO:0006952//defense response
Zm00001d037401	870	813	1014	363	426	408	8.6	10.01	11.47	3.65	4.13	4	10.02666667	3.926666667	-1.352465028	2.38E-25	9.12E-24	-	proteasome activating protein 200	-	-	-	-	GO:0000502//proteasome complex;GO:0005634//nucleus;GO:0005829//cytosol;GO:0005839//proteasome core complex	GO:0016504//peptidase activator activity;GO:0070577//lysine-acetylated histone binding;GO:0070628//proteasome binding	GO:0010499//proteasomal ubiquitin-independent protein catabolic process;GO:0010952//positive regulation of peptidase activity
Zm00001d037783	458	320	426	1207	1798	1128	9.66	8.42	10.23	25.92	37.05	23.61	9.436666667	28.86	1.612722051	2.42E-25	9.24E-24	protein kinase1	Putative receptor protein kinase ZmPK1	-	-	-	-	GO:0005886//plasma membrane;GO:0016020//membrane;GO:0016021//integral component of membrane	GO:0000166//nucleotide binding;GO:0004672//protein kinase activity;GO:0004674//protein serine/threonine kinase activity;GO:0005524//ATP binding;GO:0016301//kinase activity;GO:0016740//transferase activity	GO:0006468//protein phosphorylation;GO:0016310//phosphorylation;GO:0048544//recognition of pollen
Zm00001d012660	2044	1535	1415	3735	3738	3994	36.13	33.83	28.47	67.2	64.54	70.04	32.81	67.26	1.035613185	2.42E-25	9.24E-24	-	Regulatory protein NPR1	-	-	-	-	GO:0005634//nucleus	GO:0005515//protein binding	GO:0042742//defense response to bacterium;GO:0050832//defense response to fungus;GO:2000022//regulation of jasmonic acid mediated signaling pathway
Zm00001d017989	258	116	184	28	19	14	8.82	4.95	7.16	0.97	0.63	0.47	6.976666667	0.69	-3.337869639	2.61E-25	9.95E-24	-	GDSL esterase/lipase	-	-	-	-	-	GO:0016788//hydrolase activity, acting on ester bonds	-
Zm00001d010251	3370	3001	3685	1811	2047	1855	86.9	98.3	109.47	45.91	46.55	42.86	98.22333333	45.10666667	-1.122725107	2.79E-25	1.06E-23	-	Guanosine nucleotide diphosphate dissociation inhibitor 2	-	-	-	-	GO:0005622//intracellular;GO:0005737//cytoplasm;GO:0016020//membrane;GO:0016021//integral component of membrane	GO:0005092//GDP-dissociation inhibitor activity;GO:0005093//Rab GDP-dissociation inhibitor activity;GO:0017137//Rab GTPase binding	GO:0007264//small GTPase mediated signal transduction;GO:0015031//protein transport;GO:0016192//vesicle-mediated transport;GO:0050790//regulation of catalytic activity
Zm00001d034129	822	612	903	315	336	325	26.38	24.04	32.63	9.98	10.53	9.97	27.68333333	10.16	-1.446117265	2.81E-25	1.06E-23	-	Peroxidase 73	Metabolism;Metabolism;Metabolism	Global and overview maps;Global and overview maps;Biosynthesis of other secondary metabolites	ko01100//Metabolic pathways;ko01110//Biosynthesis of secondary metabolites;ko00940//Phenylpropanoid biosynthesis	K00430;K00430;K00430	GO:0005576//extracellular region	GO:0004601//peroxidase activity;GO:0016491//oxidoreductase activity;GO:0020037//heme binding;GO:0046872//metal ion binding	GO:0006979//response to oxidative stress;GO:0042744//hydrogen peroxide catabolic process;GO:0055114//oxidation-reduction process;GO:0098869//cellular oxidant detoxification
Zm00001d004138	2439	1809	1606	4949	4541	5322	100.34	91.18	73.53	204.09	178.61	212.84	88.35	198.5133333	1.167933871	2.83E-25	1.07E-23	-	Heavy metal-associated isoprenylated plant protein 27	-	-	-	-	-	GO:0046872//metal ion binding	GO:0030001//metal ion transport
Zm00001d038113	589	453	509	193	247	172	6.03	5.79	5.93	2.01	2.47	1.75	5.916666667	2.076666667	-1.510514956	3.00E-25	1.13E-23	required to maintain repression1	Required to maintain repression 1%3B Required to maintain repression1	Genetic Information Processing	Replication and repair	ko03440//Homologous recombination	K10875	-	GO:0005524//ATP binding	-
MSTRG.29799	4255	3247	2480	9323	9224	8600	89.75	85.19	59.24	171.56	165.67	156.16	78.06	164.4633333	1.075110607	3.01E-25	1.14E-23	--	proline-rich protein 36-like [Zea mays]	-	-	-	-	-	-	-
Zm00001d022459	80	62	42	360	314	305	5.37	5.19	3.21	24.6	20.59	20.32	4.59	21.83666667	2.250186589	3.11E-25	1.17E-23	-	-	-	-	-	-	-	-	-
Zm00001d020396	1342	940	927	2699	2749	3579	18.94	16.41	14.97	38.85	38.12	50.41	16.77333333	42.46	1.33993495	3.26E-25	1.22E-23	trehalose-6-phosphate synthase13	trehalose-6-phosphate synthase13	-	-	-	-	GO:0005737//cytoplasm;GO:0005829//cytosol	GO:0003824//catalytic activity	GO:0005992//trehalose biosynthetic process;GO:0070413//trehalose metabolism in response to stress
Zm00001d030677	383	321	417	116	135	87	14.47	16.19	18.5	4.71	5.32	3.6	16.38666667	4.543333333	-1.850699354	3.44E-25	1.29E-23	-	Diaminopimelate epimerase chloroplastic	Metabolism;Metabolism;Metabolism;Metabolism	Global and overview maps;Global and overview maps;Global and overview maps;Amino acid metabolism	ko01100//Metabolic pathways;ko01110//Biosynthesis of secondary metabolites;ko01230//Biosynthesis of amino acids;ko00300//Lysine biosynthesis	K01778;K01778;K01778;K01778	GO:0005737//cytoplasm;GO:0005829//cytosol	GO:0008837//diaminopimelate epimerase activity	GO:0009089//lysine biosynthetic process via diaminopimelate
Zm00001d009967	1138	886	967	523	598	503	30.8	29.9	29.79	14.41	15.81	13.5	30.16333333	14.57333333	-1.049464969	3.69E-25	1.38E-23	-	UDP-sulfoquinovose synthase chloroplastic	-	-	-	-	GO:0009507//chloroplast	GO:0003824//catalytic activity;GO:0008146//sulfotransferase activity;GO:0008270//zinc ion binding;GO:0050662//coenzyme binding	GO:0009247//glycolipid biosynthetic process;GO:0016036//cellular response to phosphate starvation
Zm00001d012211	1148	987	1535	425	478	497	20.64	21.76	31.18	7.61	8.14	8.7	24.52666667	8.15	-1.589479211	4.01E-25	1.49E-23	-	Probable methyltransferase PMT25	-	-	-	-	GO:0005737//cytoplasm;GO:0005768//endosome;GO:0005802//trans-Golgi network;GO:0016020//membrane;GO:0016021//integral component of membrane	GO:0008168//methyltransferase activity;GO:0008757//S-adenosylmethionine-dependent methyltransferase activity;GO:0016740//transferase activity	GO:0032259//methylation;GO:0052546//cell wall pectin metabolic process
Zm00001d013276	60	55	78	301	311	336	0.65	0.72	0.96	3.14	3.18	3.46	0.776666667	3.26	2.06950451	4.40E-25	1.63E-23	-	Myosin-12	-	-	-	-	GO:0005623//cell;GO:0005737//cytoplasm;GO:0015629//actin cytoskeleton;GO:0016020//membrane;GO:0016021//integral component of membrane;GO:0016459//myosin complex;GO:0031982//vesicle	GO:0000146//microfilament motor activity;GO:0000166//nucleotide binding;GO:0003774//motor activity;GO:0003779//actin binding;GO:0005515//protein binding;GO:0005524//ATP binding;GO:0030898//actin-dependent ATPase activity;GO:0051015//actin filament binding	GO:0007015//actin filament organization;GO:0030050//vesicle transport along actin filament
Zm00001d043652	1330	992	840	2563	3020	2574	39.15	35.51	27.55	73.7	84.89	74.86	34.07	77.81666667	1.191577235	4.53E-25	1.68E-23	-	Probable choline kinase 2	-	-	-	-	-	GO:0016301//kinase activity	GO:0016310//phosphorylation
Zm00001d026573	2177	1511	2015	881	1095	798	65.23	56.45	68.73	26.87	32.04	23.72	63.47	27.54333333	-1.204371676	4.59E-25	1.70E-23	-	Methylthioribose kinase	-	-	-	-	-	GO:0016301//kinase activity;GO:0046522//S-methyl-5-thioribose kinase activity	GO:0009086//methionine biosynthetic process;GO:0016310//phosphorylation
Zm00001d014865	392	319	357	129	89	77	8.56	8.69	8.87	2.87	1.9	1.67	8.706666667	2.146666667	-2.020022303	4.98E-25	1.84E-23	-	Callose synthase 3	-	-	-	-	GO:0000148//1,3-beta-D-glucan synthase complex;GO:0016020//membrane;GO:0016021//integral component of membrane	GO:0003843//1,3-beta-D-glucan synthase activity	GO:0006075//(1->3)-beta-D-glucan biosynthetic process
Zm00001d041221	236	143	135	565	702	600	9.57	7.23	6.23	23.31	27.8	24.13	7.676666667	25.08	1.707985438	5.29E-25	1.95E-23	-	Core-2/I-branching beta-16-N-acetylglucosaminyltransferase family protein	-	-	-	-	GO:0016020//membrane;GO:0016021//integral component of membrane	GO:0008375//acetylglucosaminyltransferase activity;GO:0016740//transferase activity;GO:0016757//transferase activity, transferring glycosyl groups	-
Zm00001d039214	1543	1189	1295	718	794	600	25.73	24.91	24.49	12.42	13.02	10.38	25.04333333	11.94	-1.068623765	5.77E-25	2.12E-23	argonaute104	argonaute104	-	-	-	-	GO:0016020//membrane;GO:0016021//integral component of membrane	GO:0003676//nucleic acid binding;GO:0005515//protein binding	GO:0031047//gene silencing by RNA
MSTRG.7341	222	141	134	640	653	520	2.38	1.85	1.68	6.58	6.39	5.28	1.97	6.083333333	1.626666428	5.81E-25	2.13E-23	--	Opie3 gag protein [Zea mays subsp. mexicana] [Zea mays]	-	-	-	-	-	-	-
Zm00001d051629	1705	1397	2165	675	813	732	44.95	45.76	64.38	20.02	21.18	20.57	51.69666667	20.59	-1.32812743	5.84E-25	2.14E-23	-	Pyrophosphate--fructose 6-phosphate 1-phosphotransferase subunit alpha 2	Metabolism;Metabolism;Metabolism;Metabolism;Metabolism	Global and overview maps;Global and overview maps;Carbohydrate metabolism;Carbohydrate metabolism;Carbohydrate metabolism	ko01100//Metabolic pathways;ko01110//Biosynthesis of secondary metabolites;ko00010//Glycolysis / Gluconeogenesis;ko00051//Fructose and mannose metabolism;ko00030//Pentose phosphate pathway	K00895;K00895;K00895;K00895;K00895	GO:0005737//cytoplasm;GO:0005829//cytosol	GO:0003824//catalytic activity;GO:0003872//6-phosphofructokinase activity;GO:0005524//ATP binding;GO:0008443//phosphofructokinase activity;GO:0016301//kinase activity;GO:0016740//transferase activity;GO:0046872//metal ion binding;GO:0047334//diphosphate-fructose-6-phosphate 1-phosphotransferase activity	GO:0006002//fructose 6-phosphate metabolic process;GO:0006096//glycolytic process;GO:0008152//metabolic process;GO:0009749//response to glucose;GO:0015979//photosynthesis;GO:0016310//phosphorylation;GO:0046835//carbohydrate phosphorylation;GO:0061615//glycolytic process through fructose-6-phosphate
Zm00001d017865	342	294	330	779	883	870	5.56	5.86	6.06	12.59	13.62	13.8	5.826666667	13.33666667	1.194655444	6.88E-25	2.51E-23	-	Chloride channel protein CLC-f	-	-	-	-	GO:0005794//Golgi apparatus;GO:0009507//chloroplast;GO:0016020//membrane;GO:0016021//integral component of membrane	GO:0005247//voltage-gated chloride channel activity	GO:0006811//ion transport;GO:0006821//chloride transport;GO:0055085//transmembrane transport;GO:1902476//chloride transmembrane transport
Zm00001d018447	642	437	481	1234	1270	1352	20.18	17.13	17.21	39.48	38.99	42.16	18.17333333	40.21	1.145731275	6.92E-25	2.52E-23	-	Octicosapeptide/Phox/Bem1p family protein	-	-	-	-	-	GO:0005515//protein binding	-
Zm00001d017881	1900	1552	2187	785	1005	866	55.11	56.3	72.11	23.78	28.87	25.1	61.17333333	25.91666667	-1.239022716	7.00E-25	2.55E-23	-	ADP-ribosylation factor GTPase-activating protein AGD12	Cellular Processes	Transport and catabolism	ko04144//Endocytosis	K12486	-	GO:0005096//GTPase activator activity;GO:0046872//metal ion binding	GO:0043547//positive regulation of GTPase activity
Zm00001d048604	424	371	283	980	1073	1089	9.55	10.42	7.26	22.47	23.61	24.34	9.076666667	23.47333333	1.370788245	8.28E-25	3.00E-23	GRAS-transcription factor 34	-	-	-	-	-	GO:0005634//nucleus	GO:0003700//transcription factor activity, sequence-specific DNA binding;GO:0043565//sequence-specific DNA binding	GO:0006355//regulation of transcription, DNA-templated
Zm00001d009233	889	695	896	339	435	318	13.52	12.79	15.62	4.78	6.05	4.6	13.97666667	5.143333333	-1.442244768	8.46E-25	3.05E-23	-	Kinesin-like protein KIN-13A	-	-	-	-	GO:0005871//kinesin complex;GO:0005874//microtubule	GO:0000166//nucleotide binding;GO:0003774//motor activity;GO:0003777//microtubule motor activity;GO:0005524//ATP binding;GO:0008017//microtubule binding;GO:0016887//ATPase activity	GO:0007018//microtubule-based movement
Zm00001d009747	598	420	414	1133	1298	1188	16.68	14.61	13.15	32.17	35.37	32.88	14.81333333	33.47333333	1.176115908	8.73E-25	3.15E-23	protein phosphatase homolog15	protein phosphatase homolog15	-	-	-	-	GO:0005634//nucleus;GO:0005829//cytosol	GO:0003824//catalytic activity;GO:0004721//phosphoprotein phosphatase activity;GO:0004722//protein serine/threonine phosphatase activity;GO:0004724//magnesium-dependent protein serine/threonine phosphatase activity;GO:0016787//hydrolase activity;GO:0043169//cation binding;GO:0046872//metal ion binding	GO:0006470//protein dephosphorylation
Zm00001d023635	2091	1621	1939	708	978	541	73.35	70.9	77.43	25.28	33.51	18.83	73.89333333	25.87333333	-1.513978278	8.82E-25	3.17E-23	-	Cystinosin homolog	-	-	-	-	GO:0005774//vacuolar membrane;GO:0016020//membrane;GO:0016021//integral component of membrane	GO:0015184//L-cystine transmembrane transporter activity	GO:0015811//L-cystine transport
Zm00001d019668	52	59	38	356	258	305	1.22	1.71	1	8.41	5.84	7.01	1.31	7.086666667	2.435540379	9.47E-25	3.41E-23	-	P-loop containing nucleoside triphosphate hydrolases superfamily protein	-	-	-	-	GO:0005737//cytoplasm	GO:0003723//RNA binding;GO:0004004//ATP-dependent RNA helicase activity;GO:0016787//hydrolase activity	GO:0000184//nuclear-transcribed mRNA catabolic process, nonsense-mediated decay
Zm00001d045565	361	264	316	106	114	91	16.87	15.36	16.83	5.04	5.2	4.22	16.35333333	4.82	-1.762479682	1.01E-24	3.60E-23	-	Haloacid dehalogenase-like hydrolase domain-containing protein Sgpp	-	-	-	-	-	GO:0016787//hydrolase activity	-
MSTRG.19639	205	204	195	699	702	563	10.85	13.44	11.75	37.66	36.32	29.57	12.01333333	34.51666667	1.522656637	1.02E-24	3.65E-23	--	40S ribosomal protein S4-3 [Zea mays]	-	-	-	-	-	-	-
Zm00001d005306	686	575	637	1375	1558	1356	16.28	16.97	17.21	33.19	36.16	31.9	16.82	33.75	1.004709797	1.06E-24	3.77E-23	-	Dynamin-related protein 1E	-	-	-	-	GO:0005737//cytoplasm;GO:0016020//membrane	GO:0000166//nucleotide binding;GO:0003924//GTPase activity;GO:0005525//GTP binding;GO:0008017//microtubule binding	GO:0000266//mitochondrial fission;GO:0048285//organelle fission
Zm00001d035773	1139	897	1126	528	605	510	22.52	21.84	25.07	11.56	12.29	10.44	23.14333333	11.43	-1.017771267	1.22E-24	4.34E-23	-	-	-	-	-	-	GO:0005886//plasma membrane	-	-
MSTRG.7153	783	619	418	1866	2479	1903	14.06	13.86	8.54	34.09	43.47	33.89	12.15333333	37.15	1.61201015	1.28E-24	4.55E-23	--	uncharacterized protein LOC100382353 [Zea mays]	-	-	-	-	-	-	-
Zm00001d027805	836	709	725	1634	1702	1891	41.52	42.79	41.35	85.16	84.65	99.44	41.88666667	89.75	1.09942086	1.30E-24	4.60E-23	-	Probable phosphopantothenoylcysteine decarboxylase	Metabolism;Metabolism	Global and overview maps;Metabolism of cofactors and vitamins	ko01100//Metabolic pathways;ko00770//Pantothenate and CoA biosynthesis	K01598;K01598	-	GO:0003824//catalytic activity	-
Zm00001d041968	936	684	672	1774	1768	1723	28.34	25.82	23.16	54.67	52.28	51.75	25.77333333	52.9	1.037388586	1.38E-24	4.88E-23	-	Pentatricopeptide repeat-containing protein chloroplastic	-	-	-	-	-	GO:0005515//protein binding	-
Zm00001d027446	1570	1377	1663	789	919	783	40.6	44.41	48.96	20.77	23.21	20.09	44.65666667	21.35666667	-1.064189077	1.40E-24	4.95E-23	-	Probable serine/threonine-protein kinase	-	-	-	-	GO:0005886//plasma membrane;GO:0016020//membrane;GO:0016021//integral component of membrane	GO:0004672//protein kinase activity;GO:0004675//transmembrane receptor protein serine/threonine kinase activity;GO:0005524//ATP binding;GO:0016301//kinase activity	GO:0006468//protein phosphorylation;GO:0007178//transmembrane receptor protein serine/threonine kinase signaling pathway;GO:0016310//phosphorylation
Zm00001d011138	1247	1032	1246	583	696	553	29.9	29.66	33.31	13.93	15.9	12.88	30.95666667	14.23666667	-1.120638737	1.42E-24	5.01E-23	-	Protein IQ-DOMAIN 31	-	-	-	-	-	GO:0005515//protein binding	-
Zm00001d021413	1323	1059	1104	2321	2709	2919	54.09	54.3	48.74	96.14	102.89	115.86	52.37666667	104.9633333	1.002889289	1.52E-24	5.37E-23	-	Protein PIN-LIKES 7	-	-	-	-	GO:0016020//membrane;GO:0016021//integral component of membrane	-	GO:0055085//transmembrane transport
Zm00001d034944	563	461	343	1358	1437	1242	5.98	6.53	4.1	14.76	15.8	13.35	5.536666667	14.63666667	1.402497461	1.61E-24	5.66E-23	-	Regulatory protein NPR3	Environmental Information Processing	Signal transduction	ko04075//Plant hormone signal transduction	K14508	GO:0005634//nucleus;GO:0016020//membrane;GO:0016021//integral component of membrane	GO:0005385//zinc ion transmembrane transporter activity;GO:0005515//protein binding;GO:0046873//metal ion transmembrane transporter activity	GO:0006811//ion transport;GO:0030001//metal ion transport;GO:0042742//defense response to bacterium;GO:0050832//defense response to fungus;GO:0055085//transmembrane transport;GO:0071577//zinc II ion transmembrane transport;GO:2000022//regulation of jasmonic acid mediated signaling pathway
Zm00001d007800	495	498	419	1164	1278	1255	35	43.95	33.75	83.77	88.29	88.04	37.56666667	86.7	1.206578884	1.66E-24	5.81E-23	-	Thioredoxin	-	-	-	-	GO:0005623//cell	GO:0015035//protein disulfide oxidoreductase activity	GO:0006662//glycerol ether metabolic process;GO:0045454//cell redox homeostasis;GO:0055114//oxidation-reduction process
Zm00001d027900	154	148	164	555	505	672	6.68	8	8.1	24.49	21.39	28.91	7.593333333	24.93	1.715077637	1.68E-24	5.88E-23	ZIM-transcription factor 27	Protein TIFY 10B	-	-	-	-	GO:0005634//nucleus	-	GO:0009611//response to wounding;GO:0031347//regulation of defense response;GO:2000022//regulation of jasmonic acid mediated signaling pathway
MSTRG.23641	371	321	254	942	917	874	5.57	6.13	4.37	14.22	13.19	13.14	5.356666667	13.51666667	1.335331985	1.70E-24	5.96E-23	--	reverse transcriptase [Zea mays]	-	-	-	-	-	-	-
Zm00001d003890	2412	1959	1516	5040	4966	5091	74.74	75.69	53.47	158.94	150.28	156.48	67.96666667	155.2333333	1.191539107	1.71E-24	5.96E-23	-	-	-	-	-	-	-	-	-
Zm00001d044672	1493	1164	1375	685	830	636	52.04	50.51	51.76	23.71	29.83	20.68	51.43666667	24.74	-1.055951652	1.86E-24	6.47E-23	-	-	-	-	-	-	GO:0005634//nucleus	GO:0000166//nucleotide binding;GO:0004672//protein kinase activity;GO:0004674//protein serine/threonine kinase activity;GO:0004693//cyclin-dependent protein serine/threonine kinase activity;GO:0005524//ATP binding	GO:0006468//protein phosphorylation;GO:0051301//cell division;GO:0051726//regulation of cell cycle
Zm00001d004817	346	258	414	64	35	83	9.58	10.84	13.77	1.89	1.25	2.7	11.39666667	1.946666667	-2.549534149	2.07E-24	7.18E-23	-	Fatty acid amide hydrolase	-	-	-	-	-	GO:0004040//amidase activity;GO:0016787//hydrolase activity	-
Zm00001d021191	255	168	166	608	608	651	7.33	6.02	5.45	17.82	17.09	18.6	6.266666667	17.83666667	1.509075867	2.11E-24	7.31E-23	bZIP-transcription factor 22	Basic-leucine zipper (bZIP) transcription factor family protein	-	-	-	-	GO:0005634//nucleus	GO:0003700//transcription factor activity, sequence-specific DNA binding	GO:0006355//regulation of transcription, DNA-templated
Zm00001d040864	894	821	1115	347	445	374	11.54	8.66	13.89	3.15	4.71	3.74	11.36333333	3.866666667	-1.555223794	2.13E-24	7.38E-23	-	Piezo-type mechanosensitive ion channel homolog	-	-	-	-	GO:0016020//membrane;GO:0016021//integral component of membrane	GO:0008381//mechanically-gated ion channel activity	GO:0034220//ion transmembrane transport
Zm00001d014867	277	251	405	59	84	51	3.94	4.45	6.55	0.85	1.17	0.72	4.98	0.913333333	-2.44693235	2.18E-24	7.56E-23	-	Callose synthase 3	-	-	-	-	GO:0000148//1,3-beta-D-glucan synthase complex;GO:0016020//membrane;GO:0016021//integral component of membrane	GO:0003843//1,3-beta-D-glucan synthase activity	GO:0006075//(1->3)-beta-D-glucan biosynthetic process
MSTRG.23647	35	33	50	292	220	274	2.08	2.53	3.55	18	13	16.38	2.72	15.79333333	2.537637141	2.19E-24	7.59E-23	--	unknown [Zea mays]	-	-	-	-	-	-	-
Zm00001d017649	328	277	238	752	842	750	11.51	12.12	9.5	26.85	28.85	26.1	11.04333333	27.26666667	1.30396264	2.45E-24	8.45E-23	-	S-ribonuclease binding protein SBP1	-	-	-	-	-	GO:0004842//ubiquitin-protein transferase activity	GO:0016567//protein ubiquitination
Zm00001d038690	302	220	135	815	949	940	10.34	9.39	5.26	28.4	31.74	31.93	8.33	30.69	1.881380245	2.55E-24	8.79E-23	-	CBL-interacting serine/threonine-protein kinase 18	-	-	-	-	GO:0016020//membrane;GO:0016021//integral component of membrane	GO:0000166//nucleotide binding;GO:0004672//protein kinase activity;GO:0004674//protein serine/threonine kinase activity;GO:0005524//ATP binding;GO:0016301//kinase activity;GO:0016740//transferase activity	GO:0006468//protein phosphorylation;GO:0007165//signal transduction;GO:0016310//phosphorylation
Zm00001d021842	765	537	542	1377	1533	1467	30.49	26.69	24.59	55.86	59.68	58	27.25666667	57.84666667	1.085624689	2.68E-24	9.22E-23	-	Zinc finger AN1 and C2H2 domain-containing stress-associated protein 11	-	-	-	-	-	GO:0003676//nucleic acid binding;GO:0008270//zinc ion binding;GO:0046872//metal ion binding	-
Zm00001d051139	320	266	222	871	761	800	11.59	12.2	9.15	31.04	26.5	27.42	10.98	28.32	1.366943211	2.86E-24	9.84E-23	-	RNA-binding (RRM/RBD/RNP motifs) family protein	-	-	-	-	GO:1990904//ribonucleoprotein complex	GO:0003676//nucleic acid binding;GO:0003723//RNA binding	GO:0048024//regulation of mRNA splicing, via spliceosome
MSTRG.17999	14	4	8	139	138	164	0.23	0.08	0.15	2.32	2.21	2.68	0.153333333	2.403333333	3.970293493	3.16E-24	1.08E-22	At1g04430	probable methyltransferase PMT8 [Zea mays]	-	-	-	-	-	-	-
Zm00001d007012	643	478	527	1407	1251	1467	26.85	24.89	25.05	59.79	51.02	60.76	25.59666667	57.19	1.159806958	3.54E-24	1.21E-22	-	Ribonucleoprotein A	-	-	-	-	GO:0005634//nucleus;GO:0009507//chloroplast;GO:0009535//chloroplast thylakoid membrane;GO:1990904//ribonucleoprotein complex	GO:0003676//nucleic acid binding;GO:0003723//RNA binding;GO:0003729//mRNA binding	GO:0051252//regulation of RNA metabolic process;GO:1901259//chloroplast rRNA processing
Zm00001d037590	1982	1597	1983	854	1104	1034	77.16	74.67	86.27	31.29	42.44	36.81	79.36666667	36.84666667	-1.106999103	3.70E-24	1.26E-22	protein disulfide isomerase7	protein disulfide isomerase7	Genetic Information Processing	Folding, sorting and degradation	ko04141//Protein processing in endoplasmic reticulum	K09584	GO:0005623//cell;GO:0005783//endoplasmic reticulum	GO:0016853//isomerase activity	GO:0045454//cell redox homeostasis
MSTRG.19112	19	16	4	177	167	166	0.51	0.55	0.13	4.95	4.5	4.52	0.396666667	4.656666667	3.553298542	3.72E-24	1.27E-22	--	unknown [Zea mays]	-	-	-	-	-	-	-
Zm00001d040798	509	375	426	1016	1060	1155	18.21	16.73	17.35	37	37.04	41	17.43	38.34666667	1.137528606	3.79E-24	1.29E-22	thiamin diphosphokinase1	thiamin diphosphokinase1	-	-	-	-	-	GO:0000166//nucleotide binding;GO:0004788//thiamine diphosphokinase activity;GO:0005524//ATP binding;GO:0016301//kinase activity;GO:0016740//transferase activity;GO:0030975//thiamine binding	GO:0006772//thiamine metabolic process;GO:0009229//thiamine diphosphate biosynthetic process;GO:0016310//phosphorylation
Zm00001d006221	822	529	709	306	321	288	31.27	25.07	30.75	11.86	11.92	10.86	29.03	11.54666667	-1.330068143	3.82E-24	1.30E-22	triose phosphate isomerase2	triose phosphate isomerase2	Metabolism;Metabolism;Metabolism;Metabolism;Metabolism;Metabolism;Metabolism;Metabolism	Global and overview maps;Global and overview maps;Global and overview maps;Global and overview maps;Carbohydrate metabolism;Carbohydrate metabolism;Carbohydrate metabolism;Energy metabolism	ko01100//Metabolic pathways;ko01110//Biosynthesis of secondary metabolites;ko01200//Carbon metabolism;ko01230//Biosynthesis of amino acids;ko00010//Glycolysis / Gluconeogenesis;ko00562//Inositol phosphate metabolism;ko00051//Fructose and mannose metabolism;ko00710//Carbon fixation in photosynthetic organisms	K01803;K01803;K01803;K01803;K01803;K01803;K01803;K01803	GO:0005829//cytosol	GO:0003824//catalytic activity;GO:0004807//triose-phosphate isomerase activity;GO:0016853//isomerase activity	GO:0006094//gluconeogenesis;GO:0006096//glycolytic process;GO:0019563//glycerol catabolic process;GO:0046166//glyceraldehyde-3-phosphate biosynthetic process
Zm00001d013810	2042	1577	1393	3929	3798	4403	57.23	55.12	44.78	114.17	106.43	123.57	52.37666667	114.7233333	1.131162696	4.15E-24	1.41E-22	multidrug and toxic compound extrusion2	multidrug and toxic compound extrusion2	-	-	-	-	GO:0016020//membrane;GO:0016021//integral component of membrane	GO:0015238//drug transmembrane transporter activity;GO:0015297//antiporter activity;GO:0022857//transmembrane transporter activity;GO:0042910//xenobiotic transporter activity	GO:0006855//drug transmembrane transport;GO:0042908//xenobiotic transport;GO:0055085//transmembrane transport
Zm00001d018204	1638	1264	1125	2992	3053	3130	60.11	57.83	46.99	111.74	109.42	113.93	54.97666667	111.6966667	1.022694791	4.36E-24	1.48E-22	-	-	-	-	-	-	-	-	-
Zm00001d044016	913	696	808	410	460	399	19.01	18.07	19.15	8.69	9.35	8.24	18.74333333	8.76	-1.097374771	4.40E-24	1.49E-22	-	Long chain acyl-CoA synthetase 5	Metabolism;Cellular Processes;Metabolism;Metabolism;Metabolism	Global and overview maps;Transport and catabolism;Global and overview maps;Lipid metabolism;Lipid metabolism	ko01100//Metabolic pathways;ko04146//Peroxisome;ko01212//Fatty acid metabolism;ko00061//Fatty acid biosynthesis;ko00071//Fatty acid degradation	K01897;K01897;K01897;K01897;K01897	-	GO:0003824//catalytic activity	-
Zm00001d010646	1209	1082	1264	533	693	544	31.95	35.66	38.03	14.34	17.89	14.26	35.21333333	15.49666667	-1.184163876	4.47E-24	1.51E-22	set domain gene105	Putative histone-lysine N-methyltransferase family protein	-	-	-	-	GO:0005634//nucleus;GO:0005694//chromosome	GO:0005515//protein binding;GO:0008168//methyltransferase activity;GO:0008270//zinc ion binding;GO:0016740//transferase activity;GO:0018024//histone-lysine N-methyltransferase activity	GO:0016571//histone methylation;GO:0032259//methylation;GO:0034968//histone lysine methylation
Zm00001d043464	521	451	359	1758	1223	1477	23.85	25.25	18.35	80.55	53.88	65.79	22.48333333	66.74	1.569695744	4.69E-24	1.58E-22	OBAP2A	Oil body-associated protein 2A	-	-	-	-	-	-	-
Zm00001d047186	2150	1622	2143	1048	1208	1043	126.07	118.59	143.05	62.54	69.18	60.67	129.2366667	64.13	-1.010944133	4.84E-24	1.63E-22	-	40S ribosomal protein S9	Genetic Information Processing	Translation	ko03010//Ribosome	K02997	GO:0005840//ribosome;GO:0015935//small ribosomal subunit;GO:0022627//cytosolic small ribosomal subunit	GO:0003723//RNA binding;GO:0003735//structural constituent of ribosome;GO:0019843//rRNA binding	GO:0006412//translation;GO:0045903//positive regulation of translational fidelity
Zm00001d037988	29337	24672	20614	83730	58061	71059	1877.63	1968.91	1501.87	5453.8	3629.26	4511.27	1782.803333	4531.443333	1.34582308	4.88E-24	1.64E-22	embryo specific protein1	embryo specific protein1	-	-	-	-	GO:0005829//cytosol	-	GO:0009737//response to abscisic acid
Zm00001d015570	2978	2540	3389	1500	1695	1609	44.59	47.34	57.81	22.74	24.75	24.57	49.91333333	24.02	-1.055189103	5.32E-24	1.78E-22	-	Sucrose-phosphate synthase 1	Metabolism;Metabolism	Global and overview maps;Carbohydrate metabolism	ko01100//Metabolic pathways;ko00500//Starch and sucrose metabolism	K00696;K00696	-	GO:0016157//sucrose synthase activity;GO:0016740//transferase activity;GO:0016757//transferase activity, transferring glycosyl groups;GO:0046524//sucrose-phosphate synthase activity	GO:0005985//sucrose metabolic process
Zm00001d031773	158	124	80	798	484	627	12.13	11.78	7.39	63.97	37.81	49.5	10.43333333	50.42666667	2.272986706	5.70E-24	1.91E-22	-	Protein HVA22	-	-	-	-	GO:0016020//membrane	-	GO:0009737//response to abscisic acid
Zm00001d044906	250	181	189	561	620	660	8.57	7.75	7.4	19.61	20.78	22.46	7.906666667	20.95	1.405808735	6.07E-24	2.03E-22	12-oxo-phytodienoic acid reductase2	12-oxo-phytodienoic acid reductase2	Metabolism;Metabolism;Metabolism	Global and overview maps;Global and overview maps;Lipid metabolism	ko01100//Metabolic pathways;ko01110//Biosynthesis of secondary metabolites;ko00592//alpha-Linolenic acid metabolism	K05894;K05894;K05894	-	GO:0003824//catalytic activity;GO:0010181//FMN binding;GO:0016491//oxidoreductase activity	GO:0055114//oxidation-reduction process
Zm00001d044228	251	175	142	915	616	837	8.65	7.52	5.57	32.08	20.73	28.6	7.246666667	27.13666667	1.904854079	6.48E-24	2.16E-22	thiamine biosynthesis2	thiamine biosynthesis2	Metabolism;Metabolism	Global and overview maps;Metabolism of cofactors and vitamins	ko01100//Metabolic pathways;ko00730//Thiamine metabolism	K03146;K03146	GO:0005829//cytosol;GO:0009507//chloroplast;GO:0009536//plastid;GO:0009570//chloroplast stroma	GO:0005506//iron ion binding;GO:0016740//transferase activity;GO:0016763//transferase activity, transferring pentosyl groups;GO:0046872//metal ion binding	GO:0009228//thiamine biosynthetic process;GO:0052837//thiazole biosynthetic process
Zm00001d025431	312	248	245	663	839	732	6.42	6.33	5.73	13.8	16.73	14.86	6.16	15.13	1.296409732	6.65E-24	2.21E-22	-	OSJNBa0088K19.7 protein	-	-	-	-	-	-	-
Zm00001d028630	630	386	345	1727	1367	1450	16.43	12.51	10.27	45.64	34.86	37.42	13.07	39.30666667	1.588514883	7.21E-24	2.40E-22	-	Heat shock cognate 70 kDa protein 2	Genetic Information Processing;Genetic Information Processing;Cellular Processes	Folding, sorting and degradation;Transcription;Transport and catabolism	ko04141//Protein processing in endoplasmic reticulum;ko03040//Spliceosome;ko04144//Endocytosis	K03283;K03283;K03283	GO:0005737//cytoplasm	GO:0000166//nucleotide binding;GO:0005524//ATP binding;GO:0016887//ATPase activity;GO:0031072//heat shock protein binding;GO:0042623//ATPase activity, coupled;GO:0044183//protein binding involved in protein folding;GO:0051082//unfolded protein binding;GO:0051787//misfolded protein binding	GO:0006986//response to unfolded protein;GO:0034605//cellular response to heat;GO:0034620//cellular response to unfolded protein;GO:0042026//protein refolding;GO:0051085//chaperone mediated protein folding requiring cofactor
Zm00001d042135	294	217	234	616	774	774	7.34	6.75	6.65	15.65	18.87	19.17	6.913333333	17.89666667	1.372237511	7.65E-24	2.54E-22	-	Amino-acid permease BAT1	-	-	-	-	GO:0016020//membrane;GO:0016021//integral component of membrane	GO:0005313//L-glutamate transmembrane transporter activity;GO:0015180//L-alanine transmembrane transporter activity;GO:0015181//arginine transmembrane transporter activity;GO:0015185//gamma-aminobutyric acid transmembrane transporter activity;GO:0015189//L-lysine transmembrane transporter activity;GO:0022857//transmembrane transporter activity	GO:0015808//L-alanine transport;GO:0015812//gamma-aminobutyric acid transport;GO:0015813//L-glutamate transport;GO:0055085//transmembrane transport;GO:1903401//L-lysine transmembrane transport;GO:1903826//arginine transmembrane transport
Zm00001d039328	612	429	401	1415	1211	1435	8.99	7.87	6.57	21.35	17.1	20.91	7.81	19.78666667	1.341134138	7.93E-24	2.63E-22	-	hAT transposon superfamily	-	-	-	-	-	GO:0003677//DNA binding;GO:0046983//protein dimerization activity	-
Zm00001d044532	125	105	69	379	468	430	3.4	3.56	2.14	10.5	12.44	11.61	3.033333333	11.51666667	1.92474726	8.33E-24	2.76E-22	-	DUF724 domain-containing protein 2	-	-	-	-	-	-	-
Zm00001d017768	902	654	534	1822	2271	1830	23.69	21.62	16.19	47.25	57.33	46.52	20.5	50.36666667	1.296845345	8.69E-24	2.87E-22	-	-	-	-	-	-	GO:0016020//membrane;GO:0016021//integral component of membrane	-	-
Zm00001d053612	223	169	300	859	1129	784	2.22	2.11	3.34	8.6	11.01	7.75	2.556666667	9.12	1.834769747	9.25E-24	3.06E-22	-	ABC transporter G family member 40	-	-	-	-	GO:0005886//plasma membrane;GO:0016020//membrane;GO:0016021//integral component of membrane	GO:0000166//nucleotide binding;GO:0005524//ATP binding;GO:0016887//ATPase activity;GO:0042626//ATPase activity, coupled to transmembrane movement of substances	GO:0055085//transmembrane transport
MSTRG.8659	508	436	390	1191	1084	1126	21.01	22.9	18.34	50.84	44.44	46.1	20.75	47.12666667	1.183432305	1.02E-23	3.36E-22	--	BCL-6 corepressor-like protein 1 [Zea mays]	-	-	-	-	-	-	-
Zm00001d007764	322	263	282	794	871	1163	6.02	6.12	6.01	15.11	15.91	21.55	6.05	17.52333333	1.534270187	1.03E-23	3.39E-22	-	Hydroxyproline O-galactosyltransferase GALT4	-	-	-	-	GO:0000139//Golgi membrane;GO:0005783//endoplasmic reticulum;GO:0005794//Golgi apparatus;GO:0016020//membrane;GO:0016021//integral component of membrane	GO:0008378//galactosyltransferase activity;GO:0016740//transferase activity;GO:0016757//transferase activity, transferring glycosyl groups;GO:0030246//carbohydrate binding	GO:0006486//protein glycosylation
Zm00001d046632	100	85	107	379	361	368	5.66	6	6.89	21.83	19.95	20.66	6.183333333	20.81333333	1.75105135	1.04E-23	3.42E-22	MYB-transcription factor 112	MYB transcription factor TaMYB1%3B Putative MYB DNA-binding domain superfamily protein	-	-	-	-	GO:0005634//nucleus	GO:0003677//DNA binding	-
Zm00001d012120	2931	1524	2263	419	331	243	133.12	86.31	117	19.37	14.68	10.95	112.1433333	15	-2.902309452	1.15E-23	3.78E-22	-	KDEL-tailed cysteine endopeptidase CEP1	-	-	-	-	GO:0005615//extracellular space;GO:0005764//lysosome	GO:0004197//cysteine-type endopeptidase activity;GO:0008233//peptidase activity;GO:0008234//cysteine-type peptidase activity;GO:0016787//hydrolase activity	GO:0006508//proteolysis;GO:0051603//proteolysis involved in cellular protein catabolic process
Zm00001d028752	436	305	257	1009	971	975	12.5	10.9	8.39	29.44	27.19	27.73	10.59666667	28.12	1.407986079	1.17E-23	3.85E-22	-	Probable protein phosphatase 2C 30	-	-	-	-	-	GO:0003824//catalytic activity;GO:0004721//phosphoprotein phosphatase activity;GO:0004722//protein serine/threonine phosphatase activity;GO:0004724//magnesium-dependent protein serine/threonine phosphatase activity;GO:0016787//hydrolase activity;GO:0043169//cation binding;GO:0046872//metal ion binding	GO:0006470//protein dephosphorylation
Zm00001d038682	654	565	770	271	269	286	39.64	37.94	51.28	13	11.73	15.3	42.95333333	13.34333333	-1.686650979	1.29E-23	4.22E-22	-	PLASMODESMATA CALLOSE-BINDING PROTEIN 2	-	-	-	-	GO:0016020//membrane;GO:0016021//integral component of membrane	-	-
Zm00001d005092	908	786	704	2033	1791	1985	25.39	27.4	22.41	57.84	48.9	55.05	25.06666667	53.93	1.105317873	1.30E-23	4.25E-22	-	Protein ESKIMO 1	-	-	-	-	GO:0005794//Golgi apparatus	GO:0016413//O-acetyltransferase activity	-
Zm00001d042260	118	72	56	359	418	363	4.52	3.4	2.43	13.8	15.48	13.62	3.45	14.3	2.05134688	1.37E-23	4.47E-22	-	Chloroplastic quinone-oxidoreductase	-	-	-	-	-	GO:0016491//oxidoreductase activity	GO:0055114//oxidation-reduction process
Zm00001d018159	5215	2654	3639	509	364	254	155.1	98.42	123.2	15.41	10.57	7.49	125.5733333	11.15666667	-3.492552172	1.41E-23	4.58E-22	-	Alpha-amylase 1	Metabolism;Metabolism	Global and overview maps;Carbohydrate metabolism	ko01100//Metabolic pathways;ko00500//Starch and sucrose metabolism	K01176;K01176	-	GO:0003824//catalytic activity;GO:0004556//alpha-amylase activity;GO:0005509//calcium ion binding;GO:0016787//hydrolase activity;GO:0016798//hydrolase activity, acting on glycosyl bonds;GO:0043169//cation binding	GO:0005975//carbohydrate metabolic process;GO:0008152//metabolic process
Zm00001d008749	230	175	137	587	604	598	11.68	11.16	8.04	30.32	30	30.07	10.29333333	30.13	1.549490421	1.45E-23	4.73E-22	barren inflorescence1	barren inflorescence1	-	-	-	-	GO:0005634//nucleus;GO:0016020//membrane;GO:0016021//integral component of membrane	GO:0005515//protein binding	GO:0006351//transcription, DNA-templated;GO:0006355//regulation of transcription, DNA-templated;GO:0009734//auxin-activated signaling pathway
Zm00001d035802	1605	1234	1437	828	876	713	35.05	34.25	35.49	16.58	15.94	14.27	34.93	15.59666667	-1.163228915	1.63E-23	5.31E-22	-	Phenylalanine--tRNA ligase beta subunit cytoplasmic	-	-	-	-	GO:0005737//cytoplasm;GO:0005829//cytosol;GO:0009328//phenylalanine-tRNA ligase complex	GO:0000049//tRNA binding;GO:0000166//nucleotide binding;GO:0000287//magnesium ion binding;GO:0003723//RNA binding;GO:0004812//aminoacyl-tRNA ligase activity;GO:0004826//phenylalanine-tRNA ligase activity;GO:0005524//ATP binding;GO:0016874//ligase activity	GO:0006432//phenylalanyl-tRNA aminoacylation
Zm00001d028814	1151	966	1754	444	440	412	67.1	70.21	116.41	26.34	25.06	23.82	84.57333333	25.07333333	-1.754049036	1.68E-23	5.44E-22	-	Pathogenesis-related protein 10 [Source:UniProtKB/TrEMBL;Acc:Q29SB6]	-	-	-	-	GO:0005622//intracellular;GO:0005634//nucleus;GO:0005737//cytoplasm	GO:0003723//RNA binding;GO:0004540//ribonuclease activity;GO:0004864//protein phosphatase inhibitor activity;GO:0010427//abscisic acid binding;GO:0038023//signaling receptor activity	GO:0006952//defense response;GO:0009409//response to cold;GO:0009607//response to biotic stimulus;GO:0009611//response to wounding;GO:0009617//response to bacterium;GO:0009620//response to fungus;GO:0009646//response to absence of light;GO:0009651//response to salt stress;GO:0009733//response to auxin;GO:0009735//response to cytokinin;GO:0009737//response to abscisic acid;GO:0009738//abscisic aci…
Zm00001d026047	538	355	365	1003	1212	1101	20.23	18.42	15.37	36.15	45.82	41.71	18.00666667	41.22666667	1.195046679	1.68E-23	5.44E-22	PLATZ-transcription factor 15	PLATZ transcription factor family protein	-	-	-	-	-	-	-
Zm00001d030009	754	647	556	1575	1562	1516	34.77	36.14	28.31	72.73	69.88	68.58	33.07333333	70.39666667	1.089838661	2.02E-23	6.52E-22	-	Haloacid dehalogenase-like hydrolase domain-containing protein Sgpp	-	-	-	-	-	GO:0016787//hydrolase activity	-
Zm00001d021000	2443	2093	3301	1017	1252	1059	32.98	32.45	47.01	14.51	16.37	13.95	37.48	14.94333333	-1.326618954	2.13E-23	6.88E-22	-	ATPase 4 plasma membrane-type	-	-	-	-	GO:0005623//cell;GO:0016020//membrane;GO:0016021//integral component of membrane	GO:0004450//isocitrate dehydrogenase (NADP+) activity;GO:0008553//hydrogen-exporting ATPase activity, phosphorylative mechanism;GO:0016616//oxidoreductase activity, acting on the CH-OH group of donors, NAD or NADP as acceptor	GO:0006102//isocitrate metabolic process;GO:0051453//regulation of intracellular pH;GO:0055114//oxidation-reduction process;GO:1902600//hydrogen ion transmembrane transport
Zm00001d049217	179	121	142	5	1	0	6.66	5.61	6	0.2	0.04	0	6.09	0.08	-6.250298418	2.16E-23	6.97E-22	-	Senescence-specific cysteine protease SAG12	-	-	-	-	GO:0005615//extracellular space;GO:0005764//lysosome	GO:0004197//cysteine-type endopeptidase activity;GO:0008233//peptidase activity;GO:0008234//cysteine-type peptidase activity	GO:0006508//proteolysis;GO:0051603//proteolysis involved in cellular protein catabolic process
Zm00001d041530	208	143	155	557	505	638	10.03	8.6	8.51	27.33	23.78	30.51	9.046666667	27.20666667	1.58850199	2.18E-23	7.01E-22	-	Transcription initiation factor TFIID subunit 8	-	-	-	-	GO:0005669//transcription factor TFIID complex	GO:0003743//translation initiation factor activity;GO:0046982//protein heterodimerization activity	GO:0006413//translational initiation
MSTRG.15200	79	55	55	269	286	284	0.71	0.62	0.55	2.44	2.49	2.51	0.626666667	2.48	1.984569959	2.39E-23	7.68E-22	--	protein kinase [Zea mays]	-	-	-	-	-	-	-
Zm00001d027500	115	80	97	516	339	526	8.73	7.57	8.38	39.87	25.14	39.61	8.226666667	34.87333333	2.083744376	2.46E-23	7.89E-22	flower-specific gamma-thionin1	Flower-specific gamma-thionin	-	-	-	-	-	-	GO:0006952//defense response
MSTRG.6548	24	18	25	175	173	170	1.17	1.1	1.39	8.77	8.34	8.31	1.22	8.473333333	2.796048477	2.67E-23	8.54E-22	--	hypothetical protein [Zea mays]	-	-	-	-	-	-	-
Zm00001d042225	1998	1455	1209	4152	3831	3981	81.6	73.1	56.74	172.38	152.56	160.25	70.48	161.73	1.198301486	2.85E-23	9.12E-22	-	Heavy metal transport/detoxification superfamily protein	-	-	-	-	-	GO:0046872//metal ion binding	GO:0030001//metal ion transport
MSTRG.8181	48	65	62	356	303	278	1.16	1.94	1.68	8.62	7.04	6.58	1.593333333	7.413333333	2.218074265	2.89E-23	9.25E-22	--	hypothetical protein [Zea mays]	-	-	-	-	-	-	-
Zm00001d031454	579	456	456	1249	1145	1363	11.64	11.43	10.44	25.56	22.49	27.19	11.17	25.08	1.166908162	2.93E-23	9.36E-22	MYB-related-transcription factor 103	DNA-binding bromodomain-containing protein	-	-	-	-	-	GO:0003677//DNA binding;GO:0005515//protein binding	-
MSTRG.24043	386	364	506	131	150	133	32.82	38.59	48.97	11.33	12.46	11.22	40.12666667	11.67	-1.781756755	3.10E-23	9.87E-22	--	hypothetical protein [Zea mays]	-	-	-	-	-	-	-
MSTRG.27118	213	130	143	870	553	629	8.5	6.46	6.61	35.2	21.52	24.9	7.19	27.20666667	1.919896534	3.21E-23	1.02E-21	--	unknown [Zea mays]	-	-	-	-	-	-	-
Zm00001d023384	262	212	329	56	37	15	13.33	13.44	19.05	2.9	1.84	0.76	15.27333333	1.833333333	-3.058473935	3.28E-23	1.04E-21	-	Phytosulfokines 2	-	-	-	-	GO:0005576//extracellular region	GO:0008083//growth factor activity	GO:0007165//signal transduction;GO:0008283//cell proliferation
MSTRG.6344	163	137	119	591	438	607	2.8	2.4	2.31	9.01	6.63	9.63	2.503333333	8.423333333	1.750540851	3.86E-23	1.22E-21	--	Opie2 gag protein [Zea mays]	-	-	-	-	-	-	-
Zm00001d042028	1980	1596	2013	929	1053	1116	18.78	17.26	21.17	8.71	8.99	10.16	19.07	9.286666667	-1.038072086	3.91E-23	1.24E-21	-	-	-	-	-	-	-	-	-
Zm00001d032438	89	77	46	396	317	368	3.04	3.28	1.79	13.77	10.58	12.48	2.703333333	12.27666667	2.183107578	4.10E-23	1.30E-21	-	AAA-ATPase	-	-	-	-	GO:0016020//membrane;GO:0016021//integral component of membrane	GO:0005524//ATP binding	-
Zm00001d038012	560	458	630	225	232	178	22.56	23.01	28.9	9.23	9.13	7.11	24.82333333	8.49	-1.547860398	4.23E-23	1.34E-21	-	DUF538 family protein	-	-	-	-	-	-	-
Zm00001d019164	1966	1569	2138	1025	988	1002	57.66	57.37	71.44	30.47	28.24	29.02	62.15666667	29.24333333	-1.087801369	4.26E-23	1.34E-21	-	Dolichyl-diphosphooligosaccharide--protein glycosyltransferase 48 kDa subunit	Metabolism;Genetic Information Processing;Metabolism	Global and overview maps;Folding, sorting and degradation;Glycan biosynthesis and metabolism	ko01100//Metabolic pathways;ko04141//Protein processing in endoplasmic reticulum;ko00510//N-Glycan biosynthesis	K12670;K12670;K12670	GO:0005783//endoplasmic reticulum;GO:0005789//endoplasmic reticulum membrane;GO:0008250//oligosaccharyltransferase complex;GO:0016020//membrane;GO:0016021//integral component of membrane	GO:0004579//dolichyl-diphosphooligosaccharide-protein glycotransferase activity;GO:0016740//transferase activity;GO:0016757//transferase activity, transferring glycosyl groups	GO:0006486//protein glycosylation;GO:0018279//protein N-linked glycosylation via asparagine
Zm00001d046928	729	726	844	262	381	299	9.62	12.03	12.78	3.52	4.88	4.01	11.47666667	4.136666667	-1.472163065	4.39E-23	1.38E-21	histidine kinase5	histidine kinase5	-	-	-	-	GO:0005622//intracellular;GO:0005887//integral component of plasma membrane	GO:0000155//phosphorelay sensor kinase activity;GO:0004673//protein histidine kinase activity;GO:0009927//histidine phosphotransfer kinase activity;GO:0016301//kinase activity;GO:0016772//transferase activity, transferring phosphorus-containing groups	GO:0000160//phosphorelay signal transduction system;GO:0007165//signal transduction;GO:0016310//phosphorylation;GO:0018106//peptidyl-histidine phosphorylation;GO:0023014//signal transduction by protein phosphorylation;GO:0046777//protein autophosphorylation
MSTRG.11102	334	267	278	737	813	703	7.4	7.37	7.01	16.61	17.58	15.44	7.26	16.54333333	1.188208501	4.47E-23	1.40E-21	--	glutathione S-transferase T2-like [Zea mays]	-	-	-	-	-	-	-
Zm00001d026665	405	306	257	911	887	926	26.28	24.76	18.98	60.16	56.21	59.6	23.34	58.65666667	1.329490527	4.96E-23	1.55E-21	-	-	-	-	-	-	-	-	-
Zm00001d034879	2249	1669	1469	4041	4165	4077	40.43	37.41	30.06	73.94	73.13	72.71	35.96666667	73.26	1.026365242	5.04E-23	1.57E-21	-	GC-rich sequence DNA-binding factor-like protein	-	-	-	-	GO:0005634//nucleus	GO:0000978//RNA polymerase II core promoter proximal region sequence-specific DNA binding;GO:0001078//transcriptional repressor activity, RNA polymerase II core promoter proximal region sequence-specific binding;GO:0003677//DNA binding;GO:0003700//transcription factor activity, sequence-specific DNA binding	GO:0000122//negative regulation of transcription from RNA polymerase II promoter;GO:0006355//regulation of transcription, DNA-templated
Zm00001d021393	582	436	474	1205	1158	1397	11.35	10.6	10.52	23.92	22.06	27.02	10.82333333	24.33333333	1.168789079	5.10E-23	1.59E-21	-	Cytochrome b561 DM13 and DOMON domain-containing protein	-	-	-	-	GO:0005768//endosome;GO:0005794//Golgi apparatus;GO:0005802//trans-Golgi network;GO:0016020//membrane;GO:0016021//integral component of membrane	GO:0020037//heme binding	GO:0017004//cytochrome complex assembly;GO:0055114//oxidation-reduction process
Zm00001d021126	1221	1017	1298	611	652	633	46.59	48.37	56.33	23.71	24.3	23.87	50.43	23.96	-1.073654317	5.41E-23	1.68E-21	-	Ankyrin repeat domain-containing protein 2A	-	-	-	-	GO:0031359//integral component of chloroplast outer membrane	GO:0005515//protein binding;GO:0030941//chloroplast targeting sequence binding	GO:0045036//protein targeting to chloroplast
Zm00001d026377	376	291	272	922	802	860	11.11	10.72	9.14	27.73	23.14	25.21	10.32333333	25.36	1.296645863	5.42E-23	1.68E-21	-	Organic cation/carnitine transporter 4	-	-	-	-	GO:0016020//membrane;GO:0016021//integral component of membrane	GO:0022857//transmembrane transporter activity	GO:0055085//transmembrane transport
Zm00001d027511	18988	13861	13079	8788	9262	7076	521.01	474.23	408.53	245.41	248.21	192.59	467.9233333	228.7366667	-1.032584522	5.78E-23	1.79E-21	catalase2	Catalase isozyme 2	Metabolism;Metabolism;Environmental Information Processing;Cellular Processes;Metabolism;Metabolism	Global and overview maps;Global and overview maps;Signal transduction;Transport and catabolism;Carbohydrate metabolism;Amino acid metabolism	ko01110//Biosynthesis of secondary metabolites;ko01200//Carbon metabolism;ko04016//MAPK signaling pathway - plant;ko04146//Peroxisome;ko00630//Glyoxylate and dicarboxylate metabolism;ko00380//Tryptophan metabolism	K03781;K03781;K03781;K03781;K03781;K03781	GO:0005623//cell;GO:0005737//cytoplasm;GO:0005777//peroxisome;GO:0005840//ribosome;GO:0005886//plasma membrane	GO:0003735//structural constituent of ribosome;GO:0004096//catalase activity;GO:0004601//peroxidase activity;GO:0005515//protein binding;GO:0008097//5S rRNA binding;GO:0016491//oxidoreductase activity;GO:0020037//heme binding;GO:0046872//metal ion binding	GO:0000302//response to reactive oxygen species;GO:0006412//translation;GO:0006979//response to oxidative stress;GO:0007623//circadian rhythm;GO:0009410//response to xenobiotic stimulus;GO:0009414//response to water deprivation;GO:0009416//response to light stimulus;GO:0009617//response to bacterium;GO:0009733//response to auxin;GO:0009737//response to abscisic acid;GO:0017014//protein nitrosylat…
Zm00001d026528	919	730	775	356	475	358	35.1	34.76	33.69	13.83	17.71	13.56	34.51666667	15.03333333	-1.199128215	6.35E-23	1.96E-21	-	Oligouridylate-binding protein 1C	-	-	-	-	GO:0005654//nucleoplasm;GO:0010494//cytoplasmic stress granule;GO:1990904//ribonucleoprotein complex	GO:0003676//nucleic acid binding;GO:0003723//RNA binding;GO:0003729//mRNA binding;GO:1990446//U1 snRNP binding	GO:0051252//regulation of RNA metabolic process;GO:0061158//3'-UTR-mediated mRNA destabilization
Zm00001d045327	1528	1154	899	423	565	362	55.6	52.36	37.24	15.66	20.08	13.07	48.4	16.27	-1.572792796	6.94E-23	2.14E-21	-	Pyridoxal-5'-phosphate-dependent enzyme family protein	Metabolism;Metabolism;Metabolism;Metabolism;Metabolism;Metabolism	Global and overview maps;Global and overview maps;Global and overview maps;Global and overview maps;Amino acid metabolism;Energy metabolism	ko01100//Metabolic pathways;ko01110//Biosynthesis of secondary metabolites;ko01200//Carbon metabolism;ko01230//Biosynthesis of amino acids;ko00270//Cysteine and methionine metabolism;ko00920//Sulfur metabolism	K01738;K01738;K01738;K01738;K01738;K01738	GO:0005737//cytoplasm	GO:0004124//cysteine synthase activity;GO:0030170//pyridoxal phosphate binding	GO:0006535//cysteine biosynthetic process from serine
Zm00001d021634	161	154	173	20	38	18	12.39	14.77	15.15	1.57	2.86	1.37	14.10333333	1.933333333	-2.86687388	7.57E-23	2.33E-21	-	Hsp20/alpha crystallin family protein	Genetic Information Processing	Folding, sorting and degradation	ko04141//Protein processing in endoplasmic reticulum	K13993	-	GO:0043621//protein self-association;GO:0051082//unfolded protein binding	GO:0000302//response to reactive oxygen species;GO:0006457//protein folding;GO:0009408//response to heat;GO:0009651//response to salt stress;GO:0042542//response to hydrogen peroxide;GO:0051259//protein oligomerization
Zm00001d051759	432	338	523	134	161	141	10.04	9.99	13.91	3.16	3.67	3.29	11.31333333	3.373333333	-1.745777275	7.62E-23	2.35E-21	-	NHL domain-containing protein	-	-	-	-	GO:0016020//membrane;GO:0016021//integral component of membrane	-	-
Zm00001d025920	842	579	569	1938	1597	2170	21.69	18.6	16.69	50.81	40.18	55.45	18.99333333	48.81333333	1.361782152	8.32E-23	2.56E-21	-	Putative lectin-like receptor protein kinase family protein	-	-	-	-	GO:0005886//plasma membrane;GO:0016020//membrane;GO:0016021//integral component of membrane	GO:0004672//protein kinase activity;GO:0004675//transmembrane receptor protein serine/threonine kinase activity;GO:0005524//ATP binding;GO:0016301//kinase activity;GO:0030246//carbohydrate binding;GO:0033612//receptor serine/threonine kinase binding	GO:0002229//defense response to oomycetes;GO:0006468//protein phosphorylation;GO:0006952//defense response;GO:0007178//transmembrane receptor protein serine/threonine kinase signaling pathway;GO:0016310//phosphorylation;GO:0042742//defense response to bacterium
Zm00001d042848	244	168	279	52	58	49	5.39	4.64	7.09	1.18	1.26	1.09	5.706666667	1.176666667	-2.277942613	8.52E-23	2.62E-21	-	Laccase-7	-	-	-	-	GO:0005576//extracellular region;GO:0005886//plasma membrane;GO:0048046//apoplast	GO:0004322//ferroxidase activity;GO:0005507//copper ion binding;GO:0016491//oxidoreductase activity;GO:0016722//oxidoreductase activity, oxidizing metal ions;GO:0046872//metal ion binding;GO:0052716//hydroquinone:oxygen oxidoreductase activity	GO:0006826//iron ion transport;GO:0046274//lignin catabolic process;GO:0055072//iron ion homeostasis;GO:0055114//oxidation-reduction process
Zm00001d034017	269	194	236	632	632	645	6.17	5.54	6.17	14.74	14.15	14.67	5.96	14.52	1.284657218	8.54E-23	2.62E-21	-	Exhydrolase II	-	-	-	-	GO:0016020//membrane;GO:0016021//integral component of membrane	GO:0004553//hydrolase activity, hydrolyzing O-glycosyl compounds;GO:0008422//beta-glucosidase activity;GO:0016787//hydrolase activity	GO:0005975//carbohydrate metabolic process;GO:0009251//glucan catabolic process
Zm00001d007077	484	388	419	987	1015	967	27.15	27.14	26.76	56.35	55.61	53.81	27.01666667	55.25666667	1.03229885	9.38E-23	2.87E-21	-	XIAP associated factor-1	-	-	-	-	GO:0016020//membrane;GO:0016021//integral component of membrane	-	-
MSTRG.8229	171	151	162	451	577	493	1.73	1.98	1.96	4.63	5.64	4.98	1.89	5.083333333	1.427388602	9.88E-23	3.02E-21	--	rho GTPase-activating protein 17-like [Zea mays]	-	-	-	-	-	-	-
Zm00001d017138	125	102	163	11	18	11	3.69	3.75	5.47	0.33	0.52	0.32	4.303333333	0.39	-3.463908566	9.92E-23	3.03E-21	-	Transcription factor bHLH128	-	-	-	-	GO:0005634//nucleus	GO:0001228//transcriptional activator activity, RNA polymerase II transcription regulatory region sequence-specific binding;GO:0046983//protein dimerization activity	GO:0045944//positive regulation of transcription from RNA polymerase II promoter
Zm00001d020858	565	465	543	202	258	244	12.36	12.73	14.02	4.59	5.73	5.54	13.03666667	5.286666667	-1.302144765	9.99E-23	3.05E-21	-	Serine/threonine-protein kinase D6PKL1	-	-	-	-	GO:0005634//nucleus;GO:0005737//cytoplasm;GO:0005886//plasma membrane	GO:0004672//protein kinase activity;GO:0004674//protein serine/threonine kinase activity;GO:0005524//ATP binding;GO:0016301//kinase activity	GO:0006468//protein phosphorylation;GO:0016310//phosphorylation
Zm00001d052748	292	245	268	92	93	86	5.46	5.66	5.6	1.75	1.67	1.61	5.573333333	1.676666667	-1.732944542	1.07E-22	3.26E-21	-	Plasma-membrane choline transporter family protein	-	-	-	-	GO:0016020//membrane;GO:0016021//integral component of membrane	GO:0022857//transmembrane transporter activity	GO:0055085//transmembrane transport
Zm00001d038673	862	711	910	421	425	370	23.61	24.3	28.48	11.74	11.44	10.03	25.46333333	11.07	-1.201766069	1.12E-22	3.42E-21	-	S-adenosyl-L-methionine-dependent methyltransferases superfamily protein	-	-	-	-	-	GO:0008168//methyltransferase activity;GO:0008757//S-adenosylmethionine-dependent methyltransferase activity;GO:0016740//transferase activity	GO:0032259//methylation
Zm00001d041927	173	154	148	22	36	31	9.26	10.28	9.02	1.2	1.88	1.65	9.52	1.576666667	-2.594083891	1.14E-22	3.46E-21	-	NDR1/HIN1-like 1	-	-	-	-	GO:0009506//plasmodesma;GO:0016020//membrane;GO:0016021//integral component of membrane;GO:0046658//anchored component of plasma membrane	-	-
Zm00001d013226	17	9	15	176	142	137	0.71	0.47	0.73	7.41	5.75	5.64	0.636666667	6.266666667	3.299088119	1.26E-22	3.81E-21	-	cytochrome P450 family 81 subfamily D polypeptide 8	-	-	-	-	GO:0016020//membrane	GO:0004497//monooxygenase activity;GO:0005506//iron ion binding;GO:0016491//oxidoreductase activity;GO:0016705//oxidoreductase activity, acting on paired donors, with incorporation or reduction of molecular oxygen;GO:0016709//oxidoreductase activity, acting on paired donors, with incorporation or reduction of molecular oxygen, NAD(P)H as one donor, and incorporation of one atom of oxygen;GO:00200…	GO:0042343//indole glucosinolate metabolic process;GO:0055114//oxidation-reduction process
Zm00001d025726	228	156	171	540	535	570	6.22	5.3	5.31	14.98	14.25	15.42	5.61	14.88333333	1.407624999	1.39E-22	4.21E-21	-	Putative leucine-rich repeat transmembrane protein kinase family protein	-	-	-	-	GO:0005886//plasma membrane;GO:0009506//plasmodesma;GO:0016020//membrane;GO:0016021//integral component of membrane	GO:0004672//protein kinase activity;GO:0005515//protein binding;GO:0005524//ATP binding;GO:0016301//kinase activity	GO:0006468//protein phosphorylation;GO:0009755//hormone-mediated signaling pathway;GO:0016310//phosphorylation;GO:0046777//protein autophosphorylation
Zm00001d049619	1442	1034	1385	640	765	658	48.64	40.41	53.62	20.41	23.42	21.54	47.55666667	21.79	-1.125981401	1.61E-22	4.87E-21	-	60S acidic ribosomal protein P0-2	Genetic Information Processing	Translation	ko03010//Ribosome	K02941	GO:0005840//ribosome;GO:0022625//cytosolic large ribosomal subunit	GO:0003735//structural constituent of ribosome;GO:0070180//large ribosomal subunit rRNA binding	GO:0000027//ribosomal large subunit assembly;GO:0002181//cytoplasmic translation;GO:0042254//ribosome biogenesis
Zm00001d032282	1459	1264	1567	728	843	796	24.19	26.07	29.51	12.03	13.34	12.98	26.59	12.78333333	-1.0566197	1.73E-22	5.22E-21	-	Aminopeptidase M1	-	-	-	-	GO:0005737//cytoplasm	GO:0004177//aminopeptidase activity;GO:0008233//peptidase activity;GO:0008237//metallopeptidase activity;GO:0008270//zinc ion binding;GO:0016787//hydrolase activity;GO:0042277//peptide binding;GO:0046872//metal ion binding;GO:0070006//metalloaminopeptidase activity	GO:0006508//proteolysis;GO:0043171//peptide catabolic process
Zm00001d028477	3792	3042	4216	1910	2239	1822	114.48	114.51	144.86	58.65	65.98	54.55	124.6166667	59.72666667	-1.06104992	1.84E-22	5.55E-21	-	Chorismate synthase chloroplastic	-	-	-	-	GO:0005829//cytosol	GO:0004107//chorismate synthase activity;GO:0010181//FMN binding;GO:0016829//lyase activity	GO:0008652//cellular amino acid biosynthetic process;GO:0009073//aromatic amino acid family biosynthetic process;GO:0009423//chorismate biosynthetic process
Zm00001d001928	289	251	320	728	821	813	4.13	4.85	4.78	10.57	13	11.86	4.586666667	11.81	1.364490995	1.88E-22	5.66E-21	-	Kinesin-like calmodulin binding protein	-	-	-	-	GO:0005856//cytoskeleton;GO:0005871//kinesin complex;GO:0005874//microtubule;GO:0016020//membrane;GO:0016021//integral component of membrane	GO:0000166//nucleotide binding;GO:0003774//motor activity;GO:0003777//microtubule motor activity;GO:0003824//catalytic activity;GO:0005524//ATP binding;GO:0008017//microtubule binding;GO:0016491//oxidoreductase activity;GO:0016887//ATPase activity	GO:0007018//microtubule-based movement;GO:0055114//oxidation-reduction process
Zm00001d039931	54	47	50	225	287	230	1.81	2.06	1.94	8.08	9.78	8.03	1.936666667	8.63	2.155784896	2.07E-22	6.20E-21	-	LEAF RUST 10 DISEASE-RESISTANCE LOCUS RECEPTOR-LIKE PROTEIN KINASE-like 1.1	-	-	-	-	GO:0005886//plasma membrane;GO:0016020//membrane;GO:0016021//integral component of membrane	GO:0000166//nucleotide binding;GO:0004672//protein kinase activity;GO:0004674//protein serine/threonine kinase activity;GO:0005524//ATP binding;GO:0016301//kinase activity;GO:0030247//polysaccharide binding	GO:0006468//protein phosphorylation;GO:0007166//cell surface receptor signaling pathway;GO:0016310//phosphorylation
Zm00001d028590	213	166	133	577	559	761	13.18	12.8	9.37	36.33	33.75	46.7	11.78333333	38.92666667	1.724011096	2.13E-22	6.38E-21	-	Probable E3 ubiquitin-protein ligase RHC2A	-	-	-	-	-	GO:0016874//ligase activity;GO:0061630//ubiquitin protein ligase activity	GO:0006511//ubiquitin-dependent protein catabolic process;GO:0016567//protein ubiquitination
Zm00001d011086	2925	2439	3160	1619	1614	1682	113.85	117.79	137.87	61.05	60.22	62.17	123.17	61.14666667	-1.010305148	2.23E-22	6.66E-21	-	Actin-7	-	-	-	-	GO:0005737//cytoplasm;GO:0005856//cytoskeleton	GO:0000166//nucleotide binding;GO:0005524//ATP binding	-
MSTRG.27812	103	89	68	361	334	343	4.23	4.55	3.16	15.06	13.38	13.93	3.98	14.12333333	1.827240292	2.46E-22	7.36E-21	--	hypothetical protein [Zea mays]	-	-	-	-	-	-	-
Zm00001d031444	302	201	267	712	689	788	6.71	5.57	6.76	16.11	14.96	17.38	6.346666667	16.15	1.347463187	2.69E-22	8.04E-21	-	IRK-interacting protein	-	-	-	-	-	-	-
Zm00001d033872	77	46	28	335	268	352	1.84	1.4	0.76	8.1	6.26	8.31	1.333333333	7.556666667	2.502712486	3.01E-22	8.95E-21	-	Peptidase%2C M50 family	-	-	-	-	GO:0016020//membrane;GO:0016021//integral component of membrane	GO:0008233//peptidase activity;GO:0008237//metallopeptidase activity	GO:0006508//proteolysis
Zm00001d002318	92	70	120	348	442	499	6.42	6	9.51	24.65	30.03	34.4	7.31	29.69333333	2.022195746	3.01E-22	8.95E-21	-	-	-	-	-	-	-	-	-
Zm00001d018010	92	70	120	348	442	499	6.42	6	9.51	24.65	30.03	34.4	7.31	29.69333333	2.022195746	3.01E-22	8.95E-21	-	-	-	-	-	-	-	-	-
MSTRG.5083	824	679	597	1563	1615	1608	4.6	4.73	3.8	8.89	8.81	8.91	4.376666667	8.87	1.019101594	3.13E-22	9.29E-21	RE1	ribonuclease H-like domain-containing protein [Artemisia annua]	-	-	-	-	-	-	-
MSTRG.18833	15	11	21	133	179	158	0.28	0.25	0.44	2.49	5.97	2.88	0.323333333	3.78	3.547292083	3.20E-22	9.48E-21	--	-	-	-	-	-	-	-	-
MSTRG.23860	188	153	121	485	561	477	2.1	2.13	1.54	5.5	6.11	5.28	1.923333333	5.63	1.549526104	3.21E-22	9.51E-21	--	rho GTPase-activating protein 17-like [Zea mays]	-	-	-	-	-	-	-
Zm00001d048061	143	85	137	424	438	446	4.99	3.7	5.44	15.05	14.92	15.43	4.71	15.13333333	1.683930832	3.29E-22	9.75E-21	-	3-ketoacyl-CoA synthase	Metabolism;Metabolism;Metabolism	Global and overview maps;Global and overview maps;Lipid metabolism	ko01100//Metabolic pathways;ko01110//Biosynthesis of secondary metabolites;ko00062//Fatty acid elongation	K15397;K15397;K15397	GO:0016020//membrane;GO:0016021//integral component of membrane	GO:0003824//catalytic activity;GO:0016740//transferase activity;GO:0016746//transferase activity, transferring acyl groups;GO:0016747//transferase activity, transferring acyl groups other than amino-acyl groups	GO:0006633//fatty acid biosynthetic process
Zm00001d012233	588	433	367	1269	1184	1361	11.84	10.85	8.4	25.99	23.27	27.17	10.36333333	25.47666667	1.297688414	3.49E-22	1.03E-20	-	PHD finger protein	-	-	-	-	-	GO:0046872//metal ion binding	-
MSTRG.21010	199	173	126	631	554	536	5.8	5.6	4.51	17.89	14.51	14.21	5.303333333	15.53666667	1.550705677	3.93E-22	1.15E-20	--	unknown [Zea mays]	-	-	-	-	-	-	-
Zm00001d030346	158	118	104	5	16	1	8.8	8.19	6.59	0.28	0.87	0.06	7.86	0.403333333	-4.284484766	3.96E-22	1.16E-20	-	Hsp20/alpha crystallin family protein	-	-	-	-	-	-	-
Zm00001d006591	111	158	115	499	521	519	5.4	9.59	6.37	24.71	24.76	25.05	7.12	24.84	1.802716027	4.14E-22	1.21E-20	-	F-box domain containing protein	-	-	-	-	GO:0016020//membrane;GO:0016021//integral component of membrane	GO:0005515//protein binding	-
Zm00001d038471	463	375	386	959	1126	1371	11.4	11.51	10.82	24.03	27.08	33.48	11.24333333	28.19666667	1.326454804	4.25E-22	1.24E-20	-	U-box domain-containing protein 16	-	-	-	-	GO:0005634//nucleus;GO:0005737//cytoplasm	GO:0004842//ubiquitin-protein transferase activity;GO:0005515//protein binding	GO:0016567//protein ubiquitination;GO:0051865//protein autoubiquitination
Zm00001d029590	297	225	271	79	100	72	9.12	8.62	9.47	2.47	3	2.19	9.07	2.553333333	-1.828720659	4.26E-22	1.24E-20	-	Probable esterase KAI2	-	-	-	-	-	-	GO:0080167//response to karrikin
Zm00001d048111	220	182	165	521	578	664	4.88	5.03	4.17	11.76	12.52	14.61	4.693333333	12.96333333	1.465751901	4.27E-22	1.24E-20	-	Plant calmodulin-binding protein-related	-	-	-	-	-	GO:0005516//calmodulin binding	-
Zm00001d046652	70	40	54	278	239	322	1.92	1.37	1.69	7.76	6.4	8.76	1.66	7.64	2.202389397	4.32E-22	1.26E-20	-	F11F12.5 protein	-	-	-	-	GO:0016020//membrane;GO:0016021//integral component of membrane	-	-
Zm00001d021791	409	283	226	1182	881	1165	15.24	13.14	9.58	44.81	32.06	43.05	12.65333333	39.97333333	1.659520391	4.36E-22	1.27E-20	-	Fiber expressed protein	-	-	-	-	-	-	-
Zm00001d032112	1789	1204	1266	3258	3029	3442	41.12	34.5	33.12	76.21	67.99	78.47	36.24666667	74.22333333	1.034024466	4.40E-22	1.28E-20	-	Protein ecdysoneless homolog	-	-	-	-	GO:0005634//nucleus	-	-
Zm00001d027680	2465	2409	3129	1213	1395	1386	126.84	154.65	183.45	63.4	69.96	70.65	154.98	68.00333333	-1.188404679	5.16E-22	1.49E-20	-	HR-like lesion-inducing protein-related	-	-	-	-	GO:0016020//membrane;GO:0016021//integral component of membrane	-	-
Zm00001d039183	1005	747	727	1955	2119	1692	27.09	25.11	22.31	53.63	55.78	45.24	24.83666667	51.55	1.053500865	5.16E-22	1.49E-20	-	Protein HYPER-SENSITIVITY-RELATED 4	-	-	-	-	-	GO:0000166//nucleotide binding;GO:0005524//ATP binding	-
Zm00001d051362	1642	1527	2192	133	274	136	61.34	71.13	93.22	5.06	10	5.04	75.23	6.7	-3.48907509	5.91E-22	1.70E-20	tonoplast intrinsic protein2	tonoplast intrinsic protein2	-	-	-	-	GO:0005773//vacuole;GO:0005774//vacuolar membrane;GO:0016020//membrane;GO:0016021//integral component of membrane;GO:0032586//protein storage vacuole membrane	GO:0015250//water channel activity;GO:0015267//channel activity	GO:0006833//water transport;GO:0055085//transmembrane transport
Zm00001d002842	706	572	568	1563	1375	1775	28.35	28.91	26.05	61.18	52.78	68.04	27.77	60.66666667	1.127376867	6.08E-22	1.75E-20	-	Remorin family protein	-	-	-	-	-	-	-
Zm00001d031530	807	609	573	303	347	268	15.83	15.04	13.06	6.05	6.76	5.26	14.64333333	6.023333333	-1.281609993	6.35E-22	1.83E-20	-	-	-	-	-	-	-	-	GO:0071249//cellular response to nitrate
Zm00001d051936	64	90	71	348	328	440	2.18	3.82	2.75	12.04	10.89	14.84	2.916666667	12.59	2.109885862	6.91E-22	1.98E-20	-	F-box protein PP2-B10	-	-	-	-	-	GO:0005515//protein binding	-
Zm00001d044156	211	175	146	557	526	643	8.14	8.34	6.42	21.63	19.59	24.45	7.633333333	21.89	1.519886857	6.98E-22	2.00E-20	-	cytochrome P450 family 72 subfamily A polypeptide 8	-	-	-	-	-	GO:0004497//monooxygenase activity;GO:0005506//iron ion binding;GO:0016491//oxidoreductase activity;GO:0016705//oxidoreductase activity, acting on paired donors, with incorporation or reduction of molecular oxygen;GO:0020037//heme binding;GO:0046872//metal ion binding	GO:0055114//oxidation-reduction process
Zm00001d008249	1559	1101	1113	694	737	630	25.62	22.93	21	11.9	11.88	10.22	23.18333333	11.33333333	-1.032515768	7.11E-22	2.03E-20	argonaute4a	argonaute4a	-	-	-	-	-	GO:0003676//nucleic acid binding;GO:0005515//protein binding	GO:0031047//gene silencing by RNA
Zm00001d035119	236	202	198	562	593	571	6.64	7.09	6.34	16.09	16.3	15.94	6.69	16.11	1.267878378	7.37E-22	2.11E-20	-	ACT domain-containing protein ACR8	-	-	-	-	-	-	-
Zm00001d012293	253	197	111	1042	740	791	29.31	28.45	14.64	122.84	83.72	90.89	24.13333333	99.15	2.038585576	7.88E-22	2.25E-20	-	Probable ferredoxin-4 chloroplastic	Metabolism	Energy metabolism	ko00195//Photosynthesis	K02639	GO:0009507//chloroplast;GO:0009536//plastid	GO:0009055//electron carrier activity;GO:0046872//metal ion binding;GO:0051536//iron-sulfur cluster binding;GO:0051537//2 iron, 2 sulfur cluster binding	GO:0022900//electron transport chain;GO:0055114//oxidation-reduction process
Zm00001d037650	790	846	1036	280	415	249	11.79	16.32	18.64	4.71	6.34	4.07	15.58333333	5.04	-1.628508225	8.29E-22	2.36E-20	-	-	-	-	-	-	GO:0016020//membrane;GO:0016021//integral component of membrane	GO:0000166//nucleotide binding;GO:0005524//ATP binding;GO:0043531//ADP binding;GO:0050661//NADP binding	GO:0006952//defense response
MSTRG.2759	194	140	117	529	482	505	11.56	10.32	7.62	31.57	27.54	28.92	9.833333333	29.34333333	1.577280313	9.31E-22	2.64E-20	--	unknown [Zea mays]	-	-	-	-	-	-	-
Zm00001d041489	312	217	313	88	96	83	5.14	4.44	5.77	1.52	1.54	1.34	5.116666667	1.466666667	-1.802663227	9.54E-22	2.71E-20	Homeobox-transcription factor 25	Homeobox-leucine zipper protein ATHB-14	-	-	-	-	GO:0005634//nucleus	GO:0003677//DNA binding;GO:0008289//lipid binding	-
Zm00001d050323	92	49	59	308	281	387	3.68	2.44	2.69	12.54	10.98	15.36	2.936666667	12.96	2.141814295	9.64E-22	2.73E-20	-	Putative cytochrome P450 superfamily protein	-	-	-	-	GO:0016020//membrane;GO:0016021//integral component of membrane	GO:0004497//monooxygenase activity;GO:0005506//iron ion binding;GO:0016491//oxidoreductase activity;GO:0016705//oxidoreductase activity, acting on paired donors, with incorporation or reduction of molecular oxygen;GO:0016709//oxidoreductase activity, acting on paired donors, with incorporation or reduction of molecular oxygen, NAD(P)H as one donor, and incorporation of one atom of oxygen;GO:00200…	GO:0042343//indole glucosinolate metabolic process;GO:0055114//oxidation-reduction process
Zm00001d005137	477	348	423	165	199	155	5.94	5.61	6.73	1.99	2.81	1.91	6.093333333	2.236666667	-1.445881399	9.67E-22	2.73E-20	-	Protein ENHANCED DOWNY MILDEW 2	-	-	-	-	GO:0016020//membrane;GO:0016021//integral component of membrane	-	-
Zm00001d046893	258	234	269	67	93	74	6.22	7.03	7.38	1.64	2.19	1.77	6.876666667	1.866666667	-1.881245089	1.01E-21	2.84E-20	-	Auxin efflux carrier component 2	-	-	-	-	GO:0000323//lytic vacuole;GO:0005783//endoplasmic reticulum;GO:0005886//plasma membrane;GO:0009921//auxin efflux carrier complex;GO:0009925//basal plasma membrane;GO:0016020//membrane;GO:0016021//integral component of membrane	GO:0010329//auxin efflux transmembrane transporter activity	GO:0001666//response to hypoxia;GO:0009723//response to ethylene;GO:0009734//auxin-activated signaling pathway;GO:0009749//response to glucose;GO:0009926//auxin polar transport;GO:0009958//positive gravitropism;GO:0010252//auxin homeostasis;GO:0010315//auxin efflux;GO:0055085//transmembrane transport
Zm00001d011159	1121	976	1108	616	584	497	47.43	51.4	53.28	26.62	24.07	20.85	50.70333333	23.84666667	-1.088292978	1.06E-21	2.98E-20	-	Ubiquitin-conjugating enzyme family protein	-	-	-	-	GO:0005844//polysome	GO:0005515//protein binding	GO:0002181//cytoplasmic translation
Zm00001d024187	860	639	637	1677	1545	1804	12.45	11.53	10.49	24.7	21.84	25.9	11.49	24.14666667	1.071445248	1.14E-21	3.22E-20	-	Protein SUPPRESSOR OF MAX2 1	-	-	-	-	-	-	GO:0019538//protein metabolic process
Zm00001d025982	570	414	453	1186	1072	1158	21.65	19.61	19.59	45.85	39.77	43.64	20.28333333	43.08666667	1.086946729	1.17E-21	3.29E-20	-	FRIGIDA interacting protein 2	-	-	-	-	GO:0005634//nucleus	GO:0043565//sequence-specific DNA binding;GO:0044212//transcription regulatory region DNA binding	-
Zm00001d027540	260	131	164	28	38	15	10.52	6.61	7.55	1.15	1.5	0.6	8.226666667	1.083333333	-2.924830771	1.20E-21	3.36E-20	glutathione S-transferase12	glutathione S-transferase12	Metabolism	Metabolism of other amino acids	ko00480//Glutathione metabolism	K00799	GO:0005737//cytoplasm	GO:0004364//glutathione transferase activity;GO:0005515//protein binding;GO:0016740//transferase activity;GO:0043295//glutathione binding	GO:0006749//glutathione metabolic process
MSTRG.14578	186	143	119	519	463	509	3.49	3.35	2.54	9.91	8.48	9.47	3.126666667	9.286666667	1.57053543	1.20E-21	3.37E-20	MADS51	MADS-box protein J2-like [Zea mays]	-	-	-	-	GO:0043231//intracellular membrane-bounded organelle	GO:0001071//nucleic acid binding transcription factor activity;GO:0003676//nucleic acid binding;GO:0005515//protein binding	GO:0010468//regulation of gene expression;GO:0034645//cellular macromolecule biosynthetic process;GO:0048437//floral organ development;GO:0048869//cellular developmental process
Zm00001d015397	51	40	41	195	236	257	3.75	3.66	3.43	14.58	16.93	18.72	3.613333333	16.74333333	2.212184518	1.31E-21	3.66E-20	-	VQ motif family protein	-	-	-	-	-	-	-
Zm00001d004012	634	426	603	198	270	200	18.68	16.02	19.49	5.22	6.9	5.05	18.06333333	5.723333333	-1.658136608	1.35E-21	3.78E-20	-	Dynamin-related protein 3A	-	-	-	-	GO:0005737//cytoplasm;GO:0016020//membrane	GO:0000166//nucleotide binding;GO:0003924//GTPase activity;GO:0005525//GTP binding;GO:0008017//microtubule binding	GO:0000266//mitochondrial fission;GO:0048285//organelle fission
Zm00001d005951	2243	1937	2507	1270	1189	1234	63.25	68.06	80.88	36.67	32.9	34.75	70.73	34.77333333	-1.024340892	1.36E-21	3.79E-20	Homeobox-transcription factor 54	Homeobox-leucine zipper protein ATHB-6	-	-	-	-	GO:0005634//nucleus	GO:0003677//DNA binding;GO:0003700//transcription factor activity, sequence-specific DNA binding;GO:0043565//sequence-specific DNA binding	GO:0006355//regulation of transcription, DNA-templated;GO:0045893//positive regulation of transcription, DNA-templated
Zm00001d005460	373	279	396	99	142	91	11.7	10.39	14.52	3.62	4.43	2.82	12.20333333	3.623333333	-1.751885833	1.46E-21	4.05E-20	-	Calreticulin-2	Genetic Information Processing;Cellular Processes	Folding, sorting and degradation;Transport and catabolism	ko04141//Protein processing in endoplasmic reticulum;ko04145//Phagosome	K08057;K08057	GO:0005623//cell;GO:0005783//endoplasmic reticulum;GO:0005788//endoplasmic reticulum lumen;GO:0005789//endoplasmic reticulum membrane;GO:0009506//plasmodesma;GO:0042735//protein body	GO:0005509//calcium ion binding;GO:0005515//protein binding;GO:0030246//carbohydrate binding;GO:0045735//nutrient reservoir activity;GO:0046872//metal ion binding;GO:0051082//unfolded protein binding	GO:0006457//protein folding;GO:0007165//signal transduction;GO:0030968//endoplasmic reticulum unfolded protein response;GO:0032469//endoplasmic reticulum calcium ion homeostasis;GO:0051208//sequestering of calcium ion
Zm00001d048692	1046	809	904	505	573	471	22.68	21.23	23.31	11.12	12.23	10.24	22.40666667	11.19666667	-1.000858747	1.48E-21	4.11E-20	-	Magnesium/proton exchanger	-	-	-	-	GO:0016020//membrane;GO:0016021//integral component of membrane	-	GO:0055085//transmembrane transport
Zm00001d003228	233	197	106	730	706	770	6.46	6.81	3.34	20.59	19.11	21.17	5.536666667	20.29	1.873679293	1.49E-21	4.15E-20	-	Serine/threonine-protein kinase OXI1	-	-	-	-	GO:0005634//nucleus;GO:0005737//cytoplasm;GO:0005886//plasma membrane	GO:0000166//nucleotide binding;GO:0004672//protein kinase activity;GO:0004674//protein serine/threonine kinase activity;GO:0005524//ATP binding;GO:0016301//kinase activity;GO:0016740//transferase activity	GO:0006468//protein phosphorylation;GO:0016310//phosphorylation
Zm00001d043327	356	239	372	847	1007	1157	6.93	5.22	7.41	16.21	18.49	19.61	6.52	18.10333333	1.473311493	1.55E-21	4.29E-20	-	Subtilisin-like protease SBT2.1	-	-	-	-	-	GO:0004252//serine-type endopeptidase activity;GO:0008233//peptidase activity;GO:0008236//serine-type peptidase activity;GO:0016787//hydrolase activity	GO:0006508//proteolysis
Zm00001d011758	2125	1651	1397	3710	3980	4074	46.06	44.61	34.47	81.83	84.25	87.59	41.71333333	84.55666667	1.019409902	1.82E-21	5.02E-20	-	-	-	-	-	-	-	-	-
MSTRG.26575	274	215	168	766	632	730	7.92	8.09	5.69	23.73	18.67	21.64	7.233333333	21.34666667	1.561278265	1.84E-21	5.07E-20	--	hypothetical protein [Zea mays]	-	-	-	-	-	-	-
Zm00001d050557	442	431	337	1051	1084	1027	40.36	49.08	35.03	97.68	96.68	93.03	41.49	95.79666667	1.2072118	1.84E-21	5.08E-20	-	chaperone protein dnaJ-related	-	-	-	-	-	-	-
MSTRG.2584	191	171	122	650	542	527	3.63	4.04	2.64	12.56	10.05	9.93	3.436666667	10.84666667	1.658169918	1.86E-21	5.11E-20	--	unknown [Zea mays]	-	-	-	-	-	-	-
Zm00001d007259	265	244	257	90	85	76	13.48	15.47	14.88	4.66	4.22	3.83	14.61	4.236666667	-1.785954649	1.98E-21	5.45E-20	-	Expressed protein; protein	-	-	-	-	GO:0030014//CCR4-NOT complex	-	-
Zm00001d029457	289	207	277	640	723	733	6.65	5.94	7.26	14.99	16.25	16.73	6.616666667	15.99	1.272993432	2.05E-21	5.63E-20	nucleoredoxin1	nucleoredoxin1	-	-	-	-	GO:0005623//cell;GO:0005634//nucleus	GO:0003677//DNA binding;GO:0004791//thioredoxin-disulfide reductase activity	GO:0045454//cell redox homeostasis;GO:0098869//cellular oxidant detoxification
Zm00001d010079	236	164	218	44	58	59	8.16	7.07	8.58	1.55	1.96	2.02	7.936666667	1.843333333	-2.106216235	2.23E-21	6.10E-20	-	HXXXD-type acyl-transferase family protein	-	-	-	-	-	GO:0016740//transferase activity;GO:0016747//transferase activity, transferring acyl groups other than amino-acyl groups	-
Zm00001d007048	1057	773	975	501	550	455	28.86	26.27	30.31	14	14.64	12.3	28.48	13.64666667	-1.061400545	2.32E-21	6.33E-20	-	NADH dehydrogenase [ubiquinone] flavoprotein 1 mitochondrial	-	-	-	-	GO:0005739//mitochondrion;GO:0005743//mitochondrial inner membrane;GO:0005747//mitochondrial respiratory chain complex I;GO:0016020//membrane;GO:0070469//respiratory chain	GO:0003954//NADH dehydrogenase activity;GO:0008137//NADH dehydrogenase (ubiquinone) activity;GO:0010181//FMN binding;GO:0016651//oxidoreductase activity, acting on NAD(P)H;GO:0046872//metal ion binding;GO:0051287//NAD binding;GO:0051536//iron-sulfur cluster binding;GO:0051539//4 iron, 4 sulfur cluster binding	GO:0006120//mitochondrial electron transport, NADH to ubiquinone;GO:0055114//oxidation-reduction process
MSTRG.22297	488	415	275	1185	1202	1216	2.15	2.28	1.37	5.31	5.16	5.31	1.933333333	5.26	1.4439724	2.48E-21	6.77E-20	GIP	Pol [Zea mays]	-	-	-	-	-	-	-
Zm00001d014033	741	611	667	352	389	328	10.66	11.93	11.46	5.33	5.96	4.67	11.35	5.32	-1.093194147	2.49E-21	6.77E-20	-	Transportin MOS14	-	-	-	-	GO:0005737//cytoplasm	GO:0008139//nuclear localization sequence binding;GO:0008565//protein transporter activity	GO:0006606//protein import into nucleus
Zm00001d002288	1960	1624	1910	725	1138	823	105.27	107.62	118.26	37.43	57.56	42.19	110.3833333	45.72666667	-1.271414697	2.54E-21	6.91E-20	bHLH-transcription factor 148	Protein SPATULA	-	-	-	-	GO:0005634//nucleus	GO:0046983//protein dimerization activity	-
Zm00001d052206	44	28	31	279	180	218	2.17	1.72	1.74	13.99	8.66	10.65	1.876666667	11.1	2.56431535	2.56E-21	6.95E-20	-	Protein EXORDIUM	-	-	-	-	-	-	-
Zm00001d003924	125	83	62	394	355	394	4.06	3.4	2.27	13.68	11.61	13.2	3.243333333	12.83	1.983971961	2.57E-21	6.96E-20	-	Glycerophosphodiester phosphodiesterase GDPD2	-	-	-	-	-	GO:0008081//phosphoric diester hydrolase activity	GO:0006629//lipid metabolic process;GO:0046475//glycerophospholipid catabolic process
Zm00001d052943	987	769	996	375	460	265	13.83	13.7	16.3	5.4	7.11	4.36	14.61	5.623333333	-1.377458705	2.59E-21	7.01E-20	-	Ubiquitin carboxyl-terminal hydrolase 13	-	-	-	-	GO:0005829//cytosol;GO:0016020//membrane;GO:0016021//integral component of membrane	GO:0004197//cysteine-type endopeptidase activity;GO:0004843//thiol-dependent ubiquitin-specific protease activity;GO:0005515//protein binding;GO:0008233//peptidase activity;GO:0008234//cysteine-type peptidase activity;GO:0016787//hydrolase activity;GO:0036459//thiol-dependent ubiquitinyl hydrolase activity	GO:0006508//proteolysis;GO:0006511//ubiquitin-dependent protein catabolic process;GO:0016579//protein deubiquitination;GO:0031647//regulation of protein stability
Zm00001d008283	1389	798	1157	539	417	441	50.26	36	47.66	19.85	14.74	15.83	44.64	16.80666667	-1.40930341	2.72E-21	7.36E-20	-	Serpin-Z1	-	-	-	-	GO:0005615//extracellular space	GO:0004867//serine-type endopeptidase inhibitor activity	GO:0010951//negative regulation of endopeptidase activity
MSTRG.5318	319	256	203	878	742	747	4.25	4.25	3.08	11.9	9.65	9.87	3.86	10.47333333	1.440047927	2.87E-21	7.76E-20	--	prpol [Zea mays]	-	-	-	-	-	-	-
Zm00001d017473	163	106	113	421	433	578	4.99	4.06	3.86	13.94	13.36	17.41	4.303333333	14.90333333	1.792108545	2.93E-21	7.91E-20	-	Protein kinase superfamily protein	-	-	-	-	GO:0016020//membrane;GO:0016021//integral component of membrane	GO:0004672//protein kinase activity;GO:0005524//ATP binding;GO:0016301//kinase activity	GO:0006468//protein phosphorylation;GO:0016310//phosphorylation
Zm00001d012378	115	77	75	353	315	374	8.78	7.33	6.52	27.44	23.49	28.33	7.543333333	26.42	1.808356383	3.01E-21	8.09E-20	-	SOUL heme-binding family protein	-	-	-	-	GO:0005773//vacuole;GO:0005794//Golgi apparatus;GO:0005886//plasma membrane	GO:0020037//heme binding	GO:0010017//red or far-red light signaling pathway
Zm00001d013653	998	827	1005	473	561	423	18.36	19.24	20.84	8.79	10.31	7.66	19.48	8.92	-1.126878062	3.13E-21	8.42E-20	-	transcription regulator NOT2/NOT3/NOT5 family protein	Genetic Information Processing	Folding, sorting and degradation	ko03018//RNA degradation	K12580	GO:0000932//cytoplasmic mRNA processing body;GO:0005634//nucleus;GO:0030015//CCR4-NOT core complex	-	GO:0000288//nuclear-transcribed mRNA catabolic process, deadenylation-dependent decay;GO:0006355//regulation of transcription, DNA-templated;GO:0017148//negative regulation of translation
Zm00001d027403	584	441	463	1037	1151	1158	16.9	15.88	15.27	30.63	32.6	33.37	16.01666667	32.2	1.007486758	3.23E-21	8.67E-20	-	Remorin family protein	-	-	-	-	-	-	-
Zm00001d010894	422	386	387	174	181	147	4.95	5.66	5.08	2.02	2.09	1.64	5.23	1.916666667	-1.448211491	3.33E-21	8.94E-20	-	Embryonic flower 1-like protein; protein	-	-	-	-	-	-	GO:0009910//negative regulation of flower development;GO:0045892//negative regulation of transcription, DNA-templated;GO:0048367//shoot system development
Zm00001d016463	1185	957	1188	626	658	629	33.35	32	38.27	15.77	17.04	14.35	34.54	15.72	-1.135666865	3.39E-21	9.07E-20	-	7-dehydrocholesterol reductase	Metabolism;Metabolism;Metabolism	Global and overview maps;Global and overview maps;Lipid metabolism	ko01100//Metabolic pathways;ko01110//Biosynthesis of secondary metabolites;ko00100//Steroid biosynthesis	K00213;K00213;K00213	GO:0005794//Golgi apparatus;GO:0005886//plasma membrane;GO:0016020//membrane;GO:0016021//integral component of membrane;GO:0030176//integral component of endoplasmic reticulum membrane	GO:0009918//sterol delta7 reductase activity;GO:0016627//oxidoreductase activity, acting on the CH-CH group of donors;GO:0016628//oxidoreductase activity, acting on the CH-CH group of donors, NAD or NADP as acceptor	GO:0016126//sterol biosynthetic process;GO:0016132//brassinosteroid biosynthetic process;GO:0055114//oxidation-reduction process
Zm00001d038221	892	655	642	1545	1725	1921	32.8	30.03	26.88	57.82	61.95	70.07	29.90333333	63.28	1.081443289	3.40E-21	9.09E-20	NAC-transcription factor 20	NAC domain containing protein 32	-	-	-	-	GO:0005634//nucleus	GO:0003677//DNA binding	GO:0006355//regulation of transcription, DNA-templated
Zm00001d038274	1492	976	741	3363	3064	3173	35.61	29.18	20.19	81.78	71.46	75.23	28.32666667	76.15666667	1.426809491	3.70E-21	9.88E-20	-	Tetratricopeptide repeat (TPR)-like superfamily protein	-	-	-	-	-	GO:0005515//protein binding	-
Zm00001d037808	1325	1128	1257	630	788	568	35.33	37.84	39.21	15.15	17.82	13.42	37.46	15.46333333	-1.276499554	3.85E-21	1.03E-19	-	-	-	-	-	-	-	-	-
Zm00001d025857	723	621	788	300	388	307	51.49	55.15	63.89	21.74	26.99	21.69	56.84333333	23.47333333	-1.275968431	3.87E-21	1.03E-19	-	60S ribosomal protein L14-1	Genetic Information Processing	Translation	ko03010//Ribosome	K02875	GO:0005840//ribosome;GO:0022625//cytosolic large ribosomal subunit	GO:0003723//RNA binding;GO:0003735//structural constituent of ribosome	GO:0006412//translation;GO:0042273//ribosomal large subunit biogenesis
Zm00001d052702	690	532	580	262	340	251	24.55	23.61	23.5	9.49	11.82	8.86	23.88666667	10.05666667	-1.248053347	3.97E-21	1.05E-19	-	Biotin synthase	Metabolism;Metabolism	Global and overview maps;Metabolism of cofactors and vitamins	ko01100//Metabolic pathways;ko00780//Biotin metabolism	K01012;K01012	-	GO:0003824//catalytic activity;GO:0004076//biotin synthase activity;GO:0046872//metal ion binding;GO:0051536//iron-sulfur cluster binding;GO:0051537//2 iron, 2 sulfur cluster binding;GO:0051539//4 iron, 4 sulfur cluster binding	GO:0009102//biotin biosynthetic process
Zm00001d009653	1030	834	936	459	588	509	81.96	82.89	84.83	35.96	45.23	39.55	83.22666667	40.24666667	-1.048176556	4.08E-21	1.08E-19	acidic ribosomal protein P2a	60S acidic ribosomal protein P2A	Genetic Information Processing	Translation	ko03010//Ribosome	K02943	GO:0005840//ribosome	GO:0003735//structural constituent of ribosome	GO:0006414//translational elongation
Zm00001d017522	876	629	759	307	415	264	13.26	9.71	11.74	4.63	6.74	4.34	11.57	5.236666667	-1.143668185	4.11E-21	1.09E-19	-	Tripeptidyl-peptidase 2	-	-	-	-	GO:0005829//cytosol;GO:0016020//membrane;GO:0016021//integral component of membrane	GO:0004252//serine-type endopeptidase activity;GO:0008240//tripeptidyl-peptidase activity	GO:0006508//proteolysis
MSTRG.8344	86	91	79	410	336	313	1.67	1.66	1.45	5.68	4.71	4.17	1.593333333	4.853333333	1.606927832	4.11E-21	1.09E-19	--	homeobox protein Hox-B3-like [Zea mays]	-	-	-	-	-	-	-
Zm00001d014499	142	120	155	488	432	596	3.83	3.8	4.72	13.02	10.86	15.55	4.116666667	13.14333333	1.674782669	4.50E-21	1.19E-19	-	Synaptotagmin-3	-	-	-	-	GO:0005783//endoplasmic reticulum;GO:0016020//membrane;GO:0016021//integral component of membrane	GO:0008289//lipid binding	GO:0006869//lipid transport
Zm00001d013151	225	126	162	37	17	27	9.33	6.52	7.65	1.56	0.69	1.11	7.833333333	1.12	-2.806127619	4.62E-21	1.22E-19	NAC-transcription factor 74	Transcription factor JUNGBRUNNEN 1	-	-	-	-	GO:0005634//nucleus	GO:0003677//DNA binding	GO:0006355//regulation of transcription, DNA-templated
Zm00001d038745	4151	3553	4269	2260	2081	2535	111.04	119.23	131.78	60.18	52.73	66.02	120.6833333	59.64333333	-1.016793656	4.72E-21	1.24E-19	-	SNF1-related protein kinase catalytic subunit alpha KIN10	-	-	-	-	GO:0005737//cytoplasm	GO:0000166//nucleotide binding;GO:0004672//protein kinase activity;GO:0004674//protein serine/threonine kinase activity;GO:0005524//ATP binding;GO:0016301//kinase activity;GO:0016740//transferase activity	GO:0006468//protein phosphorylation;GO:0016310//phosphorylation;GO:0035556//intracellular signal transduction;GO:0043066//negative regulation of apoptotic process
Zm00001d028415	949	633	659	1658	1730	1648	19.54	15.27	14.35	33.88	34.19	32.3	16.38666667	33.45666667	1.0297713	5.03E-21	1.32E-19	-	-	-	-	-	-	-	-	-
Zm00001d027904	534	353	601	176	124	165	12.01	9.9	15.39	4.03	2.72	3.68	12.43333333	3.476666667	-1.838436473	5.31E-21	1.39E-19	-	3-ketoacyl-CoA synthase	Metabolism;Metabolism;Metabolism	Global and overview maps;Global and overview maps;Lipid metabolism	ko01100//Metabolic pathways;ko01110//Biosynthesis of secondary metabolites;ko00062//Fatty acid elongation	K15397;K15397;K15397	GO:0005783//endoplasmic reticulum;GO:0016020//membrane;GO:0016021//integral component of membrane	GO:0003824//catalytic activity;GO:0016740//transferase activity;GO:0016746//transferase activity, transferring acyl groups;GO:0016747//transferase activity, transferring acyl groups other than amino-acyl groups	GO:0006633//fatty acid biosynthetic process;GO:0009409//response to cold;GO:0009416//response to light stimulus;GO:0080167//response to karrikin
Zm00001d019949	2440	1859	1925	1137	1342	946	51.19	48.63	45.97	24.28	27.5	19.69	48.59666667	23.82333333	-1.028482073	5.41E-21	1.42E-19	-	Protein ENHANCED DOWNY MILDEW 2	-	-	-	-	-	-	-
Zm00001d002631	752	652	680	361	382	388	16.4	17.64	16.75	7.8	7.66	8.16	16.93	7.873333333	-1.104535509	5.88E-21	1.54E-19	-	Probable methyltransferase PMT13	-	-	-	-	GO:0005737//cytoplasm;GO:0005768//endosome;GO:0005794//Golgi apparatus;GO:0005802//trans-Golgi network;GO:0016020//membrane;GO:0016021//integral component of membrane	GO:0008168//methyltransferase activity;GO:0008757//S-adenosylmethionine-dependent methyltransferase activity;GO:0016740//transferase activity	GO:0032259//methylation;GO:0052546//cell wall pectin metabolic process
Zm00001d039512	870	725	774	447	417	441	20.63	22.54	20.44	10.85	9.14	9.46	21.20333333	9.816666667	-1.110985952	5.91E-21	1.54E-19	hexokinase1	hexokinase1	Metabolism;Metabolism;Metabolism;Metabolism;Metabolism;Metabolism;Metabolism;Metabolism	Global and overview maps;Global and overview maps;Global and overview maps;Carbohydrate metabolism;Carbohydrate metabolism;Carbohydrate metabolism;Carbohydrate metabolism;Carbohydrate metabolism	ko01100//Metabolic pathways;ko01110//Biosynthesis of secondary metabolites;ko01200//Carbon metabolism;ko00520//Amino sugar and nucleotide sugar metabolism;ko00500//Starch and sucrose metabolism;ko00010//Glycolysis / Gluconeogenesis;ko00051//Fructose and mannose metabolism;ko00052//Galactose metabolism	K00844;K00844;K00844;K00844;K00844;K00844;K00844;K00844	GO:0005623//cell;GO:0005829//cytosol	GO:0000166//nucleotide binding;GO:0004340//glucokinase activity;GO:0004396//hexokinase activity;GO:0005524//ATP binding;GO:0005536//glucose binding;GO:0008865//fructokinase activity;GO:0016301//kinase activity;GO:0016740//transferase activity;GO:0016773//phosphotransferase activity, alcohol group as acceptor;GO:0019158//mannokinase activity	GO:0001678//cellular glucose homeostasis;GO:0005975//carbohydrate metabolic process;GO:0006096//glycolytic process;GO:0016310//phosphorylation;GO:0046835//carbohydrate phosphorylation;GO:0051156//glucose 6-phosphate metabolic process
Zm00001d019125	215	146	199	44	52	44	7.13	6.16	7.88	1.4	1.82	1.46	7.056666667	1.56	-2.177440834	6.21E-21	1.62E-19	-	NEP-interacting protein 1	-	-	-	-	-	-	-
Zm00001d049950	229	143	271	26	54	32	5.8	4.52	7.82	0.67	1.34	0.8	6.046666667	0.936666667	-2.69053242	6.76E-21	1.76E-19	male sterile protein homolog1	male sterile protein homolog1	-	-	-	-	GO:0043231//intracellular membrane-bounded organelle	GO:0016491//oxidoreductase activity;GO:0080019//fatty-acyl-CoA reductase (alcohol-forming) activity	GO:0006629//lipid metabolic process;GO:0010345//suberin biosynthetic process;GO:0035336//long-chain fatty-acyl-CoA metabolic process;GO:0055114//oxidation-reduction process
Zm00001d033020	2404	1565	2526	1109	938	950	56.09	45.53	67.1	27.02	21.38	21.99	56.24	23.46333333	-1.261188609	7.02E-21	1.83E-19	cytochrome P-450 8	Cytochrome P450 CYP78A1	-	-	-	-	GO:0016020//membrane;GO:0016021//integral component of membrane	GO:0004497//monooxygenase activity;GO:0005506//iron ion binding;GO:0016491//oxidoreductase activity;GO:0016705//oxidoreductase activity, acting on paired donors, with incorporation or reduction of molecular oxygen;GO:0016709//oxidoreductase activity, acting on paired donors, with incorporation or reduction of molecular oxygen, NAD(P)H as one donor, and incorporation of one atom of oxygen;GO:00200…	GO:0055114//oxidation-reduction process
Zm00001d013400	129	96	151	17	16	18	4.18	3.88	6.04	0.56	0.51	0.58	4.7	0.55	-3.095157233	7.55E-21	1.96E-19	-	Probable protein kinase	-	-	-	-	GO:0005886//plasma membrane	GO:0004672//protein kinase activity;GO:0004675//transmembrane receptor protein serine/threonine kinase activity;GO:0004713//protein tyrosine kinase activity;GO:0005524//ATP binding	GO:0006468//protein phosphorylation;GO:0007178//transmembrane receptor protein serine/threonine kinase signaling pathway;GO:0018108//peptidyl-tyrosine phosphorylation
Zm00001d031602	236	191	211	637	581	549	6.42	6.45	6.51	17.59	15.5	14.78	6.46	15.95666667	1.304553235	7.66E-21	1.99E-19	-	Uridine kinase-like protein 2 chloroplastic	Metabolism;Metabolism	Global and overview maps;Nucleotide metabolism	ko01100//Metabolic pathways;ko00240//Pyrimidine metabolism	K00876;K00876	GO:0009507//chloroplast	GO:0000166//nucleotide binding;GO:0004849//uridine kinase activity;GO:0005524//ATP binding;GO:0016301//kinase activity;GO:0016740//transferase activity	GO:0009116//nucleoside metabolic process;GO:0016310//phosphorylation;GO:0044206//UMP salvage;GO:0044211//CTP salvage
Zm00001d027907	353	269	277	718	787	701	13.54	12.37	11.72	27.46	28.16	26.51	12.54333333	27.37666667	1.126026009	7.76E-21	2.01E-19	-	DUF936 family protein	-	-	-	-	-	-	-
Zm00001d049107	88	67	70	257	312	325	3.11	2.95	2.81	9.23	10.75	11.38	2.956666667	10.45333333	1.82191955	8.00E-21	2.07E-19	-	-	-	-	-	-	-	-	-
MSTRG.15774	305	251	219	699	678	801	12.27	12.59	10.03	28.62	26.64	31.97	11.63	29.07666667	1.322010792	8.08E-21	2.09E-19	--	hypothetical protein [Zea mays]	-	-	-	-	-	-	-
Zm00001d026252	250	179	166	523	610	594	10.05	8.97	7.6	21.4	23.95	23.69	8.873333333	23.01333333	1.374921893	8.37E-21	2.16E-19	WRKY-transcription factor 14	Probable WRKY transcription factor 11	-	-	-	-	GO:0005634//nucleus	GO:0003677//DNA binding;GO:0003700//transcription factor activity, sequence-specific DNA binding;GO:0043565//sequence-specific DNA binding	GO:0006355//regulation of transcription, DNA-templated
Zm00001d045390	1530	1329	1820	592	445	741	81.53	88.26	110.35	32.08	23.16	39.13	93.38	31.45666667	-1.569747786	8.66E-21	2.23E-19	-	early nodulin-related	-	-	-	-	GO:0016020//membrane;GO:0016021//integral component of membrane	-	-
Zm00001d002893	686	609	713	1470	1528	1738	22.45	24.97	26.56	49.01	48.88	56.43	24.66	51.44	1.060717843	8.85E-21	2.27E-19	-	WAT1-related protein	-	-	-	-	GO:0005886//plasma membrane;GO:0016020//membrane;GO:0016021//integral component of membrane	GO:0022857//transmembrane transporter activity	GO:0055085//transmembrane transport
MSTRG.21012	401	304	291	914	795	939	2.05	1.94	1.7	4.76	3.98	4.77	1.896666667	4.503333333	1.247527117	9.17E-21	2.35E-19	--	Cinful1 polyprotein [Zea mays]	-	-	-	-	-	-	-
Zm00001d023720	170	139	113	487	479	417	5.93	6.04	4.48	17.28	16.31	14.4	5.483333333	15.99666667	1.544646229	9.37E-21	2.40E-19	-	Ureide permease 5	-	-	-	-	GO:0016020//membrane;GO:0016021//integral component of membrane	GO:0005274//allantoin uptake transmembrane transporter activity;GO:0015505//uracil:cation symporter activity;GO:0022857//transmembrane transporter activity	GO:0015720//allantoin transport;GO:0055085//transmembrane transport;GO:0071705//nitrogen compound transport;GO:1903791//uracil transmembrane transport
Zm00001d013220	610	422	396	1169	1164	1310	21.68	18.58	16.08	42.71	40.39	46.45	18.78	43.18333333	1.201277547	9.56E-21	2.45E-19	-	Probable protein phosphatase 2C 48	-	-	-	-	-	GO:0003824//catalytic activity;GO:0004721//phosphoprotein phosphatase activity;GO:0004722//protein serine/threonine phosphatase activity;GO:0004724//magnesium-dependent protein serine/threonine phosphatase activity;GO:0016787//hydrolase activity;GO:0043169//cation binding;GO:0046872//metal ion binding	GO:0006470//protein dephosphorylation
Zm00001d003615	2675	1813	1419	5397	5097	5994	36.71	30.78	22.64	74.93	67.61	80.72	30.04333333	74.42	1.3086455	9.63E-21	2.46E-19	-	T-complex protein 11	-	-	-	-	-	-	-
Zm00001d051872	461	412	385	137	206	148	18.65	20.78	17.73	5.64	8.14	5.94	19.05333333	6.573333333	-1.535346365	9.68E-21	2.47E-19	plasma membrane intrinsic protein1	Aquaporin PIP1-5	-	-	-	-	GO:0005773//vacuole;GO:0005886//plasma membrane;GO:0009506//plasmodesma;GO:0016020//membrane;GO:0016021//integral component of membrane	GO:0015250//water channel activity;GO:0015267//channel activity	GO:0006833//water transport;GO:0009414//response to water deprivation;GO:0055085//transmembrane transport
Zm00001d024465	66	74	53	376	287	276	4.27	5.96	3.9	24.74	18.12	17.7	4.71	20.18666667	2.09960374	1.02E-20	2.59E-19	-	V-type proton ATPase subunit D	Metabolism;Metabolism;Cellular Processes	Global and overview maps;Energy metabolism;Transport and catabolism	ko01100//Metabolic pathways;ko00190//Oxidative phosphorylation;ko04145//Phagosome	K02149;K02149;K02149	GO:0005774//vacuolar membrane;GO:0016020//membrane;GO:0033176//proton-transporting V-type ATPase complex	GO:0042626//ATPase activity, coupled to transmembrane movement of substances;GO:0046961//proton-transporting ATPase activity, rotational mechanism	GO:0007035//vacuolar acidification;GO:0055085//transmembrane transport;GO:1902600//hydrogen ion transmembrane transport
Zm00001d041108	1491	1350	1521	721	936	694	32.8	36.42	38.28	15.37	18.63	14.01	35.83333333	16.00333333	-1.162929819	1.05E-20	2.67E-19	-	Probable Ufm1-specific protease	-	-	-	-	GO:0016020//membrane;GO:0016021//integral component of membrane	GO:0008233//peptidase activity	GO:0006508//proteolysis
Zm00001d050248	191	165	190	43	55	43	10.27	11.22	11.86	2.43	2.94	2.48	11.11666667	2.616666667	-2.086922202	1.06E-20	2.70E-19	-	-	-	-	-	-	-	GO:0020037//heme binding;GO:0046872//metal ion binding	-
Zm00001d004123	568	480	586	188	281	183	27.02	29.04	30.15	9.11	13.21	8.54	28.73666667	10.28666667	-1.482117164	1.07E-20	2.72E-19	-	Lactoylglutathione lyase	Metabolism	Carbohydrate metabolism	ko00620//Pyruvate metabolism	K01759	GO:0005829//cytosol;GO:0009507//chloroplast	GO:0004462//lactoylglutathione lyase activity;GO:0016829//lyase activity;GO:0046872//metal ion binding	GO:0019243//methylglyoxal catabolic process to D-lactate via S-lactoyl-glutathione;GO:0046686//response to cadmium ion
Zm00001d028555	515	418	302	1717	1229	1234	55.89	56.64	37.29	189.63	130.32	132.92	49.94	150.9566667	1.595866745	1.09E-20	2.75E-19	-	17.4 kDa class I heat shock protein 3	Genetic Information Processing	Folding, sorting and degradation	ko04141//Protein processing in endoplasmic reticulum	K13993	-	GO:0043621//protein self-association;GO:0051082//unfolded protein binding	GO:0000302//response to reactive oxygen species;GO:0006457//protein folding;GO:0009408//response to heat;GO:0009651//response to salt stress;GO:0042542//response to hydrogen peroxide;GO:0051259//protein oligomerization
Zm00001d032923	314	236	176	873	699	887	7.22	6.64	4.48	19.77	15.15	19.66	6.113333333	18.19333333	1.573378756	1.09E-20	2.77E-19	HSF-transcription factor 24	Heat stress transcription factor A-6b	-	-	-	-	GO:0005634//nucleus	GO:0000978//RNA polymerase II core promoter proximal region sequence-specific DNA binding;GO:0003677//DNA binding;GO:0003700//transcription factor activity, sequence-specific DNA binding;GO:0042802//identical protein binding;GO:0043565//sequence-specific DNA binding	GO:0006355//regulation of transcription, DNA-templated;GO:0034605//cellular response to heat;GO:0043618//regulation of transcription from RNA polymerase II promoter in response to stress;GO:0061408//positive regulation of transcription from RNA polymerase II promoter in response to heat stress
MSTRG.30267	182	165	96	551	556	568	3.47	3.98	2.21	11.2	10.71	11.12	3.22	11.01	1.773681875	1.10E-20	2.79E-19	--	unknown [Zea mays]	-	-	-	-	-	-	-
Zm00001d038449	943	695	613	2197	1721	2168	32.56	30.91	24.24	80.82	59.56	76.98	29.23666667	72.45333333	1.309273229	1.26E-20	3.19E-19	-	Sorting nexin 2B	-	-	-	-	GO:0005829//cytosol	GO:0000166//nucleotide binding;GO:0004032//alditol:NADP+ 1-oxidoreductase activity;GO:0008106//alcohol dehydrogenase (NADP+) activity;GO:0016491//oxidoreductase activity;GO:0035091//phosphatidylinositol binding	GO:0055114//oxidation-reduction process
Zm00001d044841	154	143	124	466	456	658	6.07	7.03	5.56	18.69	17.55	25.72	6.22	20.65333333	1.731388158	1.27E-20	3.20E-19	-	Glutaredoxin family protein	-	-	-	-	GO:0005623//cell	GO:0009055//electron carrier activity;GO:0015035//protein disulfide oxidoreductase activity	GO:0022900//electron transport chain;GO:0045454//cell redox homeostasis;GO:0055114//oxidation-reduction process
Zm00001d032295	509	439	569	215	137	177	33.4	35.92	42.51	14.36	8.78	11.52	37.27666667	11.55333333	-1.689963704	1.29E-20	3.26E-19	DRE-binding protein 1	DRE-binding protein 1	-	-	-	-	GO:0005634//nucleus	GO:0003677//DNA binding;GO:0003700//transcription factor activity, sequence-specific DNA binding;GO:0043565//sequence-specific DNA binding	GO:0006351//transcription, DNA-templated;GO:0006355//regulation of transcription, DNA-templated
Zm00001d048065	1627	1330	1429	955	962	920	41.47	41.96	41.91	19.82	18.72	17.52	41.78	18.68666667	-1.160803249	1.31E-20	3.30E-19	-	Tubulin alpha-1 chain	-	-	-	-	GO:0005737//cytoplasm;GO:0005829//cytosol;GO:0005874//microtubule;GO:0005886//plasma membrane	GO:0000166//nucleotide binding;GO:0003924//GTPase activity;GO:0005200//structural constituent of cytoskeleton;GO:0005525//GTP binding	GO:0000226//microtubule cytoskeleton organization;GO:0000278//mitotic cell cycle;GO:0007010//cytoskeleton organization;GO:0007017//microtubule-based process
Zm00001d038657	112	85	91	297	395	344	2.59	2.19	2.4	6.26	8.01	7.21	2.393333333	7.16	1.580938244	1.33E-20	3.36E-19	-	P-loop containing nucleoside triphosphate hydrolases superfamily protein	-	-	-	-	-	GO:0005524//ATP binding;GO:0016301//kinase activity;GO:0016787//hydrolase activity	GO:0016310//phosphorylation
Zm00001d010220	153	143	182	32	37	32	9.64	11.28	13.16	1.96	2.08	2.1	11.36	2.046666667	-2.472614775	1.36E-20	3.41E-19	-	40S ribosomal protein S12	Genetic Information Processing	Translation	ko03010//Ribosome	K02951	GO:0005840//ribosome;GO:0022627//cytosolic small ribosomal subunit	GO:0003735//structural constituent of ribosome	GO:0006412//translation
Zm00001d053897	515	369	372	1005	1041	928	30.3	27.07	24.92	60.18	59.82	54.16	27.43	58.05333333	1.081624285	1.49E-20	3.73E-19	-	Ubiquitin-conjugating enzyme E2 29	-	-	-	-	-	GO:0000166//nucleotide binding;GO:0005524//ATP binding;GO:0016740//transferase activity;GO:0061631//ubiquitin conjugating enzyme activity	GO:0006511//ubiquitin-dependent protein catabolic process;GO:0016567//protein ubiquitination
Zm00001d046581	2490	2181	2505	1326	1602	1175	34.25	36.88	40.72	17.69	20.38	15.25	37.28333333	17.77333333	-1.068816571	1.52E-20	3.79E-19	-	Isoleucine--tRNA ligase cytoplasmic	Genetic Information Processing	Translation	ko00970//Aminoacyl-tRNA biosynthesis	K01870	GO:0005737//cytoplasm	GO:0000049//tRNA binding;GO:0000166//nucleotide binding;GO:0002161//aminoacyl-tRNA editing activity;GO:0004812//aminoacyl-tRNA ligase activity;GO:0004822//isoleucine-tRNA ligase activity;GO:0005524//ATP binding;GO:0016874//ligase activity	GO:0006412//translation;GO:0006418//tRNA aminoacylation for protein translation;GO:0006428//isoleucyl-tRNA aminoacylation
MSTRG.14456	240	203	165	573	589	576	10.25	10.81	8.02	24.91	24.58	24.41	9.693333333	24.63333333	1.345547095	1.60E-20	3.98E-19	CRP1	pentatricopeptide repeat-containing protein [Hordeum vulgare]	-	-	-	-	-	-	-
Zm00001d002369	652	573	459	1325	1365	1395	21.61	23.26	17.13	44.28	43.87	45.88	20.66666667	44.67666667	1.112215835	1.68E-20	4.17E-19	-	Probable protein phosphatase 2C 9	-	-	-	-	-	GO:0003824//catalytic activity;GO:0004722//protein serine/threonine phosphatase activity;GO:0004724//magnesium-dependent protein serine/threonine phosphatase activity	GO:0006470//protein dephosphorylation
Zm00001d006069	79	40	55	252	425	267	3.25	2.05	2.57	10.46	17.05	10.88	2.623333333	12.79666667	2.286295019	1.76E-20	4.37E-19	-	Putative quinone-oxidoreductase homolog chloroplastic	-	-	-	-	-	GO:0016491//oxidoreductase activity	GO:0055114//oxidation-reduction process
Zm00001d017983	378	267	291	863	750	809	6.45	5.68	5.65	14.99	12.5	13.69	5.926666667	13.72666667	1.211688506	1.80E-20	4.47E-19	-	formin homologue 4	-	-	-	-	GO:0016020//membrane;GO:0016021//integral component of membrane	-	-
Zm00001d019262	677	506	676	310	296	249	32.16	29.87	36.58	14.73	12.88	11.27	32.87	12.96	-1.342705738	2.01E-20	4.97E-19	-	Proteasome subunit beta type	Genetic Information Processing	Folding, sorting and degradation	ko03050//Proteasome	K02739	GO:0000502//proteasome complex;GO:0005634//nucleus;GO:0005737//cytoplasm;GO:0005839//proteasome core complex	GO:0004175//endopeptidase activity;GO:0004298//threonine-type endopeptidase activity;GO:0008233//peptidase activity;GO:0016787//hydrolase activity	GO:0006508//proteolysis;GO:0010498//proteasomal protein catabolic process;GO:0010499//proteasomal ubiquitin-independent protein catabolic process;GO:0043161//proteasome-mediated ubiquitin-dependent protein catabolic process;GO:0051603//proteolysis involved in cellular protein catabolic process
Zm00001d036215	1108	901	1053	503	647	476	35.2	35.42	37.69	16.14	19.87	15.01	36.10333333	17.00666667	-1.086031646	2.13E-20	5.26E-19	MAP kinase7	MAP kinase7	Environmental Information Processing;Environmental Information Processing	Signal transduction;Signal transduction	ko04075//Plant hormone signal transduction;ko04016//MAPK signaling pathway - plant	K14512;K14512	GO:0005634//nucleus;GO:0005737//cytoplasm	GO:0000166//nucleotide binding;GO:0004672//protein kinase activity;GO:0004674//protein serine/threonine kinase activity;GO:0004707//MAP kinase activity;GO:0005524//ATP binding;GO:0016301//kinase activity;GO:0016740//transferase activity	GO:0000165//MAPK cascade;GO:0006468//protein phosphorylation;GO:0010468//regulation of gene expression;GO:0016310//phosphorylation;GO:0035556//intracellular signal transduction
Zm00001d029860	534	439	568	214	243	161	20.85	19.26	25.28	9.07	9.04	5.88	21.79666667	7.996666667	-1.446636866	2.15E-20	5.30E-19	-	3-hydroxyisobutyryl-CoA hydrolase-like protein 2 mitochondrial	Metabolism;Metabolism;Metabolism;Metabolism;Metabolism	Global and overview maps;Global and overview maps;Amino acid metabolism;Metabolism of other amino acids;Carbohydrate metabolism	ko01100//Metabolic pathways;ko01200//Carbon metabolism;ko00280//Valine, leucine and isoleucine degradation;ko00410//beta-Alanine metabolism;ko00640//Propanoate metabolism	K05605;K05605;K05605;K05605;K05605	GO:0005739//mitochondrion	GO:0003860//3-hydroxyisobutyryl-CoA hydrolase activity;GO:0016787//hydrolase activity	GO:0006635//fatty acid beta-oxidation
MSTRG.27413	114	139	134	19	22	18	4.04	6.11	5.38	0.67	0.76	0.68	5.176666667	0.703333333	-2.879742926	2.20E-20	5.40E-19	FUM1	Major facilitator superfamily protein [Zea mays]	-	-	-	-	GO:0043234//protein complex	GO:0016836//hydro-lyase activity	GO:0006101//citrate metabolic process;GO:0009628//response to abiotic stimulus;GO:0019758//glycosinolate biosynthetic process;GO:0043648//dicarboxylic acid metabolic process;GO:0048511//rhythmic process
Zm00001d043555	781	607	669	355	412	357	21.64	20.86	21.21	9.96	11.16	9.76	21.23666667	10.29333333	-1.044847085	2.34E-20	5.74E-19	-	Protein farnesyltransferase subunit beta	Metabolism	Metabolism of terpenoids and polyketides	ko00900//Terpenoid backbone biosynthesis	K05954	GO:0005965//protein farnesyltransferase complex	GO:0003824//catalytic activity;GO:0004659//prenyltransferase activity;GO:0004660//protein farnesyltransferase activity;GO:0008270//zinc ion binding;GO:0016740//transferase activity;GO:0046872//metal ion binding	GO:0018342//protein prenylation;GO:0018343//protein farnesylation
Zm00001d035763	400	359	389	161	181	161	5.56	6.14	6.13	2.18	2.32	2.13	5.943333333	2.21	-1.427225928	2.45E-20	6.01E-19	-	Protein MEI2-like 1	-	-	-	-	GO:0005634//nucleus;GO:0016607//nuclear speck	GO:0003676//nucleic acid binding;GO:0003723//RNA binding;GO:0016787//hydrolase activity;GO:0046872//metal ion binding	GO:0000381//regulation of alternative mRNA splicing, via spliceosome;GO:0000395//mRNA 5'-splice site recognition;GO:0045292//mRNA cis splicing, via spliceosome
Zm00001d005902	923	777	1074	417	498	437	16.8	17.63	22.27	7.75	8.84	7.89	18.9	8.16	-1.211745177	2.58E-20	6.33E-19	-	Sec23/Sec24 protein transport family protein	-	-	-	-	GO:0000139//Golgi membrane;GO:0005737//cytoplasm;GO:0005783//endoplasmic reticulum;GO:0005789//endoplasmic reticulum membrane;GO:0012507//ER to Golgi transport vesicle membrane;GO:0016020//membrane;GO:0030127//COPII vesicle coat;GO:0031410//cytoplasmic vesicle;GO:0070971//endoplasmic reticulum exit site	GO:0005096//GTPase activator activity;GO:0008270//zinc ion binding;GO:0046872//metal ion binding	GO:0003400//regulation of COPII vesicle coating;GO:0006886//intracellular protein transport;GO:0006888//ER to Golgi vesicle-mediated transport;GO:0007030//Golgi organization;GO:0008360//regulation of cell shape;GO:0015031//protein transport;GO:0016192//vesicle-mediated transport;GO:0016236//macroautophagy;GO:0043547//positive regulation of GTPase activity;GO:0090110//cargo loading into COPII-coat…
Zm00001d009556	943	637	558	1969	1748	1856	32.34	27.24	21.78	68.79	58.66	63.13	27.12	63.52666667	1.228005142	2.79E-20	6.83E-19	-	HSP40/DnaJ peptide-binding protein	-	-	-	-	GO:0005829//cytosol	GO:0051082//unfolded protein binding;GO:0051087//chaperone binding	GO:0006457//protein folding;GO:0051085//chaperone mediated protein folding requiring cofactor
Zm00001d043560	879	706	890	389	492	389	24.09	24.09	27.86	10.4	12.4	10.13	25.34666667	10.97666667	-1.20735602	2.81E-20	6.87E-19	-	Ubiquitin-like-specific protease 1D	-	-	-	-	GO:0016020//membrane;GO:0016021//integral component of membrane	GO:0008233//peptidase activity;GO:0008234//cysteine-type peptidase activity	GO:0006508//proteolysis
Zm00001d018141	784	601	643	316	400	294	29.87	28.56	27.89	12.25	14.87	11.12	28.77333333	12.74666667	-1.174612342	2.89E-20	7.03E-19	-	Ribosome production factor 2 homolog	-	-	-	-	GO:0005730//nucleolus	GO:0019843//rRNA binding	GO:0000027//ribosomal large subunit assembly;GO:0000463//maturation of LSU-rRNA from tricistronic rRNA transcript (SSU-rRNA, 5.8S rRNA, LSU-rRNA);GO:0000470//maturation of LSU-rRNA
Zm00001d018034	750	607	652	380	351	343	21.82	22.02	21.59	11.25	9.97	9.9	21.81	10.37333333	-1.07211021	3.32E-20	8.07E-19	geranylgeranyl hydrogenase1	geranylgeranyl hydrogenase1	Metabolism;Metabolism;Metabolism;Metabolism	Global and overview maps;Global and overview maps;Metabolism of terpenoids and polyketides;Metabolism of cofactors and vitamins	ko01100//Metabolic pathways;ko01110//Biosynthesis of secondary metabolites;ko00900//Terpenoid backbone biosynthesis;ko00860//Porphyrin and chlorophyll metabolism	K10960;K10960;K10960;K10960	GO:0009507//chloroplast;GO:0009534//chloroplast thylakoid;GO:0009535//chloroplast thylakoid membrane;GO:0009941//chloroplast envelope	GO:0016627//oxidoreductase activity, acting on the CH-CH group of donors;GO:0016628//oxidoreductase activity, acting on the CH-CH group of donors, NAD or NADP as acceptor;GO:0045550//geranylgeranyl reductase activity;GO:0071949//FAD binding	GO:0015979//photosynthesis;GO:0015995//chlorophyll biosynthetic process;GO:0051188//cofactor biosynthetic process;GO:0055114//oxidation-reduction process
Zm00001d005015	377	308	228	937	915	805	9.38	9.56	6.46	23.73	22.23	19.87	8.466666667	21.94333333	1.373916701	3.40E-20	8.25E-19	-	-	-	-	-	-	-	-	-
MSTRG.9895	615	446	380	1317	1187	1256	24.55	22.15	17.24	53.45	46.33	49.66	21.31333333	49.81333333	1.224775711	3.51E-20	8.50E-19	--	hypothetical protein rf1-C2-g9 [Zea mays]	-	-	-	-	-	-	-
Zm00001d045570	37	33	30	173	184	215	1.64	1.82	1.51	7.78	7.95	9.43	1.656666667	8.386666667	2.339814165	3.55E-20	8.61E-19	-	Glycerolphosphate mutase	-	-	-	-	-	GO:0003824//catalytic activity;GO:0016791//phosphatase activity	GO:0016311//dephosphorylation
Zm00001d052061	2645	1827	1815	4400	4498	5289	57.57	49.58	44.97	97.46	95.61	114.18	50.70666667	102.4166667	1.014203167	3.81E-20	9.19E-19	-	Protein CYPRO4	-	-	-	-	GO:0005634//nucleus;GO:0005737//cytoplasm	GO:0005515//protein binding	-
Zm00001d031771	389	307	259	995	796	1036	15.9	15.64	12.06	41.43	31.79	42.03	14.53333333	38.41666667	1.402366711	3.96E-20	9.54E-19	-	Class I glutamine amidotransferase-like superfamily protein	-	-	-	-	-	GO:0016740//transferase activity;GO:0016787//hydrolase activity	GO:0006541//glutamine metabolic process
Zm00001d023210	207	162	156	34	54	35	6.68	6.52	5.73	1.12	1.7	1.12	6.31	1.313333333	-2.264406876	4.23E-20	1.02E-18	-	Putative cytochrome P450 superfamily protein	-	-	-	-	GO:0016020//membrane;GO:0016021//integral component of membrane	GO:0004497//monooxygenase activity;GO:0005506//iron ion binding;GO:0016491//oxidoreductase activity;GO:0016705//oxidoreductase activity, acting on paired donors, with incorporation or reduction of molecular oxygen;GO:0016709//oxidoreductase activity, acting on paired donors, with incorporation or reduction of molecular oxygen, NAD(P)H as one donor, and incorporation of one atom of oxygen;GO:00200…	GO:0055114//oxidation-reduction process
MSTRG.5324	71	57	31	302	298	243	1.55	1.54	0.61	6.3	5.34	4.41	1.233333333	5.35	2.116976121	4.36E-20	1.05E-18	Tf2-11	polyprotein [Zea mays]	-	-	-	-	-	-	-
Zm00001d026652	438	376	473	144	208	164	6.19	6.63	7.61	2.07	2.87	2.3	6.81	2.413333333	-1.496627602	4.40E-20	1.06E-18	-	DNA binding protein	-	-	-	-	-	GO:0003677//DNA binding;GO:0003680//AT DNA binding	-
Zm00001d005995	276	271	366	94	108	87	5.35	6.5	8.21	1.83	2.04	1.74	6.686666667	1.87	-1.83824893	4.56E-20	1.09E-18	-	Phosphatidylinositol/phosphatidylcholine transfer protein SFH13	-	-	-	-	-	-	-
MSTRG.14690	400	269	256	1034	781	990	4.86	4.08	3.55	12.81	9.28	11.96	4.163333333	11.35	1.446881321	4.69E-20	1.13E-18	--	uncharacterized protein LOC100384805 [Zea mays]	-	-	-	-	-	-	-
Zm00001d051138	810	618	751	328	435	351	35.42	33.71	37.39	14.57	18.51	15.2	35.50666667	16.09333333	-1.141626752	4.83E-20	1.16E-18	-	Glycolipid transfer protein 1	-	-	-	-	GO:0005737//cytoplasm;GO:0005829//cytosol;GO:0016020//membrane	GO:0008289//lipid binding;GO:1902387//ceramide 1-phosphate binding;GO:1902388//ceramide 1-phosphate transporter activity	GO:0035627//ceramide transport;GO:1902389//ceramide 1-phosphate transport
Zm00001d046564	119	93	100	312	370	359	4.35	4.23	4.16	11.59	13.19	13	4.246666667	12.59333333	1.568257424	5.07E-20	1.21E-18	bZIP-transcription factor 93	Putative bZIP transcription factor superfamily protein [Source:UniProtKB/TrEMBL;Acc:B7ZYA0]	-	-	-	-	-	-	-
Zm00001d034533	407	356	530	114	158	163	7.59	8.35	11.21	2.17	2.87	3.09	9.05	2.71	-1.739624941	5.61E-20	1.34E-18	-	NEP-interacting protein 1	-	-	-	-	-	-	-
Zm00001d014205	126	121	134	25	18	21	7.15	8.57	8.66	1.44	1	1.18	8.126666667	1.206666667	-2.751636524	5.69E-20	1.35E-18	-	Protein TAPETUM DETERMINANT 1	-	-	-	-	-	-	GO:0001709//cell fate determination
Zm00001d048627	765	687	1087	292	342	354	28.23	31.82	45.3	11.25	12.34	12.7	35.11666667	12.09666667	-1.537546352	5.92E-20	1.41E-18	-	ATP-citrate synthase alpha chain protein 3	-	-	-	-	GO:0005829//cytosol;GO:0009346//citrate lyase complex	GO:0003878//ATP citrate synthase activity;GO:0005524//ATP binding	GO:0006085//acetyl-CoA biosynthetic process;GO:0006633//fatty acid biosynthetic process
Zm00001d048361	1714	1162	1020	3154	3061	3186	37.12	31.38	25.14	69.51	64.74	68.44	31.21333333	67.56333333	1.114078074	6.03E-20	1.43E-18	-	CSC1-like protein	-	-	-	-	GO:0005622//intracellular;GO:0005886//plasma membrane;GO:0016020//membrane;GO:0016021//integral component of membrane	GO:0005227//calcium activated cation channel activity	GO:0006623//protein targeting to vacuole;GO:0034220//ion transmembrane transport;GO:0098655//cation transmembrane transport
Zm00001d043540	514	436	434	1086	1503	1046	8.26	7.88	8.35	16.19	21.28	14.65	8.163333333	17.37333333	1.08964431	6.08E-20	1.44E-18	-	-	-	-	-	-	-	GO:0000166//nucleotide binding;GO:0003678//DNA helicase activity;GO:0004386//helicase activity;GO:0005524//ATP binding;GO:0016787//hydrolase activity	GO:0000723//telomere maintenance;GO:0006281//DNA repair;GO:0006310//DNA recombination;GO:0006974//cellular response to DNA damage stimulus;GO:0032508//DNA duplex unwinding
Zm00001d032560	1204	976	1140	2251	2529	3055	41.46	41.9	44.68	78.87	85.02	104.32	42.68	89.40333333	1.066768446	6.19E-20	1.47E-18	-	CBS domain-containing protein CBSX5	-	-	-	-	-	-	-
Zm00001d019228	362	326	255	834	815	868	13.47	15.12	10.8	31.57	29.61	32.03	13.13	31.07	1.242655325	6.30E-20	1.49E-18	-	ZIP zinc/iron transport family protein	-	-	-	-	GO:0005886//plasma membrane;GO:0016020//membrane;GO:0016021//integral component of membrane	GO:0005385//zinc ion transmembrane transporter activity;GO:0046873//metal ion transmembrane transporter activity	GO:0006811//ion transport;GO:0030001//metal ion transport;GO:0055085//transmembrane transport;GO:0071577//zinc II ion transmembrane transport
Zm00001d033005	126	98	189	16	17	20	3.9	3.79	6.67	0.51	0.52	0.62	4.786666667	0.55	-3.12151782	6.33E-20	1.50E-18	Homeobox-transcription factor 49	Homeobox-leucine zipper protein HAT7	-	-	-	-	GO:0005634//nucleus	GO:0003677//DNA binding;GO:0003700//transcription factor activity, sequence-specific DNA binding;GO:0043565//sequence-specific DNA binding	GO:0006355//regulation of transcription, DNA-templated;GO:0045893//positive regulation of transcription, DNA-templated
Zm00001d048081	1434	1059	1371	584	812	605	25.62	23.3	27.6	10.47	13.98	10.66	25.50666667	11.70333333	-1.123954877	6.34E-20	1.50E-18	-	Methionine--tRNA ligase cytoplasmic	Genetic Information Processing;Metabolism	Translation;Metabolism of other amino acids	ko00970//Aminoacyl-tRNA biosynthesis;ko00450//Selenocompound metabolism	K01874;K01874	GO:0005737//cytoplasm;GO:0005829//cytosol	GO:0000049//tRNA binding;GO:0000166//nucleotide binding;GO:0003723//RNA binding;GO:0004812//aminoacyl-tRNA ligase activity;GO:0004825//methionine-tRNA ligase activity;GO:0005524//ATP binding;GO:0016874//ligase activity	GO:0006412//translation;GO:0006418//tRNA aminoacylation for protein translation;GO:0006431//methionyl-tRNA aminoacylation
Zm00001d002676	497	358	467	162	222	175	10.9	9.82	11.66	3.61	4.76	3.8	10.79333333	4.056666667	-1.411773818	6.86E-20	1.62E-18	-	Pseudouridine synthase family protein	-	-	-	-	-	GO:0003723//RNA binding;GO:0009982//pseudouridine synthase activity	GO:0001522//pseudouridine synthesis;GO:0009451//RNA modification;GO:0031119//tRNA pseudouridine synthesis
Zm00001d028963	984	849	937	437	587	439	63.21	68.01	68.52	28.6	36.83	27.97	66.58	31.13333333	-1.096628821	8.51E-20	2.00E-18	protein kinase inhibitor1	14 kDa zinc-binding protein	-	-	-	-	-	GO:0003824//catalytic activity	-
MSTRG.14498	166	164	191	525	500	544	1.59	1.96	2.08	5.12	4.68	5.17	1.876666667	4.99	1.410867394	8.93E-20	2.10E-18	--	OSIGBa0146I21.6 [Oryza sativa]	-	-	-	-	-	-	-
MSTRG.16645	63	66	52	263	243	309	0.61	0.79	0.58	2.59	2.3	2.97	0.66	2.62	1.989028882	8.99E-20	2.11E-18	TOPP9	Scarecrow-like protein 9 [Zea mays]	-	-	-	-	-	-	-
Zm00001d012276	286	255	206	737	693	984	24.8	27.58	20.34	65.05	58.7	84.65	24.24	69.46666667	1.518931173	9.24E-20	2.16E-18	-	Histone H3.2	-	-	-	-	GO:0000786//nucleosome;GO:0005634//nucleus;GO:0005694//chromosome	GO:0003677//DNA binding;GO:0046982//protein heterodimerization activity	-
Zm00001d040448	342	330	361	120	135	150	12.44	15.02	14.96	4.46	4.79	5.41	14.14	4.886666667	-1.532859517	1.01E-19	2.36E-18	-	Glucosidase 2 subunit beta	-	-	-	-	GO:0016020//membrane;GO:0016021//integral component of membrane	-	GO:0006491//N-glycan processing
Zm00001d044024	657	524	522	265	327	265	14.16	13.89	12.69	5.73	6.8	5.6	13.58	6.043333333	-1.168067055	1.09E-19	2.54E-18	ustilago maydis induced8	ustilago maydis induced8	Metabolism;Metabolism	Global and overview maps;Nucleotide metabolism	ko01100//Metabolic pathways;ko00240//Pyrimidine metabolism	K01937;K01937	-	GO:0000166//nucleotide binding;GO:0003883//CTP synthase activity;GO:0005524//ATP binding;GO:0016874//ligase activity;GO:0042802//identical protein binding	GO:0006221//pyrimidine nucleotide biosynthetic process;GO:0006241//CTP biosynthetic process;GO:0006541//glutamine metabolic process;GO:0019856//pyrimidine nucleobase biosynthetic process;GO:0044210//'de novo' CTP biosynthetic process
Zm00001d019139	950	800	1124	449	494	357	29.65	32.09	39.46	13.75	14.79	10.85	33.73333333	13.13	-1.361307968	1.11E-19	2.59E-18	sterol methyltransferase1	sterol methyltransferase1	Metabolism;Metabolism;Metabolism	Global and overview maps;Global and overview maps;Lipid metabolism	ko01100//Metabolic pathways;ko01110//Biosynthesis of secondary metabolites;ko00100//Steroid biosynthesis	K00559;K00559;K00559	GO:0005783//endoplasmic reticulum	GO:0003838//sterol 24-C-methyltransferase activity;GO:0008168//methyltransferase activity;GO:0016740//transferase activity;GO:0016787//hydrolase activity	GO:0006694//steroid biosynthetic process;GO:0016126//sterol biosynthetic process;GO:0032259//methylation
Zm00001d011177	1051	927	1074	570	634	578	20.21	22.17	24.67	10.58	10.79	10.02	22.35	10.46333333	-1.094932303	1.15E-19	2.68E-18	-	Vacuolar protein-sorting protein 33	-	-	-	-	GO:0005829//cytosol;GO:0009705//plant-type vacuole membrane;GO:0016020//membrane;GO:0016021//integral component of membrane	-	GO:0006904//vesicle docking involved in exocytosis;GO:0016192//vesicle-mediated transport
Zm00001d032948	160	130	252	29	37	21	4.25	4.3	7.62	0.78	0.96	0.55	5.39	0.763333333	-2.819900175	1.22E-19	2.85E-18	-	3-ketoacyl-CoA synthase	Metabolism;Metabolism;Metabolism	Global and overview maps;Global and overview maps;Lipid metabolism	ko01100//Metabolic pathways;ko01110//Biosynthesis of secondary metabolites;ko00062//Fatty acid elongation	K15397;K15397;K15397	GO:0016020//membrane;GO:0016021//integral component of membrane	GO:0003824//catalytic activity;GO:0016740//transferase activity;GO:0016746//transferase activity, transferring acyl groups;GO:0016747//transferase activity, transferring acyl groups other than amino-acyl groups	GO:0006633//fatty acid biosynthetic process
Zm00001d050696	687	584	760	289	370	317	39.86	42.47	50.18	17.11	21.18	18.33	44.17	18.87333333	-1.226717584	1.24E-19	2.90E-18	-	Cytochrome b-c1 complex subunit 6	-	-	-	-	GO:0005739//mitochondrion;GO:0005743//mitochondrial inner membrane;GO:0005750//mitochondrial respiratory chain complex III;GO:0016020//membrane;GO:0070469//respiratory chain	GO:0008121//ubiquinol-cytochrome-c reductase activity	GO:0006122//mitochondrial electron transport, ubiquinol to cytochrome c;GO:0009060//aerobic respiration;GO:0055114//oxidation-reduction process
Zm00001d050227	804	600	460	1590	1638	1914	11.83	11.01	7.71	23.82	23.55	27.94	10.18333333	25.10333333	1.301669065	1.38E-19	3.20E-18	-	Protein SUPPRESSOR OF MAX2 1	-	-	-	-	-	-	GO:0019538//protein metabolic process
Zm00001d033155	920	647	874	446	403	373	17.47	16.16	19.08	8.62	7.85	7.05	17.57	7.84	-1.164188632	1.41E-19	3.27E-18	-	DUF21 domain-containing protein chloroplastic	-	-	-	-	GO:0016020//membrane;GO:0016021//integral component of membrane	GO:0050660//flavin adenine dinucleotide binding	-
Zm00001d003062	252	183	222	74	72	65	14.15	12.81	14.19	4.23	3.95	3.62	13.71666667	3.933333333	-1.802105571	1.56E-19	3.63E-18	-	-	-	-	-	-	-	-	-
Zm00001d026246	1075	862	1145	538	604	552	22.43	21.92	27.16	10.82	12.09	10.97	23.83666667	11.29333333	-1.077711129	1.66E-19	3.83E-18	-	yeast YAK1-related gene 1	-	-	-	-	GO:0005737//cytoplasm;GO:0016020//membrane;GO:0016021//integral component of membrane	GO:0004672//protein kinase activity;GO:0004674//protein serine/threonine kinase activity;GO:0004713//protein tyrosine kinase activity;GO:0005524//ATP binding	GO:0006468//protein phosphorylation;GO:0009733//response to auxin;GO:0018105//peptidyl-serine phosphorylation;GO:0018107//peptidyl-threonine phosphorylation;GO:0018108//peptidyl-tyrosine phosphorylation
Zm00001d052856	16	20	18	138	164	131	0.22	0.35	0.29	1.97	2.24	1.82	0.286666667	2.01	2.809749437	1.73E-19	3.99E-18	-	Calcium-transporting ATPase 2 plasma membrane-type	-	-	-	-	GO:0005887//integral component of plasma membrane;GO:0016020//membrane;GO:0016021//integral component of membrane;GO:0043231//intracellular membrane-bounded organelle	GO:0000166//nucleotide binding;GO:0005388//calcium-transporting ATPase activity;GO:0005516//calmodulin binding;GO:0005524//ATP binding;GO:0019829//cation-transporting ATPase activity	GO:0006811//ion transport;GO:0006816//calcium ion transport;GO:0070588//calcium ion transmembrane transport
MSTRG.24020	386	287	239	1069	813	872	3.25	3.02	2.3	9.18	6.7	7.3	2.856666667	7.726666667	1.435513457	1.74E-19	4.00E-18	--	Xilon1 gag-pol polyprotein [Zea mays subsp. mexicana] [Zea mays]	-	-	-	-	-	-	-
Zm00001d023446	1189	966	1341	279	550	468	36.93	37.41	47.41	8.82	16.68	14.42	40.58333333	13.30666667	-1.608738147	1.77E-19	4.07E-18	ABI3-VP1-transcription factor 41	B3 domain-containing protein	-	-	-	-	GO:0005634//nucleus	GO:0003677//DNA binding	GO:0006351//transcription, DNA-templated;GO:0006355//regulation of transcription, DNA-templated
Zm00001d052661	162	131	120	391	458	401	10.28	10.36	8.67	25.25	28.38	25.24	9.77	26.29	1.428083675	1.84E-19	4.23E-18	-	-	-	-	-	-	-	-	-
Zm00001d035945	251	183	148	1014	573	776	17.42	15.84	11.69	71.63	38.84	53.43	14.98333333	54.63333333	1.866422834	1.91E-19	4.39E-18	-	-	-	-	-	-	-	-	-
Zm00001d028718	282	230	176	954	634	818	19.29	19.62	13.7	66.41	42.35	55.5	17.53666667	54.75333333	1.642572248	2.00E-19	4.60E-18	proteolipid membrane potential regulator4	Hydrophobic protein RCI2B	-	-	-	-	GO:0016020//membrane;GO:0016021//integral component of membrane	-	-
Zm00001d030171	318	228	171	701	742	729	6.73	6.01	4.12	15.09	15.33	15.29	5.62	15.23666667	1.438905283	2.21E-19	5.07E-18	-	Serine/threonine-protein kinase	-	-	-	-	GO:0005886//plasma membrane;GO:0016020//membrane;GO:0016021//integral component of membrane	GO:0000166//nucleotide binding;GO:0004672//protein kinase activity;GO:0004674//protein serine/threonine kinase activity;GO:0005524//ATP binding;GO:0016301//kinase activity;GO:0016740//transferase activity;GO:0030246//carbohydrate binding	GO:0006468//protein phosphorylation;GO:0016310//phosphorylation;GO:0048544//recognition of pollen
Zm00001d035323	668	521	437	1345	1461	1195	16.68	16.23	12.43	34.19	35.64	29.61	15.11333333	33.14666667	1.133041905	2.31E-19	5.29E-18	WRKY-transcription factor 62	Probable WRKY transcription factor 4	-	-	-	-	GO:0005634//nucleus	GO:0003677//DNA binding;GO:0003700//transcription factor activity, sequence-specific DNA binding;GO:0043565//sequence-specific DNA binding	GO:0006355//regulation of transcription, DNA-templated
Zm00001d016826	316	229	244	658	677	840	11.88	10.74	10.44	25.18	24.86	31.33	11.02	27.12333333	1.299410266	2.44E-19	5.59E-18	-	proline-rich family protein	-	-	-	-	GO:0009535//chloroplast thylakoid membrane	-	GO:0061635//regulation of protein complex stability
Zm00001d044566	836	702	827	416	475	364	9.23	9.04	9.67	4.48	5.28	4.18	9.313333333	4.646666667	-1.00310146	2.48E-19	5.67E-18	-	Callose synthase 7	-	-	-	-	GO:0000148//1,3-beta-D-glucan synthase complex;GO:0016020//membrane;GO:0016021//integral component of membrane	GO:0003843//1,3-beta-D-glucan synthase activity	GO:0006075//(1->3)-beta-D-glucan biosynthetic process
Zm00001d005208	242	167	161	480	661	580	8.33	7.17	6.31	16.82	22.23	19.81	7.27	19.62	1.432297772	2.54E-19	5.80E-18	NAC-transcription factor 5	NAC domain-containing protein 2	-	-	-	-	GO:0005634//nucleus	GO:0003677//DNA binding	GO:0006355//regulation of transcription, DNA-templated
Zm00001d029454	727	526	704	299	336	224	17.54	15.49	19.29	7.07	7.65	5.3	17.44	6.673333333	-1.385920567	2.56E-19	5.83E-18	-	Sterol-4-alpha-carboxylate 3-dehydrogenase%2C decarboxylating	-	-	-	-	GO:0016020//membrane;GO:0016021//integral component of membrane	GO:0003854//3-beta-hydroxy-delta5-steroid dehydrogenase activity;GO:0016491//oxidoreductase activity;GO:0016616//oxidoreductase activity, acting on the CH-OH group of donors, NAD or NADP as acceptor	GO:0006694//steroid biosynthetic process;GO:0055114//oxidation-reduction process
Zm00001d038905	454	448	530	1099	1310	1145	7.1	8.73	9.43	17.48	20	17.75	8.42	18.41	1.128597488	2.75E-19	6.27E-18	-	Probable beta-14-xylosyltransferase IRX10L	-	-	-	-	-	GO:0016740//transferase activity;GO:0016757//transferase activity, transferring glycosyl groups	GO:0006486//protein glycosylation;GO:0009834//plant-type secondary cell wall biogenesis;GO:0010417//glucuronoxylan biosynthetic process
Zm00001d019306	670	530	586	330	281	253	20.02	19.74	19.93	10.03	8.2	7.5	19.89666667	8.576666667	-1.214037797	2.78E-19	6.33E-18	-	IAA-amino acid hydrolase ILR1	-	-	-	-	GO:0005783//endoplasmic reticulum	GO:0010179//IAA-Ala conjugate hydrolase activity;GO:0016787//hydrolase activity	GO:0009850//auxin metabolic process
Zm00001d021442	382	333	407	133	154	171	5.82	6.16	6.83	2.11	2.2	2.52	6.27	2.276666667	-1.461542365	2.80E-19	6.35E-18	NLP-transcription factor 13	Protein NLP2	-	-	-	-	GO:0005634//nucleus	GO:0003677//DNA binding;GO:0005515//protein binding	GO:0006351//transcription, DNA-templated;GO:0006355//regulation of transcription, DNA-templated
Zm00001d025294	389	321	379	159	158	115	15.64	16.1	17.35	6.51	6.21	4.59	16.36333333	5.77	-1.503823442	2.87E-19	6.51E-18	-	Coilin	-	-	-	-	GO:0015030//Cajal body	GO:0030619//U1 snRNA binding;GO:0030620//U2 snRNA binding	GO:0000387//spliceosomal snRNP assembly
Zm00001d025644	840	600	647	357	404	310	24.14	21.53	21.09	10.42	11.29	8.77	22.25333333	10.16	-1.131121052	2.92E-19	6.61E-18	-	Agmatine deiminase	Metabolism;Metabolism	Global and overview maps;Amino acid metabolism	ko01100//Metabolic pathways;ko00330//Arginine and proline metabolism	K10536;K10536	-	GO:0004668//protein-arginine deiminase activity;GO:0047632//agmatine deiminase activity	GO:0006596//polyamine biosynthetic process;GO:0009446//putrescine biosynthetic process
Zm00001d040161	605	430	525	263	195	212	17.72	15.56	17.5	7.81	5.61	6.09	16.92666667	6.503333333	-1.380046617	3.01E-19	6.83E-18	-	Peroxisomal membrane protein PEX14	Cellular Processes	Transport and catabolism	ko04146//Peroxisome	K13343	GO:0005778//peroxisomal membrane;GO:1990429//peroxisomal importomer complex	GO:0005102//receptor binding;GO:0005515//protein binding	GO:0016560//protein import into peroxisome matrix, docking
Zm00001d028252	748	642	536	1702	1455	1969	26.47	28.58	21.05	62	50.2	69.52	25.36666667	60.57333333	1.255748852	3.22E-19	7.27E-18	-	Caleosin	Metabolism	Lipid metabolism	ko00073//Cutin, suberine and wax biosynthesis	K17991	GO:0016020//membrane;GO:0016021//integral component of membrane	GO:0004497//monooxygenase activity;GO:0005509//calcium ion binding	GO:0055114//oxidation-reduction process
Zm00001d032733	179	160	178	48	42	48	4.85	4.85	4.1	1.24	0.71	1.54	4.6	1.163333333	-1.983369325	3.34E-19	7.51E-18	-	-	-	-	-	-	GO:0000793//condensed chromosome;GO:0005634//nucleus	GO:0003924//GTPase activity;GO:0005525//GTP binding;GO:0070182//DNA polymerase binding	GO:0006281//DNA repair;GO:0007129//synapsis;GO:0031573//intra-S DNA damage checkpoint;GO:0036297//interstrand cross-link repair;GO:0055114//oxidation-reduction process;GO:1990918//double-strand break repair involved in meiotic recombination
MSTRG.5538	96	67	58	246	370	324	1.74	1.52	1.2	4.54	6.56	5.83	1.486666667	5.643333333	1.924466358	3.46E-19	7.77E-18	CCR3	Serine/threonine-protein kinase-like protein CCR4 [Zea mays]	-	-	-	-	GO:0016020//membrane;GO:0016023//cytoplasmic, membrane-bounded vesicle	GO:0004672//protein kinase activity;GO:0046983//protein dimerization activity	GO:0006464//cellular protein modification process;GO:0006796//phosphate-containing compound metabolic process;GO:0006996//organelle organization;GO:0007165//signal transduction;GO:0009628//response to abiotic stimulus;GO:0009793//embryo development ending in seed dormancy;GO:0048513//animal organ development;GO:0051302//regulation of cell division;GO:0071310//cellular response to organic substanc…
MSTRG.7699	225	171	175	640	490	686	1.44	1.36	1.27	4.15	3.05	4.35	1.356666667	3.85	1.504792152	3.48E-19	7.80E-18	--	retroviral aspartyl protease [Zea mays]	-	-	-	-	-	GO:0016772//transferase activity, transferring phosphorus-containing groups	-
Zm00001d001952	462	339	272	994	932	994	8.94	8.18	5.99	19.57	17.61	19.07	7.703333333	18.75	1.283335837	3.48E-19	7.81E-18	-	Zinc finger C-x8-C-x5-C-x3-H type family protein	-	-	-	-	GO:0005634//nucleus	GO:0046872//metal ion binding	-
[truncated: 3,574 more rows]
