# Supplementary material for: Functional Analysis of ZmABA8ox1b in Regulating Maize Seed Germination via ABA Catabolism and Multi-Hormone Signaling Crosstalk
Source: Plants (Basel). 2026 May 29;15(11):1685. doi: 10.3390/plants15111685 (PMC13258992; doi:10.3390/plants15111685)
Supplement: Supplementary file 1 [file plants-15-01685-s001.zip › Table S3. List of DEGs in the WT_ABA vs zmaba8ox1b_ABA comparison.xls]

id	WT-ABA-1_count	WT-ABA-2_count	WT-ABA-3_count	zmaba8ox1b-ABA-1_count	zmaba8ox1b-ABA-2_count	zmaba8ox1b-ABA-3_count	WT-ABA-1_fpkm	WT-ABA-2_fpkm	WT-ABA-3_fpkm	zmaba8ox1b-ABA-1_fpkm	zmaba8ox1b-ABA-2_fpkm	zmaba8ox1b-ABA-3_fpkm	WT-ABA_mean	zmaba8ox1b-ABA_mean	log2(fc)	PValue	FDR	Symbol	Description	KEGG_A_class	KEGG_B_class	Pathway	K_ID	GO Component	GO Function	GO Process
Zm00001d006010	6472	4632	4079	161	198	120	261.67	245.4	258.29	10.89	11.82	7.88	255.12	10.19666667	-4.645006491	0	0	-	-	-	-	-	-	-	-	-
Zm00001d049179	19397	13893	11316	1042	1263	864	661.27	655.38	673.25	59.24	69.17	48.73	663.3	59.04666667	-3.489734003	7.51E-296	1.04E-291	benzoxazinone synthesis7	O-methyltransferase ZRP4	-	-	-	-	-	GO:0008168//methyltransferase activity;GO:0008171//O-methyltransferase activity;GO:0008757//S-adenosylmethionine-dependent methyltransferase activity;GO:0016740//transferase activity;GO:0046983//protein dimerization activity	GO:0019438//aromatic compound biosynthetic process;GO:0032259//methylation
Zm00001d034457	97	53	53	1707	1961	1841	2.8	2.04	2.44	85.53	86.62	88.74	2.426666667	86.96333333	5.163359386	9.86E-273	9.12E-269	opaque2 heterodimerizing protein1	Opaque2 heterodimerizing protein 1	-	-	-	-	-	GO:0003700//transcription factor activity, sequence-specific DNA binding	GO:0006355//regulation of transcription, DNA-templated
Zm00001d046184	108	69	68	1649	2130	1692	3.96	3.31	3.9	101.07	115.23	100.71	3.723333333	105.67	4.82682726	4.55E-268	3.15E-264	-	Peroxidase 52	-	-	-	-	GO:0005576//extracellular region	GO:0004601//peroxidase activity;GO:0016491//oxidoreductase activity;GO:0020037//heme binding;GO:0046872//metal ion binding	GO:0006979//response to oxidative stress;GO:0042744//hydrogen peroxide catabolic process;GO:0055114//oxidation-reduction process;GO:0098869//cellular oxidant detoxification
Zm00001d002704	1228	878	753	5779	6249	6711	63.96	59.94	61.22	499.58	479.27	564.72	61.70666667	514.5233333	3.059738235	3.14E-215	1.74E-211	-	Glutathione peroxidase	Metabolism;Metabolism	Metabolism of other amino acids;Lipid metabolism	ko00480//Glutathione metabolism;ko00590//Arachidonic acid metabolism	K00432;K00432	GO:0005829//cytosol	GO:0004601//peroxidase activity;GO:0004602//glutathione peroxidase activity;GO:0016491//oxidoreductase activity	GO:0006979//response to oxidative stress;GO:0009635//response to herbicide;GO:0055114//oxidation-reduction process;GO:0098869//cellular oxidant detoxification
Zm00001d039537	4295	3736	2900	25088	30199	33747	40.12	45.44	42.29	427.8	454.29	559.9	42.61666667	480.6633333	3.495537094	1.92E-214	8.86E-211	-	Protein ALWAYS EARLY 3	-	-	-	-	GO:0005654//nucleoplasm;GO:0017053//transcriptional repressor complex	GO:0003677//DNA binding;GO:0005515//protein binding	GO:0000003//reproduction;GO:0006351//transcription, DNA-templated;GO:0006357//regulation of transcription from RNA polymerase II promoter;GO:0051726//regulation of cell cycle
Zm00001d051362	3843	2758	2333	100	158	71	134.08	126.09	127.48	5.84	8.14	4.02	129.2166667	6	-4.428685853	3.15E-202	1.25E-198	tonoplast intrinsic protein2	tonoplast intrinsic protein2	-	-	-	-	GO:0005773//vacuole;GO:0005774//vacuolar membrane;GO:0016020//membrane;GO:0016021//integral component of membrane;GO:0032586//protein storage vacuole membrane	GO:0015250//water channel activity;GO:0015267//channel activity	GO:0006833//water transport;GO:0055085//transmembrane transport
Zm00001d040477	2228	1718	1376	110	131	100	51.12	51.59	49.48	4.23	4.44	3.7	50.73	4.123333333	-3.620956161	1.79E-193	6.20E-190	-	Cyclin-like F-box	-	-	-	-	GO:0016020//membrane;GO:0016021//integral component of membrane	GO:0005515//protein binding	-
Zm00001d052493	9933	6523	6489	979	1087	921	402.46	346.15	411.9	66.37	64.93	60.5	386.8366667	63.93333333	-2.597084329	5.63E-185	1.74E-181	-	Aluminium induced protein with YGL and LRDR motifs	-	-	-	-	-	-	-
Zm00001d019565	2990	2664	2345	203	176	170	114.29	133.44	140.39	12.98	9.93	10.56	129.3733333	11.15666667	-3.535562322	1.23E-181	3.40E-178	plasma membrane intrinsic protein2	Aquaporin PIP2-6	-	-	-	-	GO:0005773//vacuole;GO:0005886//plasma membrane;GO:0009506//plasmodesma;GO:0016020//membrane;GO:0016021//integral component of membrane	GO:0015250//water channel activity;GO:0015267//channel activity	GO:0006833//water transport;GO:0009414//response to water deprivation;GO:0055085//transmembrane transport
Zm00001d032695	14239	8493	7396	1046	1199	1000	498.57	389.68	405.6	61.28	62	56.89	431.2833333	60.05666667	-2.844239657	6.81E-177	1.72E-173	malate dehydrogenase4	Malate dehydrogenase%2C cytoplasmic	Metabolism;Metabolism;Metabolism;Metabolism;Metabolism;Metabolism;Metabolism;Metabolism	Global and overview maps;Global and overview maps;Global and overview maps;Amino acid metabolism;Carbohydrate metabolism;Carbohydrate metabolism;Carbohydrate metabolism;Energy metabolism	ko01100//Metabolic pathways;ko01110//Biosynthesis of secondary metabolites;ko01200//Carbon metabolism;ko00270//Cysteine and methionine metabolism;ko00620//Pyruvate metabolism;ko00020//Citrate cycle (TCA cycle);ko00630//Glyoxylate and dicarboxylate metabolism;ko00710//Carbon fixation in photosynthetic organisms	K00025;K00025;K00025;K00025;K00025;K00025;K00025;K00025	GO:0005886//plasma membrane;GO:0016020//membrane	GO:0003824//catalytic activity;GO:0016491//oxidoreductase activity;GO:0016615//malate dehydrogenase activity;GO:0016616//oxidoreductase activity, acting on the CH-OH group of donors, NAD or NADP as acceptor;GO:0030060//L-malate dehydrogenase activity	GO:0005975//carbohydrate metabolic process;GO:0006099//tricarboxylic acid cycle;GO:0006107//oxaloacetate metabolic process;GO:0006108//malate metabolic process;GO:0006734//NADH metabolic process;GO:0019752//carboxylic acid metabolic process;GO:0055114//oxidation-reduction process
Zm00001d002544	2370	1889	1551	127	112	73	28.69	30.08	30.18	2.46	2.09	1.48	29.65	2.01	-3.882764698	2.38E-167	5.50E-164	-	Regulator of chromosome condensation (RCC1) family with FYVE zinc finger domain	-	-	-	-	-	GO:0046872//metal ion binding	-
Zm00001d012296	494	381	359	2156	2505	2438	12.67	12.8	14.42	92.48	94.84	101.56	13.29666667	96.29333333	2.856371297	2.87E-167	6.13E-164	bZIP-transcription factor 75	ABA response element binding factor%3B Putative bZIP transcription factor superfamily protein	-	-	-	-	GO:0005634//nucleus	GO:0003700//transcription factor activity, sequence-specific DNA binding	GO:0006355//regulation of transcription, DNA-templated
Zm00001d048669	2006	1787	1216	62	79	34	40.45	47.92	38.43	1.95	2.31	1.16	42.26666667	1.806666667	-4.548118084	1.70E-154	3.36E-151	-	Auxin-induced beta-glucosidase%3B Putative O-Glycosyl hydrolase superfamily protein	-	-	-	-	GO:0009505//plant-type cell wall	GO:0004553//hydrolase activity, hydrolyzing O-glycosyl compounds;GO:0009044//xylan 1,4-beta-xylosidase activity;GO:0016787//hydrolase activity;GO:0046556//alpha-L-arabinofuranosidase activity	GO:0005975//carbohydrate metabolic process;GO:0031222//arabinan catabolic process;GO:0045493//xylan catabolic process
Zm00001d028486	8593	6097	5048	1165	1238	1141	423.13	393.41	389.31	95.98	90.02	91.29	401.95	92.43	-2.120582962	3.30E-154	6.11E-151	-	Chemocyanin	-	-	-	-	GO:0046658//anchored component of plasma membrane	GO:0009055//electron carrier activity	GO:0022900//electron transport chain
Zm00001d044455	8336	6414	5741	1049	1042	820	214.74	216.41	231.57	45.19	39.62	34.3	220.9066667	39.70333333	-2.476104917	8.99E-151	1.56E-147	-	OSJNBb0091E11.19 protein	-	-	-	-	-	-	-
Zm00001d012561	4553	4135	2536	311	267	247	243.19	289.37	212.12	27.8	21.04	21.42	248.2266667	23.42	-3.40584513	1.09E-150	1.78E-147	cystatin2	Cystatin2%3B Cysteine proteinase inhibitor%3B Putative cystatin	-	-	-	-	-	GO:0004869//cysteine-type endopeptidase inhibitor activity;GO:0030414//peptidase inhibitor activity	GO:0010466//negative regulation of peptidase activity;GO:0010951//negative regulation of endopeptidase activity
Zm00001d018159	4218	2996	3277	241	351	199	117.15	109.04	142.55	11.2	14.4	8.98	122.9133333	11.52666667	-3.414594151	3.80E-138	5.86E-135	-	Alpha-amylase 1	Metabolism;Metabolism	Global and overview maps;Carbohydrate metabolism	ko01100//Metabolic pathways;ko00500//Starch and sucrose metabolism	K01176;K01176	-	GO:0003824//catalytic activity;GO:0004556//alpha-amylase activity;GO:0005509//calcium ion binding;GO:0016787//hydrolase activity;GO:0016798//hydrolase activity, acting on glycosyl bonds;GO:0043169//cation binding	GO:0005975//carbohydrate metabolic process;GO:0008152//metabolic process
Zm00001d039994	11926	9809	7799	932	866	536	176.19	189.9	180.46	23.04	18.89	12.87	182.1833333	18.26666667	-3.318105686	4.82E-134	7.04E-131	-	Alpha-xylosidase 1	-	-	-	-	-	GO:0003824//catalytic activity;GO:0004553//hydrolase activity, hydrolyzing O-glycosyl compounds;GO:0016787//hydrolase activity;GO:0016798//hydrolase activity, acting on glycosyl bonds;GO:0030246//carbohydrate binding	GO:0005975//carbohydrate metabolic process;GO:0008152//metabolic process
Zm00001d003659	2760	1977	1696	264	292	206	85.39	80.8	80.17	13.69	14.08	9.77	82.12	12.51333333	-2.714267478	1.00E-133	1.39E-130	SnRK2 serine threonine protein kinase7	Serine/threonine-protein kinase SRK2A	-	-	-	-	GO:0005634//nucleus;GO:0005737//cytoplasm	GO:0000166//nucleotide binding;GO:0004672//protein kinase activity;GO:0004674//protein serine/threonine kinase activity;GO:0005524//ATP binding;GO:0016301//kinase activity	GO:0006468//protein phosphorylation;GO:0016310//phosphorylation;GO:0035556//intracellular signal transduction;GO:0042742//defense response to bacterium
Zm00001d031128	40191	30692	23044	3911	4965	3073	815.22	813.66	741.4	133.35	152.01	105.69	790.0933333	130.35	-2.599632505	1.72E-133	2.27E-130	-	5-methyltetrahydropteroyltriglutamate--homocysteine methyltransferase 1	Metabolism;Metabolism;Metabolism;Metabolism;Metabolism	Global and overview maps;Global and overview maps;Global and overview maps;Amino acid metabolism;Metabolism of other amino acids	ko01100//Metabolic pathways;ko01110//Biosynthesis of secondary metabolites;ko01230//Biosynthesis of amino acids;ko00270//Cysteine and methionine metabolism;ko00450//Selenocompound metabolism	K00549;K00549;K00549;K00549;K00549	-	GO:0003871//5-methyltetrahydropteroyltriglutamate-homocysteine S-methyltransferase activity;GO:0008168//methyltransferase activity;GO:0008270//zinc ion binding;GO:0016740//transferase activity	GO:0008652//cellular amino acid biosynthetic process;GO:0009086//methionine biosynthetic process;GO:0032259//methylation
MSTRG.4100	179	140	120	1114	1121	1248	2.17	2.08	2.11	21.11	18.49	23.72	2.12	21.10666667	3.315562585	1.13E-128	1.42E-125	--	unknown [Zea mays]	-	-	-	-	-	-	-
Zm00001d023215	1449	935	943	62	57	46	49.8	42.11	50.76	3.56	2.89	2.57	47.55666667	3.006666667	-3.98341076	3.69E-128	4.46E-125	-	Agmatine coumaroyltransferase	-	-	-	-	-	GO:0016740//transferase activity;GO:0016747//transferase activity, transferring acyl groups other than amino-acyl groups	-
Zm00001d028536	14415	11190	8340	2435	2830	2439	297.37	302.79	264.87	81.99	84.57	79.22	288.3433333	81.92666667	-1.815382644	5.46E-125	6.31E-122	-	Anthranilate synthase alpha subunit 2 chloroplastic	Metabolism;Metabolism;Metabolism;Metabolism	Global and overview maps;Global and overview maps;Global and overview maps;Amino acid metabolism	ko01100//Metabolic pathways;ko01110//Biosynthesis of secondary metabolites;ko01230//Biosynthesis of amino acids;ko00400//Phenylalanine, tyrosine and tryptophan biosynthesis	K01657;K01657;K01657;K01657	-	GO:0004049//anthranilate synthase activity	GO:0000162//tryptophan biosynthetic process;GO:0009058//biosynthetic process
Zm00001d033649	6279	4641	3420	814	894	839	139.42	136.16	121.15	30.75	29.48	31.21	132.2433333	30.48	-2.117260187	1.10E-122	1.22E-119	-	Beta-glucosidase 44	Metabolism;Metabolism;Metabolism;Metabolism;Metabolism	Global and overview maps;Global and overview maps;Biosynthesis of other secondary metabolites;Carbohydrate metabolism;Metabolism of other amino acids	ko01100//Metabolic pathways;ko01110//Biosynthesis of secondary metabolites;ko00940//Phenylpropanoid biosynthesis;ko00500//Starch and sucrose metabolism;ko00460//Cyanoamino acid metabolism	K05350;K05350;K05350;K05350;K05350	-	GO:0004553//hydrolase activity, hydrolyzing O-glycosyl compounds;GO:0008422//beta-glucosidase activity	GO:0005975//carbohydrate metabolic process
MSTRG.27289	972	828	738	3064	3847	2998	5.41	6.04	6.44	28.54	31.63	27.12	5.963333333	29.09666667	2.286663	1.61E-122	1.72E-119	--	unknown [Zea mays]	-	-	-	-	-	-	-
Zm00001d039634	1245	883	703	38	35	20	31.34	29.13	27.72	1.6	1.3	0.82	29.39666667	1.24	-4.567240549	3.55E-121	3.65E-118	dwarf plant1	dwarf plant1	Metabolism;Metabolism	Global and overview maps;Metabolism of terpenoids and polyketides	ko01110//Biosynthesis of secondary metabolites;ko00904//Diterpenoid biosynthesis	K04124;K04124	-	GO:0016491//oxidoreductase activity;GO:0016707//gibberellin 3-beta-dioxygenase activity;GO:0046872//metal ion binding;GO:0051213//dioxygenase activity	GO:0009416//response to light stimulus;GO:0009686//gibberellin biosynthetic process;GO:0009739//response to gibberellin;GO:0009845//seed germination;GO:0055114//oxidation-reduction process
Zm00001d033799	6829	4637	4179	1024	1134	910	87.28	77.23	83.5	21.89	21.17	18.64	82.67	20.56666667	-2.007055898	2.85E-118	2.82E-115	phytochromeA1	phytochromeA1	Organismal Systems	Environmental adaptation	ko04712//Circadian rhythm - plant	K12120	GO:0005634//nucleus	GO:0005515//protein binding;GO:0009881//photoreceptor activity;GO:0042803//protein homodimerization activity	GO:0006355//regulation of transcription, DNA-templated;GO:0009584//detection of visible light;GO:0009585//red, far-red light phototransduction;GO:0017006//protein-tetrapyrrole linkage;GO:0018298//protein-chromophore linkage;GO:0050896//response to stimulus
Zm00001d038146	5910	4741	3557	748	946	638	130.96	136.99	123.02	28.23	30.96	22.81	130.3233333	27.33333333	-2.253362096	3.84E-115	3.67E-112	-	Oxidoreductase%2C 2OG-Fe oxygenase family protein	-	-	-	-	GO:0016020//membrane;GO:0016021//integral component of membrane	GO:0016491//oxidoreductase activity;GO:0046872//metal ion binding	GO:0055114//oxidation-reduction process
Zm00001d012527	236	176	167	1827	1929	2854	7.61	7.43	8.43	98.54	91.83	149.48	7.823333333	113.2833333	3.856008376	8.65E-115	8.00E-112	NAC-transcription factor 23	NAC domain-containing protein 2	-	-	-	-	GO:0005634//nucleus	GO:0003677//DNA binding	GO:0006355//regulation of transcription, DNA-templated
Zm00001d017573	1039	786	657	45	39	34	17.61	17.59	17.4	1.27	0.99	0.91	17.53333333	1.056666667	-4.052508054	4.81E-114	4.31E-111	-	Transcription factor bHLH157	-	-	-	-	-	GO:0046983//protein dimerization activity	-
Zm00001d021615	15590	12361	9122	2157	2666	1819	564.3	586.04	517.24	130.56	142.09	106.45	555.86	126.3666667	-2.137105613	2.78E-112	2.41E-109	cysteine protease4	Cathepsin B-like cysteine proteinase 3	-	-	-	-	GO:0005615//extracellular space;GO:0005764//lysosome	GO:0004197//cysteine-type endopeptidase activity;GO:0008234//cysteine-type peptidase activity	GO:0006508//proteolysis;GO:0050790//regulation of catalytic activity;GO:0051603//proteolysis involved in cellular protein catabolic process
Zm00001d034564	2809	2164	1793	269	281	341	49.52	49.99	49.5	7.93	7.32	9.77	49.67	8.34	-2.574255458	1.70E-111	1.43E-108	-	Probable galactinol--sucrose galactosyltransferase 2	Metabolism	Carbohydrate metabolism	ko00052//Galactose metabolism	K06617	-	GO:0003824//catalytic activity;GO:0016740//transferase activity;GO:0016757//transferase activity, transferring glycosyl groups;GO:0052692//raffinose alpha-galactosidase activity	GO:0010325//raffinose family oligosaccharide biosynthetic process
Zm00001d024587	1761	1446	1174	195	237	208	34.25	36.86	35.77	6.35	6.81	6.57	35.62666667	6.576666667	-2.437529052	4.20E-110	3.42E-107	nitrate transporter/peptide transporter family1	Protein NRT1/ PTR FAMILY 6.3	-	-	-	-	GO:0016020//membrane;GO:0016021//integral component of membrane	GO:0015112//nitrate transmembrane transporter activity;GO:0022857//transmembrane transporter activity	GO:0006857//oligopeptide transport;GO:0010167//response to nitrate;GO:0015706//nitrate transport;GO:0055085//transmembrane transport
Zm00001d035662	10632	8827	5818	1475	1587	1276	652.43	709.76	559.17	151.48	143.85	127.22	640.4533333	140.85	-2.184933889	9.83E-110	7.79E-107	-	Metallothionein-like protein 2C	-	-	-	-	-	GO:0046872//metal ion binding	-
Zm00001d033917	3479	2740	2302	591	658	544	69.69	71.92	72.21	19.82	19.45	17.7	71.27333333	18.99	-1.908122493	2.49E-109	1.92E-106	-	Endo-1%2C4-beta-glucanase Cel1	-	-	-	-	GO:0016020//membrane;GO:0016021//integral component of membrane	GO:0003824//catalytic activity;GO:0004553//hydrolase activity, hydrolyzing O-glycosyl compounds;GO:0008810//cellulase activity;GO:0016787//hydrolase activity;GO:0016798//hydrolase activity, acting on glycosyl bonds	GO:0000272//polysaccharide catabolic process;GO:0005975//carbohydrate metabolic process;GO:0008152//metabolic process;GO:0030245//cellulose catabolic process
Zm00001d034366	3996	2993	2320	588	666	511	88.21	84.88	77.3	20.51	19.52	16.54	83.46333333	18.85666667	-2.146067869	1.21E-105	9.10E-103	-	IQ-domain 5	-	-	-	-	-	GO:0005515//protein binding	-
Zm00001d041662	1939	1698	1225	166	111	116	106.06	121.71	104.95	15.19	8.97	10.31	110.9066667	11.49	-3.270895386	1.11E-103	8.11E-101	-	OSJNBa0024J22.14 protein	-	-	-	-	-	-	-
Zm00001d034037	7579	6055	4714	1454	1464	1383	285.42	298.81	278.05	91.61	81.42	84.62	287.4266667	85.88333333	-1.742743826	1.37E-103	9.76E-101	-	Circumsporozoite protein	-	-	-	-	-	GO:0046872//metal ion binding	GO:0030001//metal ion transport
Zm00001d047998	452	310	291	1401	1485	1464	10.8	9.7	11.54	58.39	53.93	58.43	10.68	56.91666667	2.413939526	1.12E-101	7.74E-99	-	Squalene monooxygenase	-	-	-	-	GO:0005783//endoplasmic reticulum;GO:0016020//membrane;GO:0016021//integral component of membrane	GO:0004497//monooxygenase activity;GO:0004506//squalene monooxygenase activity;GO:0050660//flavin adenine dinucleotide binding	GO:0016126//sterol biosynthetic process;GO:0055114//oxidation-reduction process
Zm00001d026458	5309	4340	3094	760	773	585	132.13	141.66	120.9	31.4	28.39	23.09	131.5633333	27.62666667	-2.251624059	3.43E-101	2.32E-98	cysteine protease3	Cysteine protease 1	-	-	-	-	GO:0000932//cytoplasmic mRNA processing body;GO:0005615//extracellular space;GO:0005764//lysosome;GO:0009506//plasmodesma;GO:0009507//chloroplast;GO:0010494//cytoplasmic stress granule;GO:0048046//apoplast	GO:0004197//cysteine-type endopeptidase activity;GO:0008233//peptidase activity;GO:0008234//cysteine-type peptidase activity;GO:0016787//hydrolase activity	GO:0006508//proteolysis;GO:0050832//defense response to fungus;GO:0051603//proteolysis involved in cellular protein catabolic process
Zm00001d051637	1313	838	724	4704	6668	3946	19.48	16.29	16.82	116.74	146.06	95.1	17.53	119.3	2.766696142	7.16E-100	4.73E-97	-	Protein NRT1/ PTR FAMILY 7.1	-	-	-	-	GO:0005886//plasma membrane;GO:0016020//membrane;GO:0016021//integral component of membrane	GO:0015112//nitrate transmembrane transporter activity;GO:0022857//transmembrane transporter activity	GO:0010167//response to nitrate;GO:0055085//transmembrane transport
Zm00001d041590	1008	730	643	46	65	36	16.95	16.17	16.92	1.34	1.6	0.98	16.68	1.306666667	-3.67415623	7.44E-100	4.80E-97	rotten ear2	Boron transporter 1	-	-	-	-	GO:0005887//integral component of plasma membrane;GO:0016020//membrane;GO:0016021//integral component of membrane	GO:0005452//inorganic anion exchanger activity;GO:0080139//borate efflux transmembrane transporter activity	GO:0006820//anion transport;GO:0015698//inorganic anion transport;GO:0035445//borate transmembrane transport;GO:0046713//borate transport;GO:0051453//regulation of intracellular pH
Zm00001d044300	378	295	268	2146	2284	3393	10.71	10.95	11.89	101.71	95.54	156.16	11.18333333	117.8033333	3.396958191	1.27E-95	8.00E-93	-	PIF / Ping-Pong family of plant transposases	-	-	-	-	-	-	-
Zm00001d033976	1383	887	820	104	117	110	52.9	44.47	49.08	6.66	6.6	6.8	48.81666667	6.686666667	-2.868014682	1.07E-94	6.58E-92	Aux/IAA-transcription factor4	Aux/IAA-transcription factor4	Environmental Information Processing	Signal transduction	ko04075//Plant hormone signal transduction	K14484	GO:0005634//nucleus	GO:0005515//protein binding	GO:0006351//transcription, DNA-templated;GO:0006355//regulation of transcription, DNA-templated;GO:0009734//auxin-activated signaling pathway
Zm00001d021698	1782	1324	1097	217	270	207	56.76	55.27	54.73	11.56	12.7	10.71	55.58666667	11.65666667	-2.253583576	1.83E-93	1.11E-90	-	Receptor-like protein kinase RK20-1	-	-	-	-	GO:0016020//membrane;GO:0016021//integral component of membrane	GO:0004672//protein kinase activity;GO:0005524//ATP binding;GO:0016301//kinase activity	GO:0006468//protein phosphorylation;GO:0016310//phosphorylation
Zm00001d003945	1384	1166	884	143	115	107	32.59	35.67	32.34	5.54	3.93	4.03	33.53333333	4.5	-2.897598993	3.72E-93	2.19E-90	mouse DNA EBV homolog1	mouse DNA EBV homolog1	-	-	-	-	GO:0016020//membrane;GO:0016021//integral component of membrane	GO:0046872//metal ion binding	GO:0030001//metal ion transport
Zm00001d009182	10422	8005	5955	1621	1925	1329	216.65	214.44	188.8	58.35	59.99	44.7	206.63	54.34666667	-1.926786274	6.39E-93	3.69E-90	enoyl-CoA hydratase1	enoyl-CoA hydratase1	-	-	-	-	GO:0005618//cell wall;GO:0005730//nucleolus;GO:0005777//peroxisome;GO:0009506//plasmodesma	GO:0003824//catalytic activity;GO:0003857//3-hydroxyacyl-CoA dehydrogenase activity;GO:0016491//oxidoreductase activity;GO:0016508//long-chain-enoyl-CoA hydratase activity;GO:0070403//NAD+ binding	GO:0006631//fatty acid metabolic process;GO:0006635//fatty acid beta-oxidation;GO:0055114//oxidation-reduction process
Zm00001d018807	3133	2450	1870	448	509	356	39.61	40.59	37.03	9.48	9.5	7.31	39.07666667	8.763333333	-2.156755766	6.63E-93	3.75E-90	-	Leucine-rich repeat receptor-like serine/threonine-protein kinase	-	-	-	-	GO:0016020//membrane;GO:0016021//integral component of membrane	GO:0004672//protein kinase activity;GO:0005515//protein binding;GO:0005524//ATP binding;GO:0016301//kinase activity	GO:0006468//protein phosphorylation;GO:0016310//phosphorylation
Zm00001d032083	1219	1234	678	67	59	52	40.93	54.3	35.66	3.76	2.93	2.84	43.63	3.176666667	-3.779734855	3.48E-92	1.93E-89	-	OSJNBb0026E15.9 protein; protein	-	-	-	-	-	GO:0008168//methyltransferase activity;GO:0008171//O-methyltransferase activity;GO:0008757//S-adenosylmethionine-dependent methyltransferase activity;GO:0016740//transferase activity;GO:0046983//protein dimerization activity	GO:0019438//aromatic compound biosynthetic process;GO:0032259//methylation
Zm00001d023216	1423	1086	921	152	133	105	49.97	49.97	50.65	8.93	6.9	5.99	50.19666667	7.273333333	-2.786902964	4.33E-92	2.36E-89	-	HXXXD-type acyl-transferase family protein	-	-	-	-	-	GO:0016740//transferase activity;GO:0016747//transferase activity, transferring acyl groups other than amino-acyl groups	-
MSTRG.23627	147	115	119	953	910	1157	3.64	3.73	4.86	41.58	29	47.1	4.076666667	39.22666667	3.266372843	6.84E-92	3.65E-89	--	unknown [Zea mays]	-	-	-	-	-	-	-
Zm00001d052264	13598	12174	9588	1791	1918	1155	462.84	542.95	511.15	102.04	96.41	63.88	505.6466667	87.44333333	-2.531709315	1.35E-91	7.06E-89	-	-	-	-	-	-	GO:0005576//extracellular region;GO:0005618//cell wall;GO:0016020//membrane	-	GO:0009664//plant-type cell wall organization;GO:0071555//cell wall organization
Zm00001d036761	276	265	195	1337	1423	1766	9.11	11.46	10.13	74.67	71.91	95.88	10.23333333	80.82	2.981436197	2.79E-90	1.43E-87	-	Ubiquitin system component Cue protein	-	-	-	-	-	-	-
Zm00001d049560	1714	1264	1016	218	226	191	48.3	46.67	44.84	10.28	9.4	8.74	46.60333333	9.473333333	-2.298489094	3.18E-90	1.60E-87	-	Aldolase superfamily protein	Metabolism;Metabolism;Metabolism;Metabolism;Metabolism	Global and overview maps;Global and overview maps;Global and overview maps;Global and overview maps;Carbohydrate metabolism	ko01100//Metabolic pathways;ko01110//Biosynthesis of secondary metabolites;ko01200//Carbon metabolism;ko01230//Biosynthesis of amino acids;ko00030//Pentose phosphate pathway	K00616;K00616;K00616;K00616;K00616	GO:0005622//intracellular;GO:0005737//cytoplasm	GO:0003824//catalytic activity;GO:0004801//sedoheptulose-7-phosphate:D-glyceraldehyde-3-phosphate glyceronetransferase activity	GO:0005975//carbohydrate metabolic process;GO:0006098//pentose-phosphate shunt;GO:0009052//pentose-phosphate shunt, non-oxidative branch
Zm00001d051938	318	206	191	1352	1478	1923	11.41	9.58	10.68	81.23	78.26	111.89	10.55666667	90.46	3.099125629	5.73E-90	2.84E-87	-	Cinnamoyl-CoA reductase 1	Metabolism;Metabolism;Metabolism	Global and overview maps;Global and overview maps;Biosynthesis of other secondary metabolites	ko01100//Metabolic pathways;ko01110//Biosynthesis of secondary metabolites;ko00940//Phenylpropanoid biosynthesis	K09753;K09753;K09753	-	GO:0003824//catalytic activity;GO:0016491//oxidoreductase activity;GO:0016616//oxidoreductase activity, acting on the CH-OH group of donors, NAD or NADP as acceptor;GO:0016621//cinnamoyl-CoA reductase activity;GO:0050662//coenzyme binding	GO:0009809//lignin biosynthetic process;GO:0055114//oxidation-reduction process
Zm00001d021666	17306	16314	11417	2770	3417	2305	452.59	559.07	467.64	121.2	131.96	97.94	493.1	117.0333333	-2.074960757	1.69E-89	8.23E-87	isocitrate lyase1	isocitrate lyase1	-	-	-	-	GO:0009514//glyoxysome	GO:0003824//catalytic activity;GO:0004451//isocitrate lyase activity;GO:0016829//lyase activity;GO:0046872//metal ion binding	GO:0019752//carboxylic acid metabolic process
Zm00001d009960	108	67	97	787	773	749	2.49	2.03	3.51	30.41	26.36	28.1	2.676666667	28.29	3.401782785	3.68E-89	1.76E-86	-	HXXXD-type acyl-transferase family protein	-	-	-	-	-	GO:0016410//N-acyltransferase activity;GO:0016740//transferase activity;GO:0016747//transferase activity, transferring acyl groups other than amino-acyl groups	-
Zm00001d035475	3352	2736	2145	555	702	631	82.49	90.79	79.95	23.28	25.52	25.57	84.41	24.79	-1.767655653	6.26E-89	2.94E-86	-	Isovaleryl-CoA dehydrogenase mitochondrial	Metabolism;Metabolism	Global and overview maps;Amino acid metabolism	ko01100//Metabolic pathways;ko00280//Valine, leucine and isoleucine degradation	K00253;K00253	GO:0005739//mitochondrion	GO:0003995//acyl-CoA dehydrogenase activity;GO:0008470//isovaleryl-CoA dehydrogenase activity;GO:0016491//oxidoreductase activity;GO:0016627//oxidoreductase activity, acting on the CH-CH group of donors;GO:0050660//flavin adenine dinucleotide binding	GO:0055114//oxidation-reduction process
Zm00001d047253	76291	47159	45609	12540	12229	12008	1157.89	936.98	1083.18	317.15	273.83	295.46	1059.35	295.48	-1.842046934	1.64E-88	7.57E-86	sucrose synthase1	sucrose synthase1	Metabolism;Metabolism	Global and overview maps;Carbohydrate metabolism	ko01100//Metabolic pathways;ko00500//Starch and sucrose metabolism	K00695;K00695	-	GO:0016157//sucrose synthase activity;GO:0016740//transferase activity;GO:0016757//transferase activity, transferring glycosyl groups	GO:0005985//sucrose metabolic process;GO:0010037//response to carbon dioxide
Zm00001d021779	169	130	105	867	1016	1292	9.1	9.08	9.11	78.5	81.41	111.96	9.096666667	90.62333333	3.316472664	3.29E-88	1.50E-85	-	F-box protein SKIP27	-	-	-	-	-	GO:0005515//protein binding	-
Zm00001d043098	4938	3248	2792	773	811	778	183.5	157.75	162.31	47.8	44.32	46.86	167.8533333	46.32666667	-1.857286402	8.14E-88	3.64E-85	ferric-chelate reductase (NADH)1	Cytochrome b5 reductase	-	-	-	-	GO:0016020//membrane;GO:0016021//integral component of membrane	GO:0004128//cytochrome-b5 reductase activity, acting on NAD(P)H;GO:0016491//oxidoreductase activity	GO:0022900//electron transport chain;GO:0055114//oxidation-reduction process
MSTRG.20738	149	114	137	1063	1013	829	0.42	0.42	0.6	5.01	4.21	3.79	0.48	4.336666667	3.175480245	1.50E-87	6.58E-85	--	RIRE2 orf3 [Zea mays]	-	-	-	-	-	-	GO:0044260//cellular macromolecule metabolic process;GO:0090304//nucleic acid metabolic process
Zm00001d019563	15099	11604	10069	3476	3533	3441	709.12	714.13	743.31	272	243.22	262.48	722.1866667	259.2333333	-1.478120547	4.20E-87	1.82E-84	plasma membrane intrinsic protein2	Aquaporin PIP2-1	-	-	-	-	GO:0005773//vacuole;GO:0005886//plasma membrane;GO:0009506//plasmodesma;GO:0016020//membrane;GO:0016021//integral component of membrane;GO:0032991//macromolecular complex	GO:0005515//protein binding;GO:0015250//water channel activity;GO:0015267//channel activity	GO:0006833//water transport;GO:0009414//response to water deprivation;GO:0051289//protein homotetramerization;GO:0051290//protein heterotetramerization;GO:0055085//transmembrane transport
Zm00001d042446	4446	2796	2832	483	557	338	194.21	160.02	193.75	35.3	35.93	23.99	182.66	31.74	-2.524786705	9.95E-87	4.25E-84	-	KDEL-tailed cysteine endopeptidase CEP1	-	-	-	-	GO:0005615//extracellular space;GO:0005764//lysosome	GO:0004197//cysteine-type endopeptidase activity;GO:0008233//peptidase activity;GO:0008234//cysteine-type peptidase activity;GO:0016787//hydrolase activity	GO:0006508//proteolysis;GO:0051603//proteolysis involved in cellular protein catabolic process
Zm00001d012839	1030	864	800	2930	3575	3813	28.32	31.12	34.45	134.74	145.12	170.3	31.29666667	150.0533333	2.261394455	1.21E-85	5.09E-83	-	transducin family protein / WD-40 repeat family protein	-	-	-	-	GO:0046540//U4/U6 x U5 tri-snRNP complex	GO:0005515//protein binding;GO:0017070//U6 snRNA binding;GO:0030621//U4 snRNA binding	GO:0000398//mRNA splicing, via spliceosome;GO:0032008//positive regulation of TOR signaling
Zm00001d028367	847	632	590	52	33	34	29.5	28.9	32.13	3.01	1.68	1.95	30.17666667	2.213333333	-3.769140808	1.28E-85	5.31E-83	-	Purple acid phosphatase 3	-	-	-	-	-	GO:0003993//acid phosphatase activity;GO:0008198//ferrous iron binding;GO:0008199//ferric iron binding;GO:0016787//hydrolase activity;GO:0046872//metal ion binding	GO:0016311//dephosphorylation
Zm00001d020454	2210	1877	1256	254	297	196	31.73	35.94	28.15	5.9	5.84	4.35	31.94	5.363333333	-2.574162487	5.74E-85	2.34E-82	-	-	-	-	-	-	GO:0005840//ribosome;GO:0016020//membrane;GO:0016021//integral component of membrane	GO:0003735//structural constituent of ribosome	GO:0006412//translation
Zm00001d049239	35403	25713	20770	6782	8380	6044	761.72	730.71	698.07	243.11	264.97	210.29	730.1666667	239.4566667	-1.608461207	4.77E-84	1.92E-81	adenosyl homocysteine hydrolase1	Adenosylhomocysteinase	Metabolism;Metabolism	Global and overview maps;Amino acid metabolism	ko01100//Metabolic pathways;ko00270//Cysteine and methionine metabolism	K01251;K01251	GO:0005829//cytosol	GO:0004013//adenosylhomocysteinase activity;GO:0016787//hydrolase activity;GO:0051287//NAD binding	GO:0006730//one-carbon metabolic process;GO:0019510//S-adenosylhomocysteine catabolic process;GO:0033353//S-adenosylmethionine cycle
Zm00001d014294	3667	2848	2359	719	695	627	31.8	31.7	32.14	10.03	8.6	8.42	31.88	9.016666667	-1.821985536	8.49E-84	3.37E-81	-	Acetyl-CoA carboxylase 1	-	-	-	-	-	GO:0000166//nucleotide binding;GO:0003989//acetyl-CoA carboxylase activity;GO:0005524//ATP binding;GO:0016874//ligase activity;GO:0046872//metal ion binding	GO:0006633//fatty acid biosynthetic process
Zm00001d015569	11798	10288	7661	2617	2851	2290	177.24	202.39	180.49	65.66	63.16	55.95	186.7066667	61.59	-1.600005409	5.79E-83	2.26E-80	-	Vacuolar H+-translocating inorganic pyrophosphatase	Metabolism	Energy metabolism	ko00190//Oxidative phosphorylation	K01507	GO:0016020//membrane;GO:0016021//integral component of membrane	GO:0004427//inorganic diphosphatase activity;GO:0009678//hydrogen-translocating pyrophosphatase activity;GO:0016787//hydrolase activity	GO:1902600//hydrogen ion transmembrane transport
Zm00001d013268	4319	3537	2632	392	558	270	94.59	101.26	89.78	14.71	18.51	9.51	95.21	14.24333333	-2.740826293	1.16E-82	4.47E-80	-	Glycosyl hydrolase family protein	-	-	-	-	-	GO:0004553//hydrolase activity, hydrolyzing O-glycosyl compounds;GO:0008422//beta-glucosidase activity;GO:0016787//hydrolase activity	GO:0005975//carbohydrate metabolic process;GO:0009251//glucan catabolic process
Zm00001d013319	9203	6919	5707	1427	2014	1338	180.97	178.29	175.78	46.94	58.5	42.75	178.3466667	49.39666667	-1.852198656	1.57E-82	5.98E-80	-	Endoglucanase 25	-	-	-	-	GO:0016020//membrane;GO:0016021//integral component of membrane	GO:0003824//catalytic activity;GO:0004553//hydrolase activity, hydrolyzing O-glycosyl compounds;GO:0008810//cellulase activity;GO:0016787//hydrolase activity;GO:0016798//hydrolase activity, acting on glycosyl bonds	GO:0000272//polysaccharide catabolic process;GO:0005975//carbohydrate metabolic process;GO:0008152//metabolic process;GO:0030245//cellulose catabolic process
Zm00001d020669	8901	6971	5170	1510	1738	1197	176.18	180.81	160.27	50	50.8	38.49	172.42	46.43	-1.892797945	3.32E-82	1.24E-79	-	Formate tetrahyrofolate ligase	Metabolism;Metabolism;Metabolism	Global and overview maps;Global and overview maps;Metabolism of cofactors and vitamins	ko01100//Metabolic pathways;ko01200//Carbon metabolism;ko00670//One carbon pool by folate	K01938;K01938;K01938	GO:0005737//cytoplasm	GO:0004329//formate-tetrahydrofolate ligase activity;GO:0004477//methenyltetrahydrofolate cyclohydrolase activity;GO:0004488//methylenetetrahydrofolate dehydrogenase (NADP+) activity;GO:0005524//ATP binding;GO:0016874//ligase activity	GO:0009113//purine nucleobase biosynthetic process;GO:0009257//10-formyltetrahydrofolate biosynthetic process;GO:0055114//oxidation-reduction process
Zm00001d019163	41756	34123	26569	8969	8471	8811	716.03	766.79	713.54	257.36	214.54	245.47	732.12	239.1233333	-1.614325223	9.45E-82	3.50E-79	-	Stachyose synthase	-	-	-	-	-	GO:0003824//catalytic activity;GO:0016740//transferase activity;GO:0016757//transferase activity, transferring glycosyl groups;GO:0047274//galactinol-sucrose galactosyltransferase activity;GO:0052692//raffinose alpha-galactosidase activity	GO:0010325//raffinose family oligosaccharide biosynthetic process
Zm00001d018046	1213	809	647	77	90	47	16.29	14.3	13.61	1.82	1.8	1.13	14.73333333	1.583333333	-3.218046951	1.09E-81	3.98E-79	-	Protein POLLEN DEFECTIVE IN GUIDANCE 1	-	-	-	-	-	-	-
Zm00001d051502	746	618	476	1621	1954	1790	14.08	15.49	14.18	50.12	52.97	53.6	14.58333333	52.23	1.840558187	1.73E-80	6.23E-78	calcium dependent protein kinase7	calcium dependent protein kinase7	Organismal Systems	Environmental adaptation	ko04626//Plant-pathogen interaction	K13412	GO:0005634//nucleus;GO:0005737//cytoplasm	GO:0000166//nucleotide binding;GO:0004672//protein kinase activity;GO:0004674//protein serine/threonine kinase activity;GO:0004683//calmodulin-dependent protein kinase activity;GO:0005509//calcium ion binding;GO:0005516//calmodulin binding;GO:0005524//ATP binding;GO:0009931//calcium-dependent protein serine/threonine kinase activity;GO:0016301//kinase activity	GO:0006468//protein phosphorylation;GO:0009738//abscisic acid-activated signaling pathway;GO:0016310//phosphorylation;GO:0018105//peptidyl-serine phosphorylation;GO:0035556//intracellular signal transduction;GO:0046777//protein autophosphorylation
Zm00001d006623	7596	5434	5460	1296	1392	985	368.78	345.7	415.17	105.27	99.8	77.7	376.55	94.25666667	-1.998174878	5.13E-80	1.83E-77	-	Polygalacturonase inhibitor 1	-	-	-	-	GO:0009506//plasmodesma	GO:0004672//protein kinase activity;GO:0005515//protein binding	GO:0046777//protein autophosphorylation
MSTRG.19855	503	361	331	1290	1345	1301	5.64	4.52	5.33	21.82	19.91	21.92	5.163333333	21.21666667	2.03882337	1.47E-78	5.15E-76	--	Leucine-rich repeat protein 1 [Zea mays]	-	-	-	-	-	-	-
Zm00001d015798	1258	1083	742	100	107	53	21.6	24.32	19.92	2.86	2.74	1.47	21.94666667	2.356666667	-3.219182216	4.05E-78	1.40E-75	-	Subtilisin-like protease SBT5.3	-	-	-	-	-	GO:0004252//serine-type endopeptidase activity;GO:0008233//peptidase activity;GO:0008236//serine-type peptidase activity;GO:0016787//hydrolase activity	GO:0006508//proteolysis
Zm00001d004448	839	628	670	53	35	24	19.73	19.35	24.68	2.09	1.22	0.92	21.25333333	1.41	-3.913922061	8.61E-77	2.95E-74	-	Probable pectate lyase 8	-	-	-	-	-	GO:0016829//lyase activity;GO:0030570//pectate lyase activity;GO:0046872//metal ion binding	GO:0045490//pectin catabolic process
Zm00001d028759	19086	12165	11195	2463	1738	1936	258.16	215.62	237.16	55.74	34.71	42.55	236.98	44.33333333	-2.418301563	1.36E-76	4.60E-74	pyruvate decarboxylase3	Pyruvate decarboxylase isozyme 3	Metabolism;Metabolism;Metabolism	Global and overview maps;Global and overview maps;Carbohydrate metabolism	ko01100//Metabolic pathways;ko01110//Biosynthesis of secondary metabolites;ko00010//Glycolysis / Gluconeogenesis	K01568;K01568;K01568	GO:0005622//intracellular;GO:0005829//cytosol	GO:0000287//magnesium ion binding;GO:0003824//catalytic activity;GO:0004737//pyruvate decarboxylase activity;GO:0016829//lyase activity;GO:0016831//carboxy-lyase activity;GO:0030976//thiamine pyrophosphate binding;GO:0046872//metal ion binding	-
Zm00001d027281	9224	6874	6440	1740	2007	1369	402.92	393.47	440.59	127.16	129.46	97.16	412.3266667	117.9266667	-1.805897778	1.28E-75	4.28E-73	-	Expansin-B4	-	-	-	-	GO:0005576//extracellular region	-	GO:0019953//sexual reproduction
Zm00001d017820	1086	766	803	2677	2807	2876	24.85	22.97	28.78	102.5	94.86	106.93	25.53333333	101.43	1.990030626	2.40E-75	7.92E-73	-	Galactan beta-14-galactosyltransferase GALS1	-	-	-	-	GO:0016020//membrane;GO:0016021//integral component of membrane	GO:0016740//transferase activity;GO:0016757//transferase activity, transferring glycosyl groups	-
Zm00001d052026	1635	1275	1165	210	299	244	89.13	91.08	99.47	19.15	24.07	21.61	93.22666667	21.61	-2.109043612	9.39E-75	3.06E-72	AP2-EREBP-transcription factor 15	Putative AP2/EREBP transcription factor superfamily protein	-	-	-	-	GO:0005634//nucleus	GO:0003677//DNA binding;GO:0003700//transcription factor activity, sequence-specific DNA binding	GO:0006351//transcription, DNA-templated;GO:0006355//regulation of transcription, DNA-templated
MSTRG.18839	281	234	219	908	992	948	2.2	2.4	2.68	11.88	11.45	12.04	2.426666667	11.79	2.280515864	1.48E-74	4.77E-72	--	Protein kinase domain superfamily protein [Zea mays]	-	-	-	-	-	GO:0004386//helicase activity;GO:0005488//binding	GO:0009987//cellular process
Zm00001d016311	2842	2122	1676	394	524	330	72.24	69.74	65.77	16.08	18.15	12.86	69.25	15.69666667	-2.141355849	4.69E-74	1.49E-71	-	Metallopeptidase M24 family protein	-	-	-	-	-	GO:0004177//aminopeptidase activity;GO:0016787//hydrolase activity;GO:0030145//manganese ion binding;GO:0046872//metal ion binding	GO:0006508//proteolysis
MSTRG.21032	1123	1083	804	2725	3297	3185	26.59	33.61	29.82	107.96	115.29	122.54	30.00666667	115.2633333	1.941578678	7.49E-74	2.36E-71	--	uncharacterized protein LOC100384746 [Zea mays]	-	-	-	-	-	-	-
Zm00001d010448	916	749	647	1891	2182	2067	13.14	14.05	14.54	45.35	46.15	48.17	13.91	46.55666667	1.742865349	1.23E-73	3.85E-71	-	Putative leucine-rich repeat receptor-like protein kinase family protein%3B Receptor protein kinase-like	-	-	-	-	GO:0016020//membrane;GO:0016021//integral component of membrane	GO:0004672//protein kinase activity;GO:0005515//protein binding;GO:0005524//ATP binding;GO:0016301//kinase activity	GO:0006468//protein phosphorylation;GO:0016310//phosphorylation
Zm00001d047757	6664	5255	3683	852	1197	714	231	239.84	192.4	47.6	62.87	38.41	221.08	49.62666667	-2.155381058	1.80E-73	5.55E-71	-	ascorbate peroxidase homolog	Metabolism;Metabolism	Metabolism of other amino acids;Carbohydrate metabolism	ko00480//Glutathione metabolism;ko00053//Ascorbate and aldarate metabolism	K00434;K00434	-	GO:0004601//peroxidase activity;GO:0016491//oxidoreductase activity;GO:0016688//L-ascorbate peroxidase activity;GO:0020037//heme binding	GO:0006979//response to oxidative stress;GO:0055114//oxidation-reduction process;GO:0098869//cellular oxidant detoxification
Zm00001d038476	4501	3894	3098	804	780	551	152.63	173.03	164.53	45.61	39.06	30.36	163.3966667	38.34333333	-2.091330886	3.54E-73	1.08E-70	alpha expansin5	alpha expansin5	-	-	-	-	GO:0005576//extracellular region;GO:0005618//cell wall;GO:0016020//membrane	-	GO:0009664//plant-type cell wall organization;GO:0071555//cell wall organization
Zm00001d017768	373	336	243	1140	1293	1421	9.23	10.94	9.54	47.19	46.65	56.71	9.903333333	50.18333333	2.341222198	3.62E-73	1.09E-70	-	-	-	-	-	-	GO:0016020//membrane;GO:0016021//integral component of membrane	-	-
Zm00001d007009	1183	875	661	130	146	127	22.59	22.39	19.73	4.81	4.18	4.2	21.57	4.396666667	-2.294544113	7.34E-73	2.19E-70	-	DNAJ heat shock N-terminal domain-containing protein	-	-	-	-	GO:0016020//membrane;GO:0016021//integral component of membrane	-	-
Zm00001d023213	3042	2644	2082	353	365	189	92.86	105.77	99.54	18.03	16.45	9.37	99.39	14.61666667	-2.765486362	8.11E-73	2.39E-70	-	cytochrome P450 family 87 subfamily A polypeptide 6	-	-	-	-	GO:0016020//membrane;GO:0016021//integral component of membrane	GO:0004497//monooxygenase activity;GO:0005506//iron ion binding;GO:0016491//oxidoreductase activity;GO:0016705//oxidoreductase activity, acting on paired donors, with incorporation or reduction of molecular oxygen;GO:0016709//oxidoreductase activity, acting on paired donors, with incorporation or reduction of molecular oxygen, NAD(P)H as one donor, and incorporation of one atom of oxygen;GO:00200…	GO:0055114//oxidation-reduction process
Zm00001d024432	289	217	178	1024	1062	1342	8.5	8.36	8.2	50.39	46.13	64.13	8.353333333	53.55	2.680462661	8.32E-73	2.43E-70	-	Phenolic glucoside malonyltransferase 1	-	-	-	-	-	GO:0016740//transferase activity;GO:0016747//transferase activity, transferring acyl groups other than amino-acyl groups	-
Zm00001d048461	3612	3161	2230	553	546	365	104.79	121.08	102.2	27.35	24.55	18.57	109.3566667	23.49	-2.218922555	1.79E-72	5.17E-70	blue fluorescent1	blue fluorescent1	Metabolism;Metabolism;Metabolism;Metabolism	Global and overview maps;Global and overview maps;Global and overview maps;Amino acid metabolism	ko01100//Metabolic pathways;ko01110//Biosynthesis of secondary metabolites;ko01230//Biosynthesis of amino acids;ko00400//Phenylalanine, tyrosine and tryptophan biosynthesis	K00766;K00766;K00766;K00766	GO:0005829//cytosol;GO:0009507//chloroplast;GO:0009536//plastid;GO:0009570//chloroplast stroma;GO:0009941//chloroplast envelope	GO:0004048//anthranilate phosphoribosyltransferase activity;GO:0016757//transferase activity, transferring glycosyl groups	GO:0000162//tryptophan biosynthetic process
Zm00001d042739	124	106	92	690	739	1006	4.19	4.69	4.87	39.01	36.88	55.23	4.583333333	43.70666667	3.253384236	1.04E-71	2.97E-69	-	Anthocyanidin 3-O-glucosyltransferase	-	-	-	-	GO:0043231//intracellular membrane-bounded organelle	GO:0008194//UDP-glycosyltransferase activity;GO:0016740//transferase activity;GO:0016758//transferase activity, transferring hexosyl groups;GO:0080043//quercetin 3-O-glucosyltransferase activity;GO:0080044//quercetin 7-O-glucosyltransferase activity	-
Zm00001d002024	6375	4972	3931	1487	1547	1274	118.38	121.02	114.41	45.99	42.42	38.4	117.9366667	42.27	-1.480306306	4.08E-71	1.15E-68	-	NADPH--cytochrome P450 reductase 2	-	-	-	-	GO:0005737//cytoplasm;GO:0005783//endoplasmic reticulum;GO:0005789//endoplasmic reticulum membrane;GO:0005829//cytosol;GO:0016020//membrane;GO:0016021//integral component of membrane	GO:0003958//NADPH-hemoprotein reductase activity;GO:0010181//FMN binding;GO:0016491//oxidoreductase activity;GO:0016709//oxidoreductase activity, acting on paired donors, with incorporation or reduction of molecular oxygen, NAD(P)H as one donor, and incorporation of one atom of oxygen;GO:0050660//flavin adenine dinucleotide binding;GO:0050661//NADP binding	GO:0055114//oxidation-reduction process
Zm00001d016031	806	430	452	16	24	10	23.32	16.31	20.44	0.77	1.02	0.54	20.02333333	0.776666667	-4.688242804	1.09E-70	3.05E-68	-	GDSL esterase/lipase	Metabolism;Metabolism	Global and overview maps;Biosynthesis of other secondary metabolites	ko01110//Biosynthesis of secondary metabolites;ko00901//Indole alkaloid biosynthesis	K21026;K21026	-	GO:0016788//hydrolase activity, acting on ester bonds	-
Zm00001d014102	310	217	183	778	1031	864	6.47	5.79	5.81	26.63	30.75	28.82	6.023333333	28.73333333	2.254091363	1.75E-70	4.86E-68	-	Divalent ion symporter	-	-	-	-	GO:0016020//membrane;GO:0016021//integral component of membrane	-	GO:0055085//transmembrane transport
Zm00001d034770	4197	2991	2347	6858	8094	7894	62.6	57.48	53.54	170.2	176.61	189.04	57.87333333	178.6166667	1.625896058	1.82E-70	5.00E-68	cellulose synthase6	Cellulose synthase-6	-	-	-	-	GO:0005794//Golgi apparatus;GO:0005802//trans-Golgi network;GO:0005886//plasma membrane;GO:0016020//membrane;GO:0016021//integral component of membrane	GO:0016740//transferase activity;GO:0016757//transferase activity, transferring glycosyl groups;GO:0016759//cellulose synthase activity;GO:0016760//cellulose synthase (UDP-forming) activity;GO:0046872//metal ion binding	GO:0009833//plant-type primary cell wall biogenesis;GO:0030244//cellulose biosynthetic process;GO:0071555//cell wall organization
Zm00001d005698	81	51	67	620	638	954	7.21	5.95	9.34	92.37	83.9	138.03	7.5	104.7666667	3.804145366	2.69E-70	7.33E-68	-	AN17	-	-	-	-	-	GO:0008270//zinc ion binding;GO:0046872//metal ion binding	-
Zm00001d045706	8434	6701	5259	1916	2368	1770	180.17	187.5	176.06	68.45	74.56	61.43	181.2433333	68.14666667	-1.411212934	6.54E-70	1.76E-67	restorer of fertility2	Restorer of fertility2	Metabolism;Metabolism;Metabolism;Metabolism;Metabolism;Metabolism;Metabolism;Metabolism;Metabolism;Metabolism;Metabolism;Metabolism;Metabolism	Global and overview maps;Global and overview maps;Carbohydrate metabolism;Lipid metabolism;Carbohydrate metabolism;Amino acid metabolism;Carbohydrate metabolism;Amino acid metabolism;Metabolism of other amino acids;Lipid metabolism;Amino acid metabolism;Amino acid metabolism;Amino acid metabolism	ko01100//Metabolic pathways;ko01110//Biosynthesis of secondary metabolites;ko00010//Glycolysis / Gluconeogenesis;ko00561//Glycerolipid metabolism;ko00620//Pyruvate metabolism;ko00330//Arginine and proline metabolism;ko00053//Ascorbate and aldarate metabolism;ko00280//Valine, leucine and isoleucine degradation;ko00410//beta-Alanine metabolism;ko00071//Fatty acid degradation;ko00380//Tryptophan met…	K00128;K00128;K00128;K00128;K00128;K00128;K00128;K00128;K00128;K00128;K00128;K00128;K00128	-	GO:0004029//aldehyde dehydrogenase (NAD) activity;GO:0016491//oxidoreductase activity;GO:0016620//oxidoreductase activity, acting on the aldehyde or oxo group of donors, NAD or NADP as acceptor;GO:0043878//glyceraldehyde-3-phosphate dehydrogenase (NAD+) (non-phosphorylating) activity	GO:0055114//oxidation-reduction process
Zm00001d038196	677	484	449	34	52	41	18.72	15.78	19.17	2.09	2.18	2.5	17.89	2.256666667	-2.986888149	6.77E-70	1.81E-67	-	Beta-hexosaminidase 3	Metabolism;Metabolism;Metabolism;Metabolism;Metabolism;Metabolism	Global and overview maps;Carbohydrate metabolism;Glycan biosynthesis and metabolism;Glycan biosynthesis and metabolism;Glycan biosynthesis and metabolism;Glycan biosynthesis and metabolism	ko01100//Metabolic pathways;ko00520//Amino sugar and nucleotide sugar metabolism;ko00511//Other glycan degradation;ko00531//Glycosaminoglycan degradation;ko00603//Glycosphingolipid biosynthesis - globo and isoglobo series;ko00604//Glycosphingolipid biosynthesis - ganglio series	K12373;K12373;K12373;K12373;K12373;K12373	-	GO:0004553//hydrolase activity, hydrolyzing O-glycosyl compounds;GO:0004563//beta-N-acetylhexosaminidase activity;GO:0016787//hydrolase activity;GO:0016798//hydrolase activity, acting on glycosyl bonds	GO:0005975//carbohydrate metabolic process;GO:0008152//metabolic process
Zm00001d053740	555	509	453	1844	2057	2453	13.64	16.39	17.43	75.8	74.64	97.93	15.82	82.79	2.387706919	1.19E-69	3.15E-67	-	Uncharacterised conserved protein UCP015417 vWA	-	-	-	-	-	-	-
Zm00001d018428	669	502	460	1458	1670	1686	10.43	10.25	11.23	38.03	38.44	42.7	10.63666667	39.72333333	1.900940582	2.00E-69	5.23E-67	-	Zinc finger (C3HC4-type RING finger) family protein	-	-	-	-	GO:0005680//anaphase-promoting complex	GO:0004842//ubiquitin-protein transferase activity	GO:0016567//protein ubiquitination
Zm00001d035659	10933	9272	6302	2177	1994	1959	598.72	665.39	540.52	199.42	161.21	174.3	601.5433333	178.31	-1.754281054	2.10E-69	5.44E-67	-	Metallothionein-like protein 2C	-	-	-	-	-	GO:0046872//metal ion binding	-
Zm00001d014867	723	669	481	56	67	39	9.6	11.64	10	1.24	1.31	0.84	10.41333333	1.13	-3.204037275	4.38E-69	1.12E-66	-	Callose synthase 3	-	-	-	-	GO:0000148//1,3-beta-D-glucan synthase complex;GO:0016020//membrane;GO:0016021//integral component of membrane	GO:0003843//1,3-beta-D-glucan synthase activity	GO:0006075//(1->3)-beta-D-glucan biosynthetic process
MSTRG.2487	100	89	71	549	526	618	1.64	2.65	2.46	18.48	16.34	19.6	2.25	18.14	3.011177549	3.12E-68	7.94E-66	--	H0306F03.2 [Oryza sativa]	-	-	-	-	-	-	-
Zm00001d053715	1877	1522	1404	5883	6061	8380	60.39	64.17	70.75	316.66	287.96	438.04	65.10333333	347.5533333	2.416431064	6.44E-68	1.62E-65	-	UDP-glycosyltransferase 84A1	-	-	-	-	GO:0043231//intracellular membrane-bounded organelle	GO:0008194//UDP-glycosyltransferase activity;GO:0016740//transferase activity;GO:0016757//transferase activity, transferring glycosyl groups;GO:0016758//transferase activity, transferring hexosyl groups;GO:0080043//quercetin 3-O-glucosyltransferase activity;GO:0080044//quercetin 7-O-glucosyltransferase activity	-
Zm00001d038682	1530	1073	957	204	275	205	80.88	72.28	74.72	13.81	19.33	14.8	75.96	15.98	-2.248972497	6.69E-68	1.67E-65	-	PLASMODESMATA CALLOSE-BINDING PROTEIN 2	-	-	-	-	GO:0016020//membrane;GO:0016021//integral component of membrane	-	-
Zm00001d017869	1433	1037	844	112	123	50	31.69	30.04	29.26	4.16	4.01	1.8	30.33	3.323333333	-3.190042589	1.08E-67	2.68E-65	-	Aspartyl protease AED1	-	-	-	-	-	GO:0004190//aspartic-type endopeptidase activity;GO:0008233//peptidase activity;GO:0016787//hydrolase activity	GO:0006508//proteolysis;GO:0030163//protein catabolic process
Zm00001d022367	2604	2175	1509	282	313	156	68.23	74.67	61.93	12.35	12.1	6.63	68.27666667	10.36	-2.720368623	5.02E-67	1.23E-64	-	Beta-glucosidase 44	-	-	-	-	-	GO:0004553//hydrolase activity, hydrolyzing O-glycosyl compounds;GO:0008422//beta-glucosidase activity	GO:0005975//carbohydrate metabolic process
Zm00001d054016	704	658	534	1661	1942	1759	10.44	13.26	12.77	41.9	43.35	42.35	12.15666667	42.53333333	1.806846224	1.68E-66	4.09E-64	-	Glutamate receptor 3.3	-	-	-	-	GO:0005886//plasma membrane;GO:0016020//membrane;GO:0016021//integral component of membrane	GO:0004970//ionotropic glutamate receptor activity;GO:0015276//ligand-gated ion channel activity;GO:0038023//signaling receptor activity	GO:0006811//ion transport;GO:0034220//ion transmembrane transport;GO:0035235//ionotropic glutamate receptor signaling pathway
Zm00001d036768	247	152	161	684	880	776	12.88	10.39	13.15	59.69	67.79	65.77	12.14	64.41666667	2.407665587	6.16E-66	1.49E-63	MYB-transcription factor 158	Transcription factor MYB44	-	-	-	-	GO:0005634//nucleus	GO:0003677//DNA binding	-
Zm00001d049099	13339	9335	8175	3387	3732	3214	359.3	324.05	345.8	150.54	144.55	135.32	343.05	143.47	-1.25766977	7.92E-66	1.89E-63	protein disulfide isomerase1	protein disulfide isomerase1	Genetic Information Processing	Folding, sorting and degradation	ko04141//Protein processing in endoplasmic reticulum	K09580	GO:0005623//cell;GO:0005783//endoplasmic reticulum;GO:0005788//endoplasmic reticulum lumen	GO:0003756//protein disulfide isomerase activity;GO:0016853//isomerase activity	GO:0006457//protein folding;GO:0034976//response to endoplasmic reticulum stress;GO:0045454//cell redox homeostasis
Zm00001d037828	4846	3605	3295	1138	1371	1177	209.6	204.32	223.21	82.35	87.57	82.71	212.3766667	84.21	-1.3345618	1.17E-65	2.78E-63	-	GDSL esterase/lipase	-	-	-	-	-	GO:0016788//hydrolase activity, acting on ester bonds	-
Zm00001d011357	3315	2280	1899	496	451	319	62.05	55.74	54.96	15.32	12.95	10.79	57.58333333	13.02	-2.144921856	1.76E-65	4.13E-63	-	CTP synthase family protein	Metabolism;Metabolism	Global and overview maps;Nucleotide metabolism	ko01100//Metabolic pathways;ko00240//Pyrimidine metabolism	K01937;K01937	-	GO:0000166//nucleotide binding;GO:0003883//CTP synthase activity;GO:0005524//ATP binding;GO:0016874//ligase activity;GO:0042802//identical protein binding	GO:0006221//pyrimidine nucleotide biosynthetic process;GO:0006241//CTP biosynthetic process;GO:0006541//glutamine metabolic process;GO:0019856//pyrimidine nucleobase biosynthetic process;GO:0044210//'de novo' CTP biosynthetic process
Zm00001d024939	1814	1199	846	172	217	142	86.56	75.96	65.43	14.01	15.28	9.56	75.98333333	12.95	-2.552730905	2.60E-65	6.06E-63	-	Phosphoglycerate mutase-like protein	-	-	-	-	GO:0005737//cytoplasm;GO:0016020//membrane;GO:0016021//integral component of membrane	GO:0016868//intramolecular transferase activity, phosphotransferases	-
Zm00001d002847	1464	1095	983	2638	3067	3098	55.96	54.85	58.85	168.71	173.13	192.41	56.55333333	178.0833333	1.654868536	3.31E-65	7.65E-63	-	(+)-neomenthol dehydrogenase	Metabolism;Metabolism	Global and overview maps;Metabolism of terpenoids and polyketides	ko01110//Biosynthesis of secondary metabolites;ko00902//Monoterpenoid biosynthesis	K15095;K15095	GO:0016020//membrane	-	GO:0055114//oxidation-reduction process
Zm00001d031678	1165	948	792	2188	2627	2073	16.46	17.58	17.82	51.39	53.37	47.68	17.28666667	50.81333333	1.555547402	3.47E-65	7.95E-63	retinoblastoma family3	retinoblastoma family3	-	-	-	-	GO:0000785//chromatin;GO:0005634//nucleus;GO:0005667//transcription factor complex	GO:0001012//RNA polymerase II regulatory region DNA binding;GO:0001102//RNA polymerase II activating transcription factor binding	GO:0000082//G1/S transition of mitotic cell cycle;GO:0000122//negative regulation of transcription from RNA polymerase II promoter;GO:0006351//transcription, DNA-templated;GO:0006357//regulation of transcription from RNA polymerase II promoter;GO:0007049//cell cycle;GO:0007346//regulation of mitotic cell cycle;GO:0030154//cell differentiation;GO:0051726//regulation of cell cycle;GO:2000134//negat…
Zm00001d007422	6741	4952	3878	1321	1531	1069	151.01	141.68	133.63	54.06	50.28	40.95	142.1066667	48.43	-1.553001329	5.30E-65	1.20E-62	-	aminopeptidase P1	-	-	-	-	GO:0005737//cytoplasm	GO:0004177//aminopeptidase activity;GO:0016787//hydrolase activity;GO:0046872//metal ion binding;GO:0070006//metalloaminopeptidase activity	GO:0006508//proteolysis
Zm00001d016438	454	321	315	1631	1413	1926	14.13	13.09	15.35	84.91	64.93	97.37	14.19	82.40333333	2.537828108	6.69E-65	1.51E-62	-	3-ketoacyl-CoA synthase	Metabolism;Metabolism;Metabolism	Global and overview maps;Global and overview maps;Lipid metabolism	ko01100//Metabolic pathways;ko01110//Biosynthesis of secondary metabolites;ko00062//Fatty acid elongation	K15397;K15397;K15397	GO:0016020//membrane;GO:0016021//integral component of membrane	GO:0003824//catalytic activity;GO:0016740//transferase activity;GO:0016746//transferase activity, transferring acyl groups;GO:0016747//transferase activity, transferring acyl groups other than amino-acyl groups	GO:0006633//fatty acid biosynthetic process
Zm00001d020036	1201	813	610	108	95	61	23.33	20.12	17.55	4.24	2.66	2.26	20.33333333	3.053333333	-2.735389739	7.37E-65	1.65E-62	-	Embryonic flower 2%3B VEF family protein	-	-	-	-	GO:0005634//nucleus;GO:0016020//membrane;GO:0016021//integral component of membrane	GO:0031490//chromatin DNA binding	GO:0006355//regulation of transcription, DNA-templated
Zm00001d045046	1069	768	707	2651	2815	3522	22.33	20.83	22.71	92.41	85.94	117.29	21.95666667	98.54666667	2.166148024	1.03E-64	2.28E-62	bHLH-transcription factor 171	Pi starvation-induced transcription factor1	-	-	-	-	GO:0005634//nucleus	GO:0001228//transcriptional activator activity, RNA polymerase II transcription regulatory region sequence-specific binding;GO:0003677//DNA binding;GO:0046983//protein dimerization activity	GO:0045944//positive regulation of transcription from RNA polymerase II promoter
Zm00001d039685	309	287	250	1055	1094	1229	5.62	6.83	7.12	32.07	29.36	36.29	6.523333333	32.57333333	2.320010108	1.09E-64	2.41E-62	-	Probable galactinol--sucrose galactosyltransferase 5	-	-	-	-	GO:0009507//chloroplast	GO:0003824//catalytic activity;GO:0016740//transferase activity;GO:0016757//transferase activity, transferring glycosyl groups;GO:0047274//galactinol-sucrose galactosyltransferase activity	GO:0006979//response to oxidative stress;GO:0009414//response to water deprivation;GO:0009737//response to abscisic acid;GO:0010325//raffinose family oligosaccharide biosynthetic process
Zm00001d043104	1867	1556	1490	4550	5025	5674	41.85	45.71	59.02	184	186.83	218.31	48.86	196.38	2.006922239	1.21E-64	2.63E-62	-	-	-	-	-	-	-	-	-
Zm00001d034839	5808	4783	3902	1124	936	1104	127.77	137.81	134.94	41.32	30.45	39.87	133.5066667	37.21333333	-1.843020256	1.21E-64	2.63E-62	-	Purple acid phosphatase 15	-	-	-	-	-	GO:0003824//catalytic activity;GO:0003993//acid phosphatase activity;GO:0016787//hydrolase activity;GO:0046872//metal ion binding	GO:0016311//dephosphorylation
Zm00001d009494	5090	3765	2681	828	1099	918	164.09	159.04	135.36	44.66	52.32	48.08	152.83	48.35333333	-1.660240514	1.40E-64	3.02E-62	-	Putative MATE efflux family protein	-	-	-	-	GO:0016020//membrane;GO:0016021//integral component of membrane	GO:0015238//drug transmembrane transporter activity;GO:0015297//antiporter activity;GO:0022857//transmembrane transporter activity;GO:0042910//xenobiotic transporter activity	GO:0006855//drug transmembrane transport;GO:0042908//xenobiotic transport;GO:0055085//transmembrane transport
MSTRG.29173	240	224	217	1351	1075	1464	5.1	6.16	7.26	45.47	31.91	47.28	6.173333333	41.55333333	2.750842614	3.99E-64	8.51E-62	--	unknown [Zea mays]	-	-	-	-	-	-	-
Zm00001d041608	232	177	157	762	775	895	6.27	6.27	6.65	34.74	31.52	39.69	6.396666667	35.31666667	2.464956971	4.50E-64	9.53E-62	-	Phosphatidylinositol:ceramide inositolphosphotransferase 1	-	-	-	-	GO:0005802//trans-Golgi network;GO:0005887//integral component of plasma membrane;GO:0016020//membrane;GO:0016021//integral component of membrane;GO:0030173//integral component of Golgi membrane;GO:0030176//integral component of endoplasmic reticulum membrane	GO:0016740//transferase activity;GO:0033188//sphingomyelin synthase activity;GO:0045140//inositol phosphoceramide synthase activity;GO:0047493//ceramide cholinephosphotransferase activity	GO:0030148//sphingolipid biosynthetic process;GO:0046513//ceramide biosynthetic process
Zm00001d020057	5837	4028	3571	1314	1574	1325	86.79	78.48	83.16	32.69	34.56	32.01	82.81	33.08666667	-1.323555042	9.74E-64	2.05E-61	phosphoenolpyruvate carboxylase4	phosphoenolpyruvate carboxylase3	-	-	-	-	GO:0005737//cytoplasm;GO:0005829//cytosol;GO:0009507//chloroplast;GO:0048046//apoplast	GO:0003824//catalytic activity;GO:0008964//phosphoenolpyruvate carboxylase activity;GO:0016829//lyase activity	GO:0006099//tricarboxylic acid cycle;GO:0008152//metabolic process;GO:0015977//carbon fixation;GO:0015979//photosynthesis;GO:0048366//leaf development
Zm00001d034074	3380	2680	2120	674	636	700	74.12	79.83	69.75	24.86	22.04	22.71	74.56666667	23.20333333	-1.684198776	1.19E-63	2.48E-61	starch phosphorylase1	starch phosphorylase1	Metabolism;Metabolism;Metabolism	Global and overview maps;Global and overview maps;Carbohydrate metabolism	ko01100//Metabolic pathways;ko01110//Biosynthesis of secondary metabolites;ko00500//Starch and sucrose metabolism	K00688;K00688;K00688	GO:0005737//cytoplasm;GO:0009507//chloroplast;GO:0009536//plastid;GO:0009570//chloroplast stroma	GO:0004645//phosphorylase activity;GO:0008184//glycogen phosphorylase activity;GO:0016740//transferase activity;GO:0016757//transferase activity, transferring glycosyl groups;GO:0030170//pyridoxal phosphate binding	GO:0005975//carbohydrate metabolic process;GO:0005980//glycogen catabolic process;GO:0009266//response to temperature stimulus;GO:0009414//response to water deprivation
Zm00001d042285	746	581	555	1556	1846	1767	17.24	17.6	20.09	60.17	63.01	66.36	18.31	63.18	1.786836146	1.22E-63	2.53E-61	-	-	-	-	-	-	GO:0000307//cyclin-dependent protein kinase holoenzyme complex;GO:0000790//nuclear chromatin;GO:0005634//nucleus	GO:0004672//protein kinase activity;GO:0004693//cyclin-dependent protein serine/threonine kinase activity;GO:0005524//ATP binding;GO:0008353//RNA polymerase II carboxy-terminal domain kinase activity	GO:0006468//protein phosphorylation;GO:0032968//positive regulation of transcription elongation from RNA polymerase II promoter;GO:0051726//regulation of cell cycle;GO:0070816//phosphorylation of RNA polymerase II C-terminal domain
Zm00001d039769	469	354	302	1147	1337	1505	9.73	9.41	9.82	40.15	41.79	51.88	9.653333333	44.60666667	2.208160242	1.91E-63	3.93E-61	-	RING/U-box superfamily protein	-	-	-	-	-	GO:0061630//ubiquitin protein ligase activity	GO:0016567//protein ubiquitination
Zm00001d023874	7462	5805	4616	1901	2185	1717	241.36	246.04	233.84	102.87	104.36	90.23	240.4133333	99.15333333	-1.277783731	7.92E-63	1.61E-60	-	E3 ubiquitin-protein ligase MIEL1	Genetic Information Processing	Folding, sorting and degradation	ko04120//Ubiquitin mediated proteolysis	K10144	-	GO:0008270//zinc ion binding;GO:0016874//ligase activity	GO:0016567//protein ubiquitination
Zm00001d002564	43	22	31	348	380	478	1.3	0.87	1.47	17.59	16.95	23.46	1.213333333	19.33333333	3.994042545	8.96E-63	1.81E-60	-	Protein DMR6-LIKE OXYGENASE 2	-	-	-	-	-	GO:0016491//oxidoreductase activity;GO:0046872//metal ion binding;GO:0051213//dioxygenase activity	GO:0055114//oxidation-reduction process
Zm00001d023376	11220	8445	7386	3170	3397	2978	375.16	369.03	385.59	173.99	163.31	157.46	376.5933333	164.92	-1.191241094	1.61E-62	3.23E-60	aluminum-induced protein homolog1	aluminum-induced protein homolog1	-	-	-	-	-	-	-
Zm00001d019283	5188	3691	2729	554	791	397	244.25	225.8	202.45	44.73	52.81	30.88	224.1666667	42.80666667	-2.388664364	1.82E-62	3.64E-60	calreticulin2	Calreticulin	Genetic Information Processing;Cellular Processes	Folding, sorting and degradation;Transport and catabolism	ko04141//Protein processing in endoplasmic reticulum;ko04145//Phagosome	K08057;K08057	GO:0005783//endoplasmic reticulum;GO:0005788//endoplasmic reticulum lumen;GO:0005789//endoplasmic reticulum membrane	GO:0005509//calcium ion binding;GO:0005515//protein binding;GO:0046872//metal ion binding;GO:0051082//unfolded protein binding	GO:0006457//protein folding;GO:0030968//endoplasmic reticulum unfolded protein response
Zm00001d017271	11628	9318	6193	1583	1935	1074	351.36	359.84	293.84	80.07	83.86	54.24	335.0133333	72.72333333	-2.203728282	2.60E-62	5.15E-60	-	Adenosine kinase 2	-	-	-	-	GO:0005634//nucleus;GO:0005829//cytosol	GO:0004001//adenosine kinase activity;GO:0016301//kinase activity;GO:0016773//phosphotransferase activity, alcohol group as acceptor	GO:0006166//purine ribonucleoside salvage;GO:0006167//AMP biosynthetic process;GO:0016310//phosphorylation
MSTRG.8406	541	474	482	1641	1768	1869	9.47	10.85	13.27	47.91	45.44	52.81	11.19666667	48.72	2.121444838	6.47E-62	1.27E-59	--	BEACH domain-containing protein B [Zea mays]	-	-	-	-	-	-	-
Zm00001d044138	1247	1147	1036	2933	3378	2842	34.28	41.32	44.61	135	137.21	127.03	40.07	133.08	1.731699356	7.94E-62	1.55E-59	siroheme uroporphyrinogen methyltransferase1	siroheme uroporphyrinogen methyltransferase1	Metabolism;Metabolism;Metabolism	Global and overview maps;Global and overview maps;Metabolism of cofactors and vitamins	ko01100//Metabolic pathways;ko01110//Biosynthesis of secondary metabolites;ko00860//Porphyrin and chlorophyll metabolism	K02303;K02303;K02303	-	GO:0004851//uroporphyrin-III C-methyltransferase activity;GO:0008168//methyltransferase activity;GO:0016740//transferase activity	GO:0019354//siroheme biosynthetic process;GO:0032259//methylation;GO:0055114//oxidation-reduction process
Zm00001d004817	821	585	424	70	64	54	22.17	23.86	19.02	2.77	2.84	2.53	21.68333333	2.713333333	-2.998448357	1.05E-61	2.04E-59	-	Fatty acid amide hydrolase	-	-	-	-	-	GO:0004040//amidase activity;GO:0016787//hydrolase activity	-
Zm00001d020267	3081	1968	2064	479	428	490	167.21	139.96	175.44	43.49	34.3	43.21	160.87	40.33333333	-1.995850762	2.39E-61	4.60E-59	AP2-EREBP-transcription factor 109	Ethylene-responsive transcription factor ERF056	-	-	-	-	GO:0005634//nucleus	GO:0003677//DNA binding;GO:0003700//transcription factor activity, sequence-specific DNA binding;GO:0043565//sequence-specific DNA binding	GO:0006351//transcription, DNA-templated;GO:0006355//regulation of transcription, DNA-templated
Zm00001d036401	3403	2427	1909	668	787	610	78.44	73.37	68.26	27.94	25.34	23.26	73.35666667	25.51333333	-1.523676684	2.78E-61	5.31E-59	-	Endoplasmin homolog	-	-	-	-	GO:0005783//endoplasmic reticulum;GO:0048471//perinuclear region of cytoplasm	GO:0005524//ATP binding;GO:0051082//unfolded protein binding	GO:0006457//protein folding
Zm00001d029923	922	667	668	112	107	112	65.76	62.34	74.62	13.36	11.27	12.98	67.57333333	12.53666667	-2.430300218	4.15E-61	7.88E-59	-	extensin-like protein	-	-	-	-	-	-	-
Zm00001d042869	1510	1083	971	2643	2985	3105	49.02	46.05	49.25	137.28	139.55	157.02	48.10666667	144.6166667	1.587925085	1.88E-60	3.55E-58	-	Aldose reductase	-	-	-	-	GO:0005829//cytosol	GO:0004032//alditol:NADP+ 1-oxidoreductase activity;GO:0008106//alcohol dehydrogenase (NADP+) activity;GO:0016491//oxidoreductase activity	GO:0055114//oxidation-reduction process
Zm00001d021119	1984	1430	1295	4442	4590	5783	44.55	42.12	45.64	167.13	152.3	211.23	44.10333333	176.8866667	2.003865701	3.24E-60	6.06E-58	-	Beta-glucosidase 11	Metabolism;Metabolism;Metabolism;Metabolism;Metabolism	Global and overview maps;Global and overview maps;Biosynthesis of other secondary metabolites;Carbohydrate metabolism;Metabolism of other amino acids	ko01100//Metabolic pathways;ko01110//Biosynthesis of secondary metabolites;ko00940//Phenylpropanoid biosynthesis;ko00500//Starch and sucrose metabolism;ko00460//Cyanoamino acid metabolism	K01188;K01188;K01188;K01188;K01188	-	GO:0004553//hydrolase activity, hydrolyzing O-glycosyl compounds;GO:0008422//beta-glucosidase activity	GO:0005975//carbohydrate metabolic process
Zm00001d013099	380	350	390	1627	1647	1927	18.01	21.74	28.96	129.05	115.3	148.43	22.90333333	130.9266667	2.515129483	5.00E-60	9.31E-58	-	Probable carboxylesterase 15	-	-	-	-	-	GO:0016787//hydrolase activity	GO:0009056//catabolic process
Zm00001d002266	1453	1225	901	2611	2833	2725	28.39	31.21	27.38	81.47	76.48	82.8	28.99333333	80.25	1.468780184	7.96E-60	1.47E-57	-	Lysine-specific histone demethylase 1	Metabolism;Metabolism	Amino acid metabolism;Metabolism of other amino acids	ko00330//Arginine and proline metabolism;ko00410//beta-Alanine metabolism	K17839;K17839	GO:0005777//peroxisome	GO:0008168//methyltransferase activity;GO:0016491//oxidoreductase activity;GO:0046592//polyamine oxidase activity	GO:0006598//polyamine catabolic process;GO:0032259//methylation;GO:0055114//oxidation-reduction process
Zm00001d028693	385	283	247	1296	1152	1601	16.21	15.56	16.28	91.15	71.43	109.24	16.01666667	90.60666667	2.500043275	9.95E-60	1.83E-57	safener induced1	safener induced1	-	-	-	-	-	GO:0005515//protein binding	GO:0010731//protein glutathionylation
Zm00001d045629	905	722	645	3	8	0	18.67	19.53	20.83	0.1	0.24	0	19.67666667	0.113333333	-7.439769785	1.02E-59	1.84E-57	PHD-transcription factor 21	Acyl-CoA N-acyltransferase with RING/FYVE/PHD-type zinc finger domain	-	-	-	-	GO:0005634//nucleus	GO:0000977//RNA polymerase II regulatory region sequence-specific DNA binding;GO:0003682//chromatin binding;GO:0016740//transferase activity;GO:0016746//transferase activity, transferring acyl groups;GO:0042393//histone binding;GO:0044212//transcription regulatory region DNA binding;GO:0046872//metal ion binding	GO:0045944//positive regulation of transcription from RNA polymerase II promoter
Zm00001d008983	5507	4630	3794	1425	1428	1181	101.05	108.19	106.71	45.54	39.43	36.53	105.3166667	40.5	-1.378739952	1.02E-59	1.84E-57	-	P-loop containing nucleoside triphosphate hydrolases superfamily protein	-	-	-	-	-	GO:0000166//nucleotide binding;GO:0005524//ATP binding;GO:0016787//hydrolase activity	-
Zm00001d017203	2565	2056	1538	553	618	549	50.03	51.78	47.52	17.72	17.35	17.83	49.77666667	17.63333333	-1.497164401	1.46E-59	2.63E-57	-	Regulatory subunit	-	-	-	-	-	GO:0005515//protein binding	-
Zm00001d017881	3755	2594	2071	701	860	640	102.73	92.21	88	32.64	34.69	29.04	94.31333333	32.12333333	-1.553840139	1.85E-59	3.31E-57	-	ADP-ribosylation factor GTPase-activating protein AGD12	Cellular Processes	Transport and catabolism	ko04144//Endocytosis	K12486	-	GO:0005096//GTPase activator activity;GO:0046872//metal ion binding	GO:0043547//positive regulation of GTPase activity
MSTRG.26774	88	74	69	417	450	430	0.74	0.81	0.9	5.84	5.56	5.85	0.816666667	5.75	2.815742708	1.90E-59	3.38E-57	GIP	Opie2a pol [Zea mays]	-	-	-	-	-	-	-
Zm00001d002113	1054	939	762	150	150	94	13.13	14.61	13.19	2.82	2.56	1.55	13.64333333	2.31	-2.562231409	2.24E-59	3.96E-57	-	-	-	-	-	-	GO:0016020//membrane;GO:0016021//integral component of membrane	GO:0000166//nucleotide binding;GO:0004386//helicase activity;GO:0004812//aminoacyl-tRNA ligase activity;GO:0005524//ATP binding	GO:0006418//tRNA aminoacylation for protein translation
Zm00001d006254	950	747	646	118	87	113	27.89	28.74	29.71	5.8	3.77	5.39	28.78	4.986666667	-2.528918918	4.23E-59	7.42E-57	-	Serine/threonine protein phosphatase 2A 59 kDa regulatory subunit B' zeta isoform	Genetic Information Processing	Translation	ko03015//mRNA surveillance pathway	K11584	GO:0000159//protein phosphatase type 2A complex;GO:0005634//nucleus;GO:0005829//cytosol	GO:0019888//protein phosphatase regulator activity;GO:0072542//protein phosphatase activator activity	GO:0006470//protein dephosphorylation;GO:0007165//signal transduction;GO:0031952//regulation of protein autophosphorylation;GO:0043666//regulation of phosphoprotein phosphatase activity
Zm00001d015754	2460	2023	1663	539	536	416	26.15	25.96	24.87	9.26	8.31	7.54	25.66	8.37	-1.616221643	6.13E-59	1.07E-56	-	Nuclear pore complex protein NUP205	Genetic Information Processing	Translation	ko03013//RNA transport	K14310	GO:0005643//nuclear pore;GO:0016020//membrane;GO:0016021//integral component of membrane;GO:0044611//nuclear pore inner ring	GO:0017056//structural constituent of nuclear pore	GO:0006913//nucleocytoplasmic transport;GO:0006999//nuclear pore organization
Zm00001d046336	7275	5530	4441	1848	2141	1653	176.44	175.14	168.89	74.31	76.22	64.61	173.49	71.71333333	-1.274539225	7.48E-59	1.30E-56	vacuolar proton pump2	vacuolar proton pump2	Metabolism;Metabolism;Cellular Processes	Global and overview maps;Energy metabolism;Transport and catabolism	ko01100//Metabolic pathways;ko00190//Oxidative phosphorylation;ko04145//Phagosome	K02147;K02147;K02147	GO:0033180//proton-transporting V-type ATPase, V1 domain	GO:0005524//ATP binding	GO:0006811//ion transport;GO:0015991//ATP hydrolysis coupled proton transport;GO:0046034//ATP metabolic process;GO:1902600//hydrogen ion transmembrane transport
Zm00001d005546	4963	3730	3034	1014	819	824	108.88	107.19	104.21	37.2	26.52	29.36	106.76	31.02666667	-1.782790595	8.75E-59	1.51E-56	ADP glucose pyrophosphorylase small subunit embryo 1	ADP glucose pyrophosphorylase small subunit embryo 1	Metabolism;Metabolism;Metabolism;Metabolism	Global and overview maps;Global and overview maps;Carbohydrate metabolism;Carbohydrate metabolism	ko01100//Metabolic pathways;ko01110//Biosynthesis of secondary metabolites;ko00520//Amino sugar and nucleotide sugar metabolism;ko00500//Starch and sucrose metabolism	K00975;K00975;K00975;K00975	GO:0009507//chloroplast;GO:0009536//plastid	GO:0000166//nucleotide binding;GO:0005524//ATP binding;GO:0008878//glucose-1-phosphate adenylyltransferase activity;GO:0016740//transferase activity;GO:0016779//nucleotidyltransferase activity	GO:0005978//glycogen biosynthetic process;GO:0009058//biosynthetic process;GO:0019252//starch biosynthetic process
Zm00001d043382	39149	27655	23271	8164	7380	8418	1088.23	1004.75	992.26	387.78	299.73	383.52	1028.413333	357.01	-1.526383829	1.06E-58	1.82E-56	glutamate-oxaloacetate transaminase1	glutamate-oxaloacetate transaminase1	Metabolism;Metabolism;Metabolism;Metabolism;Metabolism;Metabolism;Metabolism;Metabolism;Metabolism;Metabolism;Metabolism;Metabolism;Metabolism;Metabolism;Metabolism	Global and overview maps;Global and overview maps;Global and overview maps;Global and overview maps;Amino acid metabolism;Energy metabolism;Amino acid metabolism;Global and overview maps;Amino acid metabolism;Amino acid metabolism;Amino acid metabolism;Amino acid metabolism;Amino acid metabolism;Biosynthesis of other secondary metabolites;Biosynthesis of other secondary metabolites	ko01100//Metabolic pathways;ko01110//Biosynthesis of secondary metabolites;ko01200//Carbon metabolism;ko01230//Biosynthesis of amino acids;ko00270//Cysteine and methionine metabolism;ko00710//Carbon fixation in photosynthetic organisms;ko00250//Alanine, aspartate and glutamate metabolism;ko01210//2-Oxocarboxylic acid metabolism;ko00330//Arginine and proline metabolism;ko00400//Phenylalanine, tyro…	K14454;K14454;K14454;K14454;K14454;K14454;K14454;K14454;K14454;K14454;K14454;K14454;K14454;K14454;K14454	-	GO:0003824//catalytic activity;GO:0004069//L-aspartate:2-oxoglutarate aminotransferase activity;GO:0008483//transaminase activity;GO:0016740//transferase activity;GO:0030170//pyridoxal phosphate binding	GO:0006520//cellular amino acid metabolic process;GO:0009058//biosynthetic process
Zm00001d007113	8182	6977	4651	1647	1837	1301	200.28	221.74	180.32	67.61	63.97	51.49	200.78	61.02333333	-1.718182675	1.52E-58	2.59E-56	-	Xylose isomerase	Metabolism;Metabolism;Metabolism	Global and overview maps;Carbohydrate metabolism;Carbohydrate metabolism	ko01100//Metabolic pathways;ko00051//Fructose and mannose metabolism;ko00040//Pentose and glucuronate interconversions	K01805;K01805;K01805	-	GO:0009045//xylose isomerase activity;GO:0016853//isomerase activity;GO:0046872//metal ion binding	GO:0005975//carbohydrate metabolic process;GO:0042732//D-xylose metabolic process
Zm00001d022504	225	148	157	769	758	942	4.21	3.63	4.6	24.07	20.94	28.63	4.146666667	24.54666667	2.565503141	3.18E-58	5.38E-56	-	Sodium/hydrogen exchanger	-	-	-	-	GO:0005623//cell;GO:0005774//vacuolar membrane;GO:0005886//plasma membrane;GO:0016020//membrane;GO:0016021//integral component of membrane	GO:0015297//antiporter activity;GO:0015299//solute:proton antiporter activity;GO:0015385//sodium:proton antiporter activity;GO:0015386//potassium:proton antiporter activity	GO:0006811//ion transport;GO:0006812//cation transport;GO:0006814//sodium ion transport;GO:0006885//regulation of pH;GO:0009651//response to salt stress;GO:0035725//sodium ion transmembrane transport;GO:0051453//regulation of intracellular pH;GO:0055075//potassium ion homeostasis;GO:0055085//transmembrane transport;GO:0071805//potassium ion transmembrane transport;GO:0098656//anion transmembrane …
Zm00001d020134	425	350	274	1363	1563	2207	4.19	4.52	4.19	22.43	22.8	35.3	4.3	26.84333333	2.642155268	4.07E-58	6.85E-56	-	ABC transporter G family member 40	-	-	-	-	GO:0005886//plasma membrane;GO:0016020//membrane;GO:0016021//integral component of membrane	GO:0000166//nucleotide binding;GO:0005524//ATP binding;GO:0016887//ATPase activity;GO:0042626//ATPase activity, coupled to transmembrane movement of substances	GO:0055085//transmembrane transport
Zm00001d012748	351	338	342	1518	1452	1855	5.89	7.46	8.64	42.11	35.48	50.22	7.33	42.60333333	2.539081209	5.70E-58	9.52E-56	trehalose-6-phosphate synthase15	trehalose-6-phosphate synthase15	Metabolism;Metabolism	Global and overview maps;Carbohydrate metabolism	ko01100//Metabolic pathways;ko00500//Starch and sucrose metabolism	K16055;K16055	GO:0005737//cytoplasm;GO:0005829//cytosol	GO:0003824//catalytic activity	GO:0005992//trehalose biosynthetic process;GO:0070413//trehalose metabolism in response to stress
Zm00001d009127	5577	3825	2851	906	1108	734	122.09	109.71	97.73	33.18	35.81	26.11	109.8433333	31.7	-1.792892566	1.53E-57	2.53E-55	-	ATP-citrate synthase beta chain protein 2	-	-	-	-	GO:0005829//cytosol	GO:0003824//catalytic activity;GO:0003878//ATP citrate synthase activity;GO:0046912//transferase activity, transferring acyl groups, acyl groups converted into alkyl on transfer	GO:0006085//acetyl-CoA biosynthetic process;GO:0006633//fatty acid biosynthetic process
Zm00001d037097	585	437	341	45	42	36	24.51	24	22.38	3.15	2.6	2.45	23.63	2.733333333	-3.111886315	1.54E-57	2.53E-55	-	-	-	-	-	-	-	-	-
Zm00001d030040	2708	2262	2198	6975	7745	9702	74.87	81.95	95.18	322.63	316.21	435.8	84	358.2133333	2.092357805	1.95E-57	3.20E-55	-	nonsense-mediated mRNA decay NMD3 family protein	Genetic Information Processing;Genetic Information Processing	Translation;Translation	ko03013//RNA transport;ko03008//Ribosome biogenesis in eukaryotes	K07562;K07562	GO:0005634//nucleus;GO:0005737//cytoplasm	GO:0043023//ribosomal large subunit binding	GO:0000055//ribosomal large subunit export from nucleus;GO:0015031//protein transport
Zm00001d046039	1247	999	772	165	181	101	10.21	9.73	9.24	2.06	1.97	1.28	9.726666667	1.77	-2.458196117	2.23E-57	3.63E-55	-	HEAT repeat-containing protein	-	-	-	-	-	-	-
Zm00001d025590	2148	1616	1310	356	510	402	27.57	27.19	26.39	7.5	9.62	8.35	27.05	8.49	-1.671792135	2.36E-57	3.82E-55	-	ABC transporter B family member 19	-	-	-	-	GO:0005886//plasma membrane;GO:0005887//integral component of plasma membrane;GO:0016020//membrane;GO:0016021//integral component of membrane	GO:0000166//nucleotide binding;GO:0005524//ATP binding;GO:0016887//ATPase activity;GO:0042626//ATPase activity, coupled to transmembrane movement of substances	GO:0055085//transmembrane transport
Zm00001d021413	964	783	652	1753	2101	2100	35.02	36.64	37.79	105.13	116.16	127.86	36.48333333	116.3833333	1.673575018	3.48E-57	5.61E-55	-	Protein PIN-LIKES 7	-	-	-	-	GO:0016020//membrane;GO:0016021//integral component of membrane	-	GO:0055085//transmembrane transport
Zm00001d014572	947	693	518	73	107	48	27.34	25.3	23.48	4.11	4.05	2.64	25.37333333	3.6	-2.817244249	7.02E-57	1.13E-54	-	Probable 2-oxoglutarate-dependent dioxygenase DIN11	-	-	-	-	-	GO:0016491//oxidoreductase activity;GO:0046872//metal ion binding;GO:0051213//dioxygenase activity	GO:0055114//oxidation-reduction process
MSTRG.7921	224	146	158	654	694	675	6.78	5.18	5.94	23.25	21.32	20.71	5.966666667	21.76	1.86668147	7.45E-57	1.19E-54	--	hypothetical protein ZEAMMB73_Zm00001d051617 [Zea mays]	-	-	-	-	-	-	-
Zm00001d039363	612	501	432	1452	1608	1880	15.02	16.11	16.61	59.63	58.29	74.98	15.91333333	64.3	2.014582672	1.34E-56	2.13E-54	-	Protein DJ-1 homolog B	-	-	-	-	GO:0005634//nucleus;GO:0005829//cytosol	-	-
MSTRG.29798	218	213	185	734	858	907	2.34	2.99	3.11	13.18	13.6	15.83	2.813333333	14.20333333	2.335877147	1.60E-56	2.53E-54	--	proline-rich protein 36-like [Zea mays]	-	-	-	-	-	-	-
Zm00001d004138	1466	1013	1058	2892	3436	3665	56.64	50.4	62.24	182.61	189.97	223.61	56.42666667	198.73	1.816360644	1.84E-56	2.88E-54	-	Heavy metal-associated isoprenylated plant protein 27	-	-	-	-	-	GO:0046872//metal ion binding	GO:0030001//metal ion transport
Zm00001d023994	903	616	512	91	59	52	20.88	18.51	18.04	3.5	1.97	1.96	19.14333333	2.476666667	-2.950370446	2.12E-56	3.31E-54	beta glucosidase1	Beta-glucosidase%2C chloroplastic	Metabolism;Metabolism;Metabolism;Metabolism;Metabolism	Global and overview maps;Global and overview maps;Biosynthesis of other secondary metabolites;Carbohydrate metabolism;Metabolism of other amino acids	ko01100//Metabolic pathways;ko01110//Biosynthesis of secondary metabolites;ko00940//Phenylpropanoid biosynthesis;ko00500//Starch and sucrose metabolism;ko00460//Cyanoamino acid metabolism	K01188;K01188;K01188;K01188;K01188	GO:0009507//chloroplast;GO:0009536//plastid;GO:0016020//membrane;GO:0016021//integral component of membrane	GO:0004553//hydrolase activity, hydrolyzing O-glycosyl compounds;GO:0008422//beta-glucosidase activity;GO:0015923//mannosidase activity;GO:0015925//galactosidase activity;GO:0015928//fucosidase activity;GO:0016162//cellulose 1,4-beta-cellobiosidase activity;GO:0016787//hydrolase activity;GO:0016798//hydrolase activity, acting on glycosyl bonds;GO:0097599//xylanase activity	GO:0005975//carbohydrate metabolic process;GO:0008152//metabolic process;GO:0009736//cytokinin-activated signaling pathway
Zm00001d038698	2062	1314	1125	329	340	330	41.72	35.47	35.34	11.06	10.13	11.01	37.51	10.73333333	-1.805177075	2.78E-56	4.31E-54	ARF-transcription factor 23	Auxin response factor 3	-	-	-	-	GO:0005634//nucleus	GO:0003677//DNA binding	GO:0006351//transcription, DNA-templated;GO:0006355//regulation of transcription, DNA-templated;GO:0009725//response to hormone;GO:0009734//auxin-activated signaling pathway
Zm00001d020396	647	577	488	1850	1812	2292	8.64	10.03	10.13	40.82	35.32	49.55	9.6	41.89666667	2.125729156	3.14E-56	4.84E-54	trehalose-6-phosphate synthase13	trehalose-6-phosphate synthase13	-	-	-	-	GO:0005737//cytoplasm;GO:0005829//cytosol	GO:0003824//catalytic activity	GO:0005992//trehalose biosynthetic process;GO:0070413//trehalose metabolism in response to stress
Zm00001d048603	508	376	370	1381	1316	1592	5.75	5.58	6.56	26.15	22	29.28	5.963333333	25.81	2.113739255	5.73E-56	8.78E-54	GRAS-transcription factor 83	-	-	-	-	-	GO:0005634//nucleus	GO:0003700//transcription factor activity, sequence-specific DNA binding;GO:0043565//sequence-specific DNA binding	GO:0006355//regulation of transcription, DNA-templated
Zm00001d049234	13247	9851	7655	3405	4093	3318	319.8	311.63	289.44	137.53	145.92	130.14	306.9566667	137.8633333	-1.1547962	6.08E-56	9.27E-54	glycine1	glycine1	-	-	-	-	-	GO:0003824//catalytic activity;GO:0004372//glycine hydroxymethyltransferase activity;GO:0008168//methyltransferase activity;GO:0008270//zinc ion binding;GO:0016597//amino acid binding;GO:0016740//transferase activity;GO:0030170//pyridoxal phosphate binding;GO:0050897//cobalt ion binding;GO:0070905//serine binding	GO:0006544//glycine metabolic process;GO:0006565//L-serine catabolic process;GO:0006730//one-carbon metabolic process;GO:0019264//glycine biosynthetic process from serine;GO:0032259//methylation;GO:0035999//tetrahydrofolate interconversion;GO:0046653//tetrahydrofolate metabolic process;GO:0046655//folic acid metabolic process;GO:1904482//cellular response to tetrahydrofolate
Zm00001d018414	276	227	196	888	973	1276	12.93	13.94	14.38	69.61	67.32	97.14	13.75	78.02333333	2.504474016	8.44E-56	1.28E-53	Aux/IAA-transcription factor 24	IAA9-auxin-responsive Aux/IAA family member	-	-	-	-	GO:0005634//nucleus	GO:0005515//protein binding	GO:0006351//transcription, DNA-templated;GO:0006355//regulation of transcription, DNA-templated;GO:0009734//auxin-activated signaling pathway
Zm00001d037774	3085	2140	1873	664	742	568	96.94	88.01	91.59	31.84	31.74	26.05	92.18	29.87666667	-1.625434572	9.46E-56	1.43E-53	Aux/IAA-transcription factor 28	Auxin-responsive protein IAA27	Environmental Information Processing	Signal transduction	ko04075//Plant hormone signal transduction	K14484	GO:0005634//nucleus;GO:0016020//membrane;GO:0016021//integral component of membrane	GO:0005515//protein binding	GO:0006351//transcription, DNA-templated;GO:0006355//regulation of transcription, DNA-templated;GO:0009734//auxin-activated signaling pathway
Zm00001d033925	1883	1482	1124	318	304	356	63.36	65.35	59.24	17.9	15.11	19.46	62.65	17.49	-1.84078422	1.27E-55	1.90E-53	cystathionine beta synthase domain protein1	cystathionine beta synthase domain protein1	-	-	-	-	GO:0005739//mitochondrion	GO:0050897//cobalt ion binding	GO:0009651//response to salt stress;GO:0045454//cell redox homeostasis
Zm00001d026050	114	94	84	447	509	575	2.94	3.18	3.4	19.32	19.42	24.13	3.173333333	20.95666667	2.723338284	1.31E-55	1.95E-53	GRAS-transcription factor 22	-	-	-	-	-	GO:0005634//nucleus	GO:0003700//transcription factor activity, sequence-specific DNA binding;GO:0043565//sequence-specific DNA binding	GO:0006355//regulation of transcription, DNA-templated
Zm00001d002119	1752	1262	932	247	249	160	20.96	19.23	16.8	4.55	4.15	2.84	18.99666667	3.846666667	-2.304065569	1.84E-55	2.73E-53	-	ABC transporter B family member 19	Environmental Information Processing	Membrane transport	ko02010//ABC transporters	K05658	GO:0005886//plasma membrane;GO:0005887//integral component of plasma membrane;GO:0016020//membrane;GO:0016021//integral component of membrane	GO:0000166//nucleotide binding;GO:0005524//ATP binding;GO:0016887//ATPase activity;GO:0042626//ATPase activity, coupled to transmembrane movement of substances	GO:0055085//transmembrane transport
Zm00001d021000	4540	3578	2731	854	1127	713	55.19	52.16	48.16	20.12	23.47	15.21	51.83666667	19.6	-1.403119295	2.16E-55	3.19E-53	-	ATPase 4 plasma membrane-type	-	-	-	-	GO:0005623//cell;GO:0016020//membrane;GO:0016021//integral component of membrane	GO:0004450//isocitrate dehydrogenase (NADP+) activity;GO:0008553//hydrogen-exporting ATPase activity, phosphorylative mechanism;GO:0016616//oxidoreductase activity, acting on the CH-OH group of donors, NAD or NADP as acceptor	GO:0006102//isocitrate metabolic process;GO:0051453//regulation of intracellular pH;GO:0055114//oxidation-reduction process;GO:1902600//hydrogen ion transmembrane transport
Zm00001d052209	257	137	140	669	779	800	7.12	4.97	6.08	31.02	31.88	36.02	6.056666667	32.97333333	2.44470382	2.61E-55	3.83E-53	-	Cytokinin-O-glucosyltransferase 2	-	-	-	-	GO:0043231//intracellular membrane-bounded organelle	GO:0008194//UDP-glycosyltransferase activity;GO:0016740//transferase activity;GO:0016757//transferase activity, transferring glycosyl groups;GO:0016758//transferase activity, transferring hexosyl groups;GO:0080043//quercetin 3-O-glucosyltransferase activity;GO:0080044//quercetin 7-O-glucosyltransferase activity	-
Zm00001d049638	1545	1332	1246	3320	3578	3746	18.58	20.79	22.66	67.1	62.33	71.89	20.67666667	67.10666667	1.698452473	2.77E-55	4.05E-53	-	Transcription factor GTE8	-	-	-	-	-	GO:0005515//protein binding	-
Zm00001d012228	295	237	208	1010	1067	1522	12.68	13.64	12.75	75.97	72.07	111.92	13.02333333	86.65333333	2.734156492	3.78E-55	5.49E-53	-	4%2C5-DOPA dioxygenase extradiol	-	-	-	-	-	GO:0008198//ferrous iron binding;GO:0008270//zinc ion binding;GO:0016491//oxidoreductase activity;GO:0016701//oxidoreductase activity, acting on single donors with incorporation of molecular oxygen;GO:0051213//dioxygenase activity	GO:0006725//cellular aromatic compound metabolic process;GO:0055114//oxidation-reduction process
Zm00001d018370	14175	10590	7875	3202	3710	2693	350.36	341.35	308.04	134.32	135.82	109.5	333.25	126.5466667	-1.396935369	6.49E-55	9.37E-53	pco101682(581)	Leucine aminopeptidase 2 chloroplastic	-	-	-	-	GO:0005737//cytoplasm	GO:0004177//aminopeptidase activity;GO:0008235//metalloexopeptidase activity;GO:0030145//manganese ion binding	GO:0006508//proteolysis;GO:0019538//protein metabolic process
Zm00001d019936	538	462	385	1266	1300	1137	26.04	29.3	29.19	102.52	92.92	89.42	28.17666667	94.95333333	1.752717698	6.70E-55	9.63E-53	-	Heavy metal-associated domain containing protein [Source:UniProtKB/TrEMBL;Acc:B4FT05]	-	-	-	-	-	-	-
Zm00001d013390	117	103	97	654	656	1050	3.21	3.7	4.16	29.98	26.54	46.74	3.69	34.42	3.221554376	6.75E-55	9.65E-53	-	Glucan endo-1%2C3-beta-glucosidase 7	-	-	-	-	GO:0046658//anchored component of plasma membrane	GO:0004553//hydrolase activity, hydrolyzing O-glycosyl compounds;GO:0016787//hydrolase activity	GO:0005975//carbohydrate metabolic process
Zm00001d037973	183	144	176	916	953	1405	3.43	3.54	5.17	28.76	26.41	42.83	4.046666667	32.66666667	3.013013328	6.86E-55	9.76E-53	-	Serine/threonine-protein kinase	-	-	-	-	GO:0005886//plasma membrane;GO:0016020//membrane;GO:0016021//integral component of membrane	GO:0000166//nucleotide binding;GO:0004672//protein kinase activity;GO:0004674//protein serine/threonine kinase activity;GO:0005524//ATP binding;GO:0016301//kinase activity;GO:0016740//transferase activity	GO:0006468//protein phosphorylation;GO:0016310//phosphorylation;GO:0048544//recognition of pollen
Zm00001d053626	171	139	137	819	679	978	7.15	8	9.16	56.33	42.45	66.55	8.103333333	55.11	2.765726735	6.97E-55	9.86E-53	-	SPX domain-containing protein 1	-	-	-	-	GO:0005634//nucleus	-	GO:0016036//cellular response to phosphate starvation;GO:0070417//cellular response to cold
Zm00001d019139	1947	1320	1066	328	378	282	57.05	50.91	48.63	15.78	16.54	12.49	52.19666667	14.93666667	-1.805099452	7.44E-55	1.05E-52	sterol methyltransferase1	sterol methyltransferase1	Metabolism;Metabolism;Metabolism	Global and overview maps;Global and overview maps;Lipid metabolism	ko01100//Metabolic pathways;ko01110//Biosynthesis of secondary metabolites;ko00100//Steroid biosynthesis	K00559;K00559;K00559	GO:0005783//endoplasmic reticulum	GO:0003838//sterol 24-C-methyltransferase activity;GO:0008168//methyltransferase activity;GO:0016740//transferase activity;GO:0016787//hydrolase activity	GO:0006694//steroid biosynthetic process;GO:0016126//sterol biosynthetic process;GO:0032259//methylation
Zm00001d042842	2115	1738	1357	455	449	347	40.72	43.53	40.97	18.27	15.4	14.61	41.74	16.09333333	-1.374967425	8.54E-55	1.20E-52	starch phoshorylase2	starch phoshorylase2	Metabolism;Metabolism;Metabolism	Global and overview maps;Global and overview maps;Carbohydrate metabolism	ko01100//Metabolic pathways;ko01110//Biosynthesis of secondary metabolites;ko00500//Starch and sucrose metabolism	K00688;K00688;K00688	GO:0005737//cytoplasm;GO:0005829//cytosol;GO:0009507//chloroplast	GO:0004645//phosphorylase activity;GO:0008184//glycogen phosphorylase activity;GO:0016740//transferase activity;GO:0016757//transferase activity, transferring glycosyl groups;GO:0030170//pyridoxal phosphate binding	GO:0005975//carbohydrate metabolic process;GO:0005980//glycogen catabolic process;GO:0009414//response to water deprivation;GO:0046686//response to cadmium ion
Zm00001d051804	2557	1624	1380	414	516	431	77.57	64.56	65.57	21.01	23.21	21.24	69.23333333	21.82	-1.665815709	1.00E-54	1.40E-52	glutamine synthetase5	Glutamine synthetase root isozyme 4	Metabolism;Metabolism;Metabolism;Metabolism;Metabolism;Metabolism	Global and overview maps;Global and overview maps;Carbohydrate metabolism;Amino acid metabolism;Energy metabolism;Amino acid metabolism	ko01100//Metabolic pathways;ko01230//Biosynthesis of amino acids;ko00630//Glyoxylate and dicarboxylate metabolism;ko00250//Alanine, aspartate and glutamate metabolism;ko00910//Nitrogen metabolism;ko00220//Arginine biosynthesis	K01915;K01915;K01915;K01915;K01915;K01915	GO:0005737//cytoplasm	GO:0000166//nucleotide binding;GO:0003824//catalytic activity;GO:0004356//glutamate-ammonia ligase activity;GO:0005524//ATP binding;GO:0016874//ligase activity	GO:0006542//glutamine biosynthetic process;GO:0006807//nitrogen compound metabolic process
Zm00001d040697	20495	15339	12760	5023	6421	4573	836.34	820.2	815.49	342.91	386.92	303.18	824.01	344.3366667	-1.258842031	1.24E-54	1.72E-52	-	S-adenosylmethionine synthase 1	Metabolism;Metabolism;Metabolism;Metabolism	Global and overview maps;Global and overview maps;Global and overview maps;Amino acid metabolism	ko01100//Metabolic pathways;ko01110//Biosynthesis of secondary metabolites;ko01230//Biosynthesis of amino acids;ko00270//Cysteine and methionine metabolism	K00789;K00789;K00789;K00789	GO:0005829//cytosol	GO:0000166//nucleotide binding;GO:0004478//methionine adenosyltransferase activity;GO:0005524//ATP binding;GO:0016740//transferase activity;GO:0046872//metal ion binding	GO:0006556//S-adenosylmethionine biosynthetic process;GO:0006730//one-carbon metabolic process
Zm00001d029762	2543	1930	1556	586	592	495	44.89	44.71	42.76	17.09	15.58	13.89	44.12	15.52	-1.507304233	1.43E-54	1.97E-52	-	Hexose transporter	-	-	-	-	GO:0005887//integral component of plasma membrane;GO:0016020//membrane;GO:0016021//integral component of membrane	GO:0005351//sugar:proton symporter activity;GO:0005355//glucose transmembrane transporter activity;GO:0022857//transmembrane transporter activity	GO:0008645//hexose transport;GO:0046323//glucose import;GO:0055085//transmembrane transport;GO:1902600//hydrogen ion transmembrane transport
Zm00001d043771	508	404	280	6	8	8	11.63	12.12	10.04	0.29	0.31	0.3	11.26333333	0.3	-5.230527539	1.94E-54	2.67E-52	-	Putative phosphoethanolamine N-methyltransferase	Metabolism	Lipid metabolism	ko00564//Glycerophospholipid metabolism	K05929	-	GO:0000234//phosphoethanolamine N-methyltransferase activity;GO:0008168//methyltransferase activity;GO:0016740//transferase activity	GO:0006656//phosphatidylcholine biosynthetic process;GO:0032259//methylation
Zm00001d032084	3679	3057	1970	567	781	499	317.68	345.9	266.42	81.91	99.59	70.01	310	83.83666667	-1.886614954	3.34E-54	4.57E-52	-	Chaperone DnaJ-domain superfamily protein	-	-	-	-	-	-	-
Zm00001d044159	380	396	317	1074	1337	1299	9.62	13.19	12.61	45.05	49.73	52.88	11.80666667	49.22	2.059642946	3.81E-54	5.19E-52	cytochrome P450 11	cytochrome P450 11	-	-	-	-	GO:0016020//membrane;GO:0016021//integral component of membrane	GO:0004497//monooxygenase activity;GO:0005506//iron ion binding;GO:0016491//oxidoreductase activity;GO:0016705//oxidoreductase activity, acting on paired donors, with incorporation or reduction of molecular oxygen;GO:0020037//heme binding;GO:0046872//metal ion binding	GO:0055114//oxidation-reduction process
Zm00001d008181	2474	2132	1774	4030	5302	4243	39.04	44.11	44.12	106.48	123.65	109.05	42.42333333	113.06	1.414158715	5.96E-54	8.07E-52	-	-	-	-	-	-	-	-	-
Zm00001d038163	33338	23199	18944	2012	1598	1212	714.97	645.78	609.05	71.46	51.09	40.47	656.6	54.34	-3.594928279	6.04E-54	8.10E-52	pyruvate, orthophosphate dikinase1	pyruvate orthophosphate dikinase1	-	-	-	-	GO:0005737//cytoplasm;GO:0009507//chloroplast;GO:0009536//plastid	GO:0000166//nucleotide binding;GO:0003824//catalytic activity;GO:0005524//ATP binding;GO:0016301//kinase activity;GO:0016740//transferase activity;GO:0016772//transferase activity, transferring phosphorus-containing groups;GO:0046872//metal ion binding;GO:0050242//pyruvate, phosphate dikinase activity	GO:0006090//pyruvate metabolic process;GO:0015979//photosynthesis;GO:0016310//phosphorylation
Zm00001d041663	799	683	497	102	106	69	41.1	46.04	40.04	8.78	8.05	5.77	42.39333333	7.533333333	-2.492477136	6.04E-54	8.10E-52	-	Jasmonate-induced protein	-	-	-	-	-	-	-
Zm00001d029011	381	328	249	1220	1021	1234	7.74	8.73	7.92	41.45	30.62	40.72	8.13	37.59666667	2.2092775	1.17E-53	1.57E-51	-	Endoglucanase 25	-	-	-	-	GO:0016020//membrane;GO:0016021//integral component of membrane	GO:0003824//catalytic activity;GO:0004553//hydrolase activity, hydrolyzing O-glycosyl compounds;GO:0008810//cellulase activity;GO:0016787//hydrolase activity;GO:0016798//hydrolase activity, acting on glycosyl bonds	GO:0000272//polysaccharide catabolic process;GO:0005975//carbohydrate metabolic process;GO:0008152//metabolic process;GO:0030245//cellulose catabolic process
Zm00001d045685	509	415	354	46	41	40	25.2	26.23	29.52	4.23	3.07	3.35	26.98333333	3.55	-2.92617765	1.97E-53	2.60E-51	GRMZM2G105364	-	-	-	-	-	-	-	-
MSTRG.7521	1180	955	818	1993	2277	2221	20.77	21.63	22.02	60	60.34	67.07	21.47333333	62.47	1.54061737	1.97E-53	2.60E-51	--	hypothetical protein [Zea mays]	-	-	-	-	-	-	-
Zm00001d048969	280	278	253	849	1207	996	5	6.13	6.88	23.21	29.23	27.33	6.003333333	26.59	2.147048097	2.10E-53	2.76E-51	PHD-transcription factor 28	PHD finger protein	-	-	-	-	-	GO:0046872//metal ion binding	-
MSTRG.7713	433	386	359	1047	1241	1118	4.77	6.16	6.36	19.13	19.98	18.73	5.763333333	19.28	1.742129683	3.23E-53	4.22E-51	--	reverse transcriptase [Zea mays]	-	-	-	-	-	GO:0046872//metal ion binding	GO:0044237//cellular metabolic process
MSTRG.13866	2242	1791	1241	399	479	332	59.34	62.12	51.44	17.67	18.72	14.28	57.63333333	16.89	-1.770734135	3.64E-53	4.74E-51	--	F-box/kelch-repeat protein At5g43190 [Sorghum bicolor]	-	-	-	-	-	-	-
Zm00001d028762	855	631	502	101	133	107	16.42	15.45	14.52	3.14	3.73	3.35	15.46333333	3.406666667	-2.18241865	4.25E-53	5.51E-51	-	6-phosphofructo-2-kinase/fructose-26-bisphosphatase	-	-	-	-	GO:0005829//cytosol	GO:0003824//catalytic activity;GO:0003873//6-phosphofructo-2-kinase activity;GO:0004331//fructose-2,6-bisphosphate 2-phosphatase activity;GO:0005524//ATP binding;GO:0016301//kinase activity;GO:0030246//carbohydrate binding;GO:2001070//starch binding	GO:0006000//fructose metabolic process;GO:0006003//fructose 2,6-bisphosphate metabolic process;GO:0016310//phosphorylation;GO:0016311//dephosphorylation;GO:0046835//carbohydrate phosphorylation
Zm00001d039183	483	421	342	1185	1197	1340	12.16	13.89	13.48	49.91	44.49	54.8	13.17666667	49.73333333	1.916227675	4.47E-53	5.77E-51	-	Protein HYPER-SENSITIVITY-RELATED 4	-	-	-	-	-	GO:0000166//nucleotide binding;GO:0005524//ATP binding	-
Zm00001d001877	293	226	270	1199	1168	1626	4.29	4.34	6.2	29.39	25.27	38.71	4.943333333	31.12333333	2.654440485	5.08E-53	6.53E-51	-	Phytosulfokine receptor 1	-	-	-	-	GO:0005886//plasma membrane;GO:0009506//plasmodesma;GO:0016020//membrane;GO:0016021//integral component of membrane	GO:0000166//nucleotide binding;GO:0004672//protein kinase activity;GO:0004674//protein serine/threonine kinase activity;GO:0005515//protein binding;GO:0005524//ATP binding;GO:0016301//kinase activity;GO:0016740//transferase activity	GO:0006468//protein phosphorylation;GO:0016310//phosphorylation;GO:0046777//protein autophosphorylation
Zm00001d042664	783	446	375	1643	1997	2306	16.46	12.29	12.35	57.78	61.97	78.76	13.7	66.17	2.272001386	5.36E-53	6.85E-51	-	Patellin-1	-	-	-	-	-	-	-
Zm00001d020929	217	152	160	700	872	1106	3.21	3.04	3.76	17.5	19.26	26.86	3.336666667	21.20666667	2.668038398	6.02E-53	7.66E-51	-	-	-	-	-	-	GO:0044611//nuclear pore inner ring	GO:0017056//structural constituent of nuclear pore	GO:0006999//nuclear pore organization
Zm00001d035170	3651	2944	2608	6132	6504	6769	89.05	94.39	99.77	250.92	234.98	268.82	94.40333333	251.5733333	1.414069299	6.35E-53	8.05E-51	-	Pre-mRNA-splicing factor SLU7-A	Genetic Information Processing	Transcription	ko03040//Spliceosome	K12819	GO:0005681//spliceosomal complex	GO:0000386//second spliceosomal transesterification activity;GO:0030628//pre-mRNA 3'-splice site binding	GO:0000375//RNA splicing, via transesterification reactions;GO:0000398//mRNA splicing, via spliceosome;GO:0008380//RNA splicing
Zm00001d027976	223	196	187	849	925	1264	6.54	7.53	8.58	41.73	40.29	60.68	7.55	47.56666667	2.655402379	6.44E-53	8.12E-51	-	GLABRA2 expression modulator	-	-	-	-	-	-	-
Zm00001d011195	149	112	102	536	552	698	3.27	3.26	3.45	19.8	17.85	24.69	3.326666667	20.78	2.643046434	1.18E-52	1.48E-50	-	Probable protein phosphatase 2C 74	-	-	-	-	-	GO:0003824//catalytic activity;GO:0004722//protein serine/threonine phosphatase activity;GO:0004724//magnesium-dependent protein serine/threonine phosphatase activity	GO:0006470//protein dephosphorylation
Zm00001d017590	577	316	320	4	9	9	16.35	11.73	14.2	0.19	0.38	0.41	14.09333333	0.326666667	-5.431049817	1.80E-52	2.25E-50	-	Protein DETOXIFICATION 49	-	-	-	-	GO:0016020//membrane;GO:0016021//integral component of membrane	GO:0015238//drug transmembrane transporter activity;GO:0015297//antiporter activity;GO:0022857//transmembrane transporter activity;GO:0042910//xenobiotic transporter activity	GO:0006855//drug transmembrane transport;GO:0042908//xenobiotic transport;GO:0055085//transmembrane transport
Zm00001d018981	14953	10869	9810	3764	4932	4171	608.89	581.44	626.21	256.54	297.4	276.22	605.5133333	276.72	-1.129731809	3.93E-52	4.89E-50	histone1a	histone1a	-	-	-	-	GO:0000786//nucleosome;GO:0005634//nucleus;GO:0005694//chromosome	GO:0003677//DNA binding;GO:0003690//double-stranded DNA binding;GO:0031492//nucleosomal DNA binding	GO:0006334//nucleosome assembly;GO:0006355//regulation of transcription, DNA-templated;GO:0016584//nucleosome positioning;GO:0030261//chromosome condensation;GO:0031936//negative regulation of chromatin silencing;GO:0045910//negative regulation of DNA recombination
MSTRG.14868	146	108	145	663	664	743	2	1.94	3.11	15.21	13.44	16.56	2.35	15.07	2.680946755	3.96E-52	4.91E-50	--	hypothetical protein Zm00014a_021241 [Zea mays]	-	-	-	-	-	-	-
Zm00001d049059	710	379	434	28	47	46	20.05	14.03	19.2	1.32	1.96	2.11	17.76	1.796666667	-3.305236904	4.28E-52	5.27E-50	alcohol dehydrogenase2	alcohol dehydrogenase2	-	-	-	-	GO:0005737//cytoplasm;GO:0005829//cytosol	GO:0004022//alcohol dehydrogenase (NAD) activity;GO:0004024//alcohol dehydrogenase activity, zinc-dependent;GO:0008270//zinc ion binding;GO:0016491//oxidoreductase activity;GO:0046872//metal ion binding;GO:0051903//S-(hydroxymethyl)glutathione dehydrogenase activity	GO:0046294//formaldehyde catabolic process;GO:0055114//oxidation-reduction process
Zm00001d042437	2185	1724	1676	4011	4586	4776	49.1	51.76	59.78	151.35	151.36	178.25	53.54666667	160.32	1.58208574	4.45E-52	5.46E-50	-	E3 ubiquitin-protein ligase RGLG1	-	-	-	-	-	GO:0016874//ligase activity	-
Zm00001d002573	531	435	389	1289	1307	1525	13.72	14.72	15.74	55.71	49.86	64	14.72666667	56.52333333	1.94041563	4.57E-52	5.58E-50	GRAS-transcription factor 52	GRAS transcription factor (Fragment) [Source:UniProtKB/TrEMBL;Acc:A0A060CY61]	-	-	-	-	GO:0005634//nucleus	GO:0003700//transcription factor activity, sequence-specific DNA binding;GO:0043565//sequence-specific DNA binding	GO:0006355//regulation of transcription, DNA-templated
Zm00001d044726	974	889	862	3087	2837	3620	16.34	19.54	22.64	86.63	70.27	98.65	19.50666667	85.18333333	2.126603917	6.65E-52	8.09E-50	-	NF-X1-type zinc finger protein NFXL1	-	-	-	-	GO:0005634//nucleus	GO:0000977//RNA polymerase II regulatory region sequence-specific DNA binding;GO:0000981//RNA polymerase II transcription factor activity, sequence-specific DNA binding;GO:0001078//transcriptional repressor activity, RNA polymerase II core promoter proximal region sequence-specific binding;GO:0003700//transcription factor activity, sequence-specific DNA binding;GO:0008270//zinc ion binding	GO:0000122//negative regulation of transcription from RNA polymerase II promoter;GO:0006355//regulation of transcription, DNA-templated;GO:0006357//regulation of transcription from RNA polymerase II promoter
Zm00001d043800	217	192	204	872	942	1238	6.11	6.69	9.11	34.75	35.1	50.49	7.303333333	40.11333333	2.457454872	6.93E-52	8.39E-50	-	LEAF RUST 10 DISEASE-RESISTANCE LOCUS RECEPTOR-LIKE PROTEIN KINASE-like 1.1	-	-	-	-	GO:0005886//plasma membrane;GO:0016020//membrane;GO:0016021//integral component of membrane	GO:0000166//nucleotide binding;GO:0004672//protein kinase activity;GO:0004674//protein serine/threonine kinase activity;GO:0005524//ATP binding;GO:0016301//kinase activity;GO:0030247//polysaccharide binding	GO:0006468//protein phosphorylation;GO:0007166//cell surface receptor signaling pathway;GO:0016310//phosphorylation
Zm00001d034944	217	172	159	706	663	617	2.01	2.54	2.11	11.95	9.89	9.4	2.22	10.41333333	2.229800371	7.41E-52	8.93E-50	-	Regulatory protein NPR3	Environmental Information Processing	Signal transduction	ko04075//Plant hormone signal transduction	K14508	GO:0005634//nucleus;GO:0016020//membrane;GO:0016021//integral component of membrane	GO:0005385//zinc ion transmembrane transporter activity;GO:0005515//protein binding;GO:0046873//metal ion transmembrane transporter activity	GO:0006811//ion transport;GO:0030001//metal ion transport;GO:0042742//defense response to bacterium;GO:0050832//defense response to fungus;GO:0055085//transmembrane transport;GO:0071577//zinc II ion transmembrane transport;GO:2000022//regulation of jasmonic acid mediated signaling pathway
Zm00001d032386	6998	4536	3875	1499	1428	1418	151.14	128.16	131.5	53.3	44.91	48.66	136.9333333	48.95666667	-1.483896444	9.00E-52	1.08E-49	phosphofructose kinase2	phosphofructose kinase2	-	-	-	-	GO:0005737//cytoplasm;GO:0005829//cytosol	GO:0003824//catalytic activity;GO:0003872//6-phosphofructokinase activity;GO:0005524//ATP binding;GO:0008443//phosphofructokinase activity;GO:0016301//kinase activity;GO:0016740//transferase activity;GO:0046872//metal ion binding;GO:0047334//diphosphate-fructose-6-phosphate 1-phosphotransferase activity	GO:0006002//fructose 6-phosphate metabolic process;GO:0006096//glycolytic process;GO:0008152//metabolic process;GO:0009749//response to glucose;GO:0015979//photosynthesis;GO:0016310//phosphorylation;GO:0046835//carbohydrate phosphorylation;GO:0061615//glycolytic process through fructose-6-phosphate
Zm00001d047726	344	343	282	1170	1170	1497	8.05	10.51	10.33	45.79	40.42	56.9	9.63	47.70333333	2.308482377	1.10E-51	1.31E-49	-	DnaJ protein ERDJ3A	-	-	-	-	-	-	-
Zm00001d019550	481	374	282	925	1117	1096	36.92	36.59	33.4	112.5	121.03	127.68	35.63666667	120.4033333	1.75644103	1.11E-51	1.32E-49	-	-	-	-	-	-	GO:0016020//membrane;GO:0016021//integral component of membrane	-	-
Zm00001d006360	2530	1899	1672	536	716	532	106.18	106	111.44	36.88	45.15	36.59	107.8733333	39.54	-1.447953493	1.27E-51	1.50E-49	-	Expansin-like A2	-	-	-	-	GO:0005576//extracellular region	-	-
MSTRG.27284	766	600	553	1437	1898	1431	5.53	6.19	6.67	18.02	21.72	17.12	6.13	18.95333333	1.628492619	1.48E-51	1.75E-49	--	unknown [Zea mays]	-	-	-	-	-	-	-
Zm00001d001850	224	164	152	611	693	791	4.39	4.21	4.66	20.02	20.04	25.17	4.42	21.74333333	2.298454853	2.08E-51	2.44E-49	-	Magnesium-chelatase subunit ChlH chloroplastic	-	-	-	-	GO:0009507//chloroplast	GO:0016851//magnesium chelatase activity	GO:0009058//biosynthetic process
Zm00001d043795	364	265	236	870	1086	1275	17.37	16.68	17.7	69.34	76.69	99.16	17.25	81.73	2.244269373	2.11E-51	2.47E-49	-	Glutathione S-transferase GSTU6	-	-	-	-	GO:0005737//cytoplasm	GO:0004364//glutathione transferase activity;GO:0005515//protein binding;GO:0016740//transferase activity	GO:0006749//glutathione metabolic process
Zm00001d028369	5578	4477	3986	1582	1787	1412	109.29	114.94	122.32	51.86	51.7	44.95	115.5166667	49.50333333	-1.22250344	3.39E-51	3.95E-49	-	hydroxyproline-rich glycoprotein family protein	-	-	-	-	-	-	-
Zm00001d006590	853	639	480	110	115	80	19.81	19.53	17.54	4.29	3.96	3.07	18.96	3.773333333	-2.329047507	3.67E-51	4.26E-49	-	ARM repeat superfamily protein	-	-	-	-	-	GO:0005515//protein binding	-
Zm00001d019479	2107	1522	1242	458	489	401	41.46	39.18	38.48	15.21	14.29	12.43	39.70666667	13.97666667	-1.506360924	3.77E-51	4.36E-49	granule-bound starch synthase1b	granule-bound starch synthase1b	Metabolism;Metabolism;Metabolism	Global and overview maps;Global and overview maps;Carbohydrate metabolism	ko01100//Metabolic pathways;ko01110//Biosynthesis of secondary metabolites;ko00500//Starch and sucrose metabolism	K13679;K13679;K13679	GO:0009501//amyloplast;GO:0009507//chloroplast	GO:0004373//glycogen (starch) synthase activity;GO:0009011//starch synthase activity;GO:0016757//transferase activity, transferring glycosyl groups	GO:0019252//starch biosynthetic process
Zm00001d052357	265	192	216	848	988	1257	8.56	8.13	10.93	45.83	47.13	65.97	9.206666667	52.97666667	2.524606252	4.28E-51	4.93E-49	WRKY-transcription factor 16	Probable WRKY transcription factor 30	-	-	-	-	GO:0005634//nucleus	GO:0003677//DNA binding;GO:0003700//transcription factor activity, sequence-specific DNA binding;GO:0043565//sequence-specific DNA binding	GO:0006355//regulation of transcription, DNA-templated
Zm00001d031891	7775	5711	4711	2174	2299	1932	123.6	120.13	115.05	60.41	56	53.11	119.5933333	56.50666667	-1.081643977	5.60E-51	6.42E-49	-	Peptidase M1 family protein	-	-	-	-	GO:0005737//cytoplasm;GO:0009507//chloroplast	GO:0004177//aminopeptidase activity;GO:0008237//metallopeptidase activity;GO:0008270//zinc ion binding	GO:0006508//proteolysis;GO:0043171//peptide catabolic process
MSTRG.27821	268	282	216	854	892	924	4.15	5.71	5.23	22.11	20.39	23.24	5.03	21.91333333	2.123178651	6.85E-51	7.83E-49	DOF5	formin-like protein 18 isoform X2 [Zea mays]	-	-	-	-	GO:0043231//intracellular membrane-bounded organelle	GO:0000975//regulatory region DNA binding;GO:0001071//nucleic acid binding transcription factor activity	GO:0010468//regulation of gene expression;GO:0034645//cellular macromolecule biosynthetic process
Zm00001d002065	14827	12122	9492	3774	4441	3066	379	404.14	376.11	162.13	168.28	128.03	386.4166667	152.8133333	-1.338386893	6.98E-51	7.93E-49	maize insect resistance3	maize insect resistance3	-	-	-	-	GO:0005615//extracellular space;GO:0005764//lysosome	GO:0004197//cysteine-type endopeptidase activity;GO:0008233//peptidase activity;GO:0008234//cysteine-type peptidase activity;GO:0016787//hydrolase activity	GO:0006508//proteolysis;GO:0051603//proteolysis involved in cellular protein catabolic process
Zm00001d013402	8167	6531	4810	1447	1415	843	102.48	109.4	94.86	30.11	25.49	16.95	102.2466667	24.18333333	-2.079968792	1.09E-50	1.24E-48	phytochromeA2	phytochromeA2	-	-	-	-	GO:0005622//intracellular;GO:0005634//nucleus	GO:0000155//phosphorelay sensor kinase activity;GO:0005515//protein binding;GO:0009881//photoreceptor activity;GO:0042803//protein homodimerization activity	GO:0000160//phosphorelay signal transduction system;GO:0006355//regulation of transcription, DNA-templated;GO:0007165//signal transduction;GO:0009584//detection of visible light;GO:0009585//red, far-red light phototransduction;GO:0017006//protein-tetrapyrrole linkage;GO:0018298//protein-chromophore linkage;GO:0023014//signal transduction by protein phosphorylation;GO:0050896//response to stimulus
Zm00001d034387	1631	1224	1049	2986	3483	4067	21.66	20.04	21.16	65.72	76.05	89.41	20.95333333	77.06	1.878802415	1.13E-50	1.27E-48	aldehyde oxidase1	aldehyde oxidase1	-	-	-	-	GO:0005737//cytoplasm	GO:0005506//iron ion binding;GO:0009055//electron carrier activity;GO:0016491//oxidoreductase activity;GO:0043546//molybdopterin cofactor binding;GO:0046872//metal ion binding;GO:0050302//indole-3-acetaldehyde oxidase activity;GO:0050660//flavin adenine dinucleotide binding;GO:0051536//iron-sulfur cluster binding;GO:0051537//2 iron, 2 sulfur cluster binding;GO:0071949//FAD binding	GO:0009688//abscisic acid biosynthetic process;GO:0009851//auxin biosynthetic process;GO:0022900//electron transport chain;GO:0055114//oxidation-reduction process
Zm00001d038522	39	21	15	239	382	450	0.53	0.37	0.32	5.44	7.66	9.92	0.406666667	7.673333333	4.237934781	1.31E-50	1.47E-48	-	Putative leucine-rich repeat receptor-like protein kinase family protein	-	-	-	-	GO:0016020//membrane;GO:0016021//integral component of membrane	GO:0000166//nucleotide binding;GO:0004672//protein kinase activity;GO:0004674//protein serine/threonine kinase activity;GO:0005515//protein binding;GO:0005524//ATP binding;GO:0016301//kinase activity;GO:0016740//transferase activity	GO:0006468//protein phosphorylation;GO:0016310//phosphorylation
Zm00001d053696	987	771	592	134	189	141	24.38	24.72	22.85	5.8	6.77	5.76	23.98333333	6.11	-1.972787901	2.05E-50	2.30E-48	-	Glucomannan 4-beta-mannosyltransferase 2	-	-	-	-	GO:0005794//Golgi apparatus;GO:0016020//membrane;GO:0016021//integral component of membrane	GO:0016740//transferase activity;GO:0016757//transferase activity, transferring glycosyl groups;GO:0051753//mannan synthase activity	GO:0097502//mannosylation
Zm00001d051629	3837	2505	1968	633	785	517	93.17	76.2	73.76	26.37	29.39	21.53	81.04333333	25.76333333	-1.653374248	2.47E-50	2.75E-48	-	Pyrophosphate--fructose 6-phosphate 1-phosphotransferase subunit alpha 2	Metabolism;Metabolism;Metabolism;Metabolism;Metabolism	Global and overview maps;Global and overview maps;Carbohydrate metabolism;Carbohydrate metabolism;Carbohydrate metabolism	ko01100//Metabolic pathways;ko01110//Biosynthesis of secondary metabolites;ko00010//Glycolysis / Gluconeogenesis;ko00051//Fructose and mannose metabolism;ko00030//Pentose phosphate pathway	K00895;K00895;K00895;K00895;K00895	GO:0005737//cytoplasm;GO:0005829//cytosol	GO:0003824//catalytic activity;GO:0003872//6-phosphofructokinase activity;GO:0005524//ATP binding;GO:0008443//phosphofructokinase activity;GO:0016301//kinase activity;GO:0016740//transferase activity;GO:0046872//metal ion binding;GO:0047334//diphosphate-fructose-6-phosphate 1-phosphotransferase activity	GO:0006002//fructose 6-phosphate metabolic process;GO:0006096//glycolytic process;GO:0008152//metabolic process;GO:0009749//response to glucose;GO:0015979//photosynthesis;GO:0016310//phosphorylation;GO:0046835//carbohydrate phosphorylation;GO:0061615//glycolytic process through fructose-6-phosphate
Zm00001d051554	10757	9323	7785	3127	3711	3367	231.97	263.38	262.91	112.81	118.15	117.92	252.7533333	116.2933333	-1.119961724	2.55E-50	2.83E-48	abscisic acid 8'-hydroxylase2	abscisic acid 8'-hydroxylase2	Metabolism	Metabolism of terpenoids and polyketides	ko00906//Carotenoid biosynthesis	K09843	-	GO:0004497//monooxygenase activity;GO:0005506//iron ion binding;GO:0016491//oxidoreductase activity;GO:0016705//oxidoreductase activity, acting on paired donors, with incorporation or reduction of molecular oxygen;GO:0016709//oxidoreductase activity, acting on paired donors, with incorporation or reduction of molecular oxygen, NAD(P)H as one donor, and incorporation of one atom of oxygen;GO:00200…	GO:0009687//abscisic acid metabolic process;GO:0016125//sterol metabolic process;GO:0055114//oxidation-reduction process
Zm00001d023437	4887	3787	2993	1367	1447	1267	56.59	57.46	54.28	26.48	24.74	23.84	56.11	25.02	-1.165176123	2.60E-50	2.87E-48	glycine decarboxylase1	glycine decarboxylase1	Metabolism;Metabolism;Metabolism;Metabolism;Metabolism	Global and overview maps;Global and overview maps;Global and overview maps;Carbohydrate metabolism;Amino acid metabolism	ko01100//Metabolic pathways;ko01110//Biosynthesis of secondary metabolites;ko01200//Carbon metabolism;ko00630//Glyoxylate and dicarboxylate metabolism;ko00260//Glycine, serine and threonine metabolism	K00281;K00281;K00281;K00281;K00281	GO:0005739//mitochondrion;GO:0005960//glycine cleavage complex;GO:0009941//chloroplast envelope;GO:0048046//apoplast	GO:0003824//catalytic activity;GO:0004375//glycine dehydrogenase (decarboxylating) activity;GO:0016491//oxidoreductase activity;GO:0016594//glycine binding;GO:0030170//pyridoxal phosphate binding	GO:0006544//glycine metabolic process;GO:0006546//glycine catabolic process;GO:0019464//glycine decarboxylation via glycine cleavage system;GO:0055114//oxidation-reduction process
Zm00001d020345	4931	3620	2932	1019	1231	791	96.91	92.53	90.91	33.38	35.47	25.29	93.45	31.38	-1.574349312	3.50E-50	3.85E-48	-	Nucleobase-ascorbate transporter 6	-	-	-	-	GO:0016020//membrane;GO:0016021//integral component of membrane	GO:0022857//transmembrane transporter activity	GO:0055085//transmembrane transport
Zm00001d043536	50	38	23	351	341	570	2.3	2.29	1.66	26.99	23.15	42.57	2.083333333	30.90333333	3.890796866	3.78E-50	4.14E-48	-	Heat stress transcription factor C-1	-	-	-	-	GO:0005634//nucleus	GO:0000978//RNA polymerase II core promoter proximal region sequence-specific DNA binding;GO:0003677//DNA binding;GO:0003700//transcription factor activity, sequence-specific DNA binding;GO:0043565//sequence-specific DNA binding	GO:0006355//regulation of transcription, DNA-templated;GO:0006970//response to osmotic stress;GO:0009737//response to abscisic acid;GO:0034605//cellular response to heat;GO:0043618//regulation of transcription from RNA polymerase II promoter in response to stress;GO:0061408//positive regulation of transcription from RNA polymerase II promoter in response to heat stress
Zm00001d005995	834	607	520	85	126	65	14.63	14.39	14.53	2.74	3.46	2	14.51666667	2.733333333	-2.408976904	5.02E-50	5.48E-48	-	Phosphatidylinositol/phosphatidylcholine transfer protein SFH13	-	-	-	-	-	-	-
Zm00001d042826	1469	1197	1025	233	218	287	48.82	52.13	53.35	12.96	10.7	15.5	51.43333333	13.05333333	-1.978285392	5.18E-50	5.64E-48	-	AER	-	-	-	-	-	GO:0016747//transferase activity, transferring acyl groups other than amino-acyl groups	-
Zm00001d052253	2087	1593	1316	3195	3418	3493	79.34	79.35	78.35	203.21	191.88	215.74	79.01333333	203.61	1.365640388	6.13E-50	6.65E-48	-	F-box/kelch-repeat protein SKIP11	-	-	-	-	-	GO:0005515//protein binding	-
Zm00001d025825	1156	1024	1094	3216	3445	3836	21.84	25.35	32.36	101.63	96.09	117.72	26.51666667	105.1466667	1.98743178	7.27E-50	7.85E-48	-	Putative RING zinc finger and VWF domain family protein	-	-	-	-	-	-	-
Zm00001d010635	177	142	130	574	564	646	9.11	9.58	10.49	49.45	42.89	54.05	9.726666667	48.79666667	2.326765217	1.07E-49	1.15E-47	-	RING/U-box superfamily protein	-	-	-	-	-	GO:0061630//ubiquitin protein ligase activity	GO:0006511//ubiquitin-dependent protein catabolic process;GO:0016567//protein ubiquitination
Zm00001d039643	166	114	82	489	503	514	5.09	4.58	3.94	25.07	22.76	25.59	4.536666667	24.47333333	2.431506048	1.37E-49	1.47E-47	-	UDP-glycosyltransferase 73D1	-	-	-	-	GO:0043231//intracellular membrane-bounded organelle	GO:0008194//UDP-glycosyltransferase activity;GO:0016740//transferase activity;GO:0016757//transferase activity, transferring glycosyl groups;GO:0016758//transferase activity, transferring hexosyl groups	-
Zm00001d017900	669	554	482	94	105	86	35.82	38.87	40.43	8.42	8.3	7.48	38.37333333	8.066666667	-2.250059545	1.76E-49	1.88E-47	C2C2-Dof-transcription factor 42	Dof zinc finger protein DOF5.4	-	-	-	-	GO:0005634//nucleus	GO:0003677//DNA binding	GO:0006355//regulation of transcription, DNA-templated
Zm00001d038745	6914	5248	3979	1849	2122	1804	174.29	173.18	156.75	77.25	78.45	74.23	168.0733333	76.64333333	-1.132858631	2.97E-49	3.15E-47	-	SNF1-related protein kinase catalytic subunit alpha KIN10	-	-	-	-	GO:0005737//cytoplasm	GO:0000166//nucleotide binding;GO:0004672//protein kinase activity;GO:0004674//protein serine/threonine kinase activity;GO:0005524//ATP binding;GO:0016301//kinase activity;GO:0016740//transferase activity	GO:0006468//protein phosphorylation;GO:0016310//phosphorylation;GO:0035556//intracellular signal transduction;GO:0043066//negative regulation of apoptotic process
Zm00001d027480	5343	4377	3929	8611	9722	10062	93.46	100.26	107.58	252.12	251.23	285.92	100.4333333	263.09	1.389318241	3.68E-49	3.89E-47	-	Calcium-dependent protein kinase 6	Organismal Systems	Environmental adaptation	ko04626//Plant-pathogen interaction	K13412	GO:0005634//nucleus;GO:0005737//cytoplasm;GO:0005829//cytosol;GO:0005886//plasma membrane	GO:0000166//nucleotide binding;GO:0004672//protein kinase activity;GO:0004674//protein serine/threonine kinase activity;GO:0004683//calmodulin-dependent protein kinase activity;GO:0005509//calcium ion binding;GO:0005516//calmodulin binding;GO:0005524//ATP binding;GO:0009931//calcium-dependent protein serine/threonine kinase activity;GO:0016301//kinase activity	GO:0006468//protein phosphorylation;GO:0009409//response to cold;GO:0009738//abscisic acid-activated signaling pathway;GO:0016310//phosphorylation;GO:0018105//peptidyl-serine phosphorylation;GO:0035556//intracellular signal transduction;GO:0046777//protein autophosphorylation
Zm00001d050800	1543	1204	1112	2559	2864	2886	33.78	34.17	37.97	92.9	91.9	100.91	35.30666667	95.23666667	1.431576505	4.02E-49	4.24E-47	-	Calmodulin-binding protein 60 C	-	-	-	-	GO:0005634//nucleus	GO:0003700//transcription factor activity, sequence-specific DNA binding;GO:0005516//calmodulin binding;GO:0043565//sequence-specific DNA binding	GO:0006355//regulation of transcription, DNA-templated;GO:0080142//regulation of salicylic acid biosynthetic process
Zm00001d002762	59	45	41	433	366	687	3.4	3.39	3.7	41.7	31.11	64.25	3.496666667	45.68666667	3.707721009	6.70E-49	7.04E-47	AP2-EREBP-transcription factor 198	Ethylene-responsive transcription factor 2	-	-	-	-	GO:0005634//nucleus	GO:0003677//DNA binding;GO:0003700//transcription factor activity, sequence-specific DNA binding	GO:0006351//transcription, DNA-templated;GO:0006355//regulation of transcription, DNA-templated
MSTRG.29799	1620	1680	1388	4293	4216	4059	32.67	42.38	45.17	129.65	113.35	116.17	40.07333333	119.7233333	1.578989928	6.90E-49	7.23E-47	--	proline-rich protein 36-like [Zea mays]	-	-	-	-	-	-	-
MSTRG.14247	103	88	64	343	481	431	1.3	1.46	1.27	7.25	8.97	8.85	1.343333333	8.356666667	2.637110252	7.16E-49	7.47E-47	--	unknown [Zea mays]	-	-	-	-	-	-	-
Zm00001d031212	3703	2786	2171	681	850	504	107.52	105.95	98.74	33.04	36.46	23.76	104.07	31.08666667	-1.743186412	8.14E-49	8.46E-47	-	thiolase1	Metabolism;Metabolism;Metabolism;Metabolism;Metabolism;Metabolism;Metabolism;Metabolism;Metabolism;Metabolism;Metabolism;Metabolism;Metabolism;Metabolism	Global and overview maps;Global and overview maps;Global and overview maps;Carbohydrate metabolism;Carbohydrate metabolism;Global and overview maps;Metabolism of terpenoids and polyketides;Amino acid metabolism;Lipid metabolism;Amino acid metabolism;Carbohydrate metabolism;Amino acid metabolism;Carbohydrate metabolism;Lipid metabolism	ko01100//Metabolic pathways;ko01110//Biosynthesis of secondary metabolites;ko01200//Carbon metabolism;ko00620//Pyruvate metabolism;ko00630//Glyoxylate and dicarboxylate metabolism;ko01212//Fatty acid metabolism;ko00900//Terpenoid backbone biosynthesis;ko00280//Valine, leucine and isoleucine degradation;ko00071//Fatty acid degradation;ko00380//Tryptophan metabolism;ko00640//Propanoate metabolism;k…	K00626;K00626;K00626;K00626;K00626;K00626;K00626;K00626;K00626;K00626;K00626;K00626;K00626;K00626	GO:0005739//mitochondrion;GO:0005829//cytosol	GO:0003824//catalytic activity;GO:0003857//3-hydroxyacyl-CoA dehydrogenase activity;GO:0003985//acetyl-CoA C-acetyltransferase activity;GO:0003988//acetyl-CoA C-acyltransferase activity;GO:0004300//enoyl-CoA hydratase activity;GO:0016740//transferase activity;GO:0016746//transferase activity, transferring acyl groups;GO:0016747//transferase activity, transferring acyl groups other than amino-acyl…	GO:0006635//fatty acid beta-oxidation
Zm00001d029165	1430	1061	911	2048	2404	2194	34.03	33.09	34.25	81.21	83.82	85.35	33.79	83.46	1.30448857	8.72E-49	9.03E-47	TUB-transcription factor 11	Tubby protein	-	-	-	-	GO:0005929//cilium	GO:0005515//protein binding;GO:0035091//phosphatidylinositol binding	GO:0061512//protein localization to cilium
Zm00001d047418	396	303	293	931	994	827	11.1	11.13	12.87	43.66	41.17	37.68	11.7	40.83666667	1.80335658	9.63E-49	9.93E-47	-	Cytochrome P450 709B2	-	-	-	-	-	GO:0004497//monooxygenase activity;GO:0005506//iron ion binding;GO:0016491//oxidoreductase activity;GO:0016705//oxidoreductase activity, acting on paired donors, with incorporation or reduction of molecular oxygen;GO:0020037//heme binding;GO:0046872//metal ion binding	GO:0055114//oxidation-reduction process
Zm00001d046915	819	592	503	1341	1735	1697	25.88	23.85	22.99	65.92	77.21	80.35	24.24	74.49333333	1.619721621	1.10E-48	1.13E-46	-	Putative AMP-dependent synthetase and ligase superfamily protein	-	-	-	-	-	GO:0003824//catalytic activity;GO:0016874//ligase activity	-
Zm00001d016783	1666	1311	1128	2748	3198	3422	49.65	49.78	52.98	125.99	135.56	153.91	50.80333333	138.4866667	1.446752018	1.56E-48	1.60E-46	stress-induced protein kinase1	stress-induced protein kinase1	-	-	-	-	GO:0005634//nucleus;GO:0005737//cytoplasm;GO:0016020//membrane;GO:0016021//integral component of membrane	GO:0000166//nucleotide binding;GO:0004672//protein kinase activity;GO:0004674//protein serine/threonine kinase activity;GO:0005524//ATP binding;GO:0016301//kinase activity	GO:0006468//protein phosphorylation;GO:0016310//phosphorylation;GO:0035556//intracellular signal transduction
Zm00001d038087	3914	4050	2703	868	778	846	97.11	130.86	103.54	34.47	25.68	31.85	110.5033333	30.66666667	-1.849346624	1.84E-48	1.88E-46	dwarf & irregular leaf1	dwarf & irregular leaf1	-	-	-	-	GO:0005634//nucleus	GO:0003677//DNA binding;GO:0003700//transcription factor activity, sequence-specific DNA binding	GO:0006351//transcription, DNA-templated;GO:0006355//regulation of transcription, DNA-templated
MSTRG.7922	151	101	85	515	513	414	7.57	6.53	6.56	43.09	37.57	33.41	6.886666667	38.02333333	2.465007259	2.01E-48	2.04E-46	--	hypothetical protein ZEAMMB73_Zm00001d051617 [Zea mays]	-	-	-	-	-	-	-
Zm00001d003602	6374	4734	3877	1748	1882	1486	137.38	133.56	130.77	62.89	59.87	52.06	133.9033333	58.27333333	-1.200284132	2.72E-48	2.75E-46	-	Transmembrane CLPTM1 family protein	-	-	-	-	GO:0016020//membrane;GO:0016021//integral component of membrane	-	-
Zm00001d010719	2570	1987	1586	647	649	550	39.87	33.95	35.9	16.87	15.02	12.69	36.57333333	14.86	-1.299358006	3.04E-48	3.07E-46	-	Protein RNA-directed DNA methylation 3	-	-	-	-	GO:0032044//DSIF complex	GO:0003729//mRNA binding	GO:0006355//regulation of transcription, DNA-templated;GO:0006357//regulation of transcription from RNA polymerase II promoter;GO:0006368//transcription elongation from RNA polymerase II promoter;GO:0032784//regulation of DNA-templated transcription, elongation
Zm00001d044691	183	92	92	515	570	634	8.96	5.9	7.05	42.17	41.2	50.41	7.303333333	44.59333333	2.610201061	4.70E-48	4.71E-46	-	Methyltransferase-related protein	-	-	-	-	-	GO:0008168//methyltransferase activity;GO:0016740//transferase activity	GO:0032259//methylation
Zm00001d048105	2412	1853	1590	3573	4212	4307	52.8	52.58	53.86	128.38	133.79	150.72	53.08	137.63	1.374554701	4.75E-48	4.74E-46	-	Putative MYB DNA-binding domain superfamily protein	-	-	-	-	-	GO:0003677//DNA binding	-
MSTRG.18967	299	259	216	732	887	674	11.51	12.57	13.21	40.71	45.91	37.48	12.43	41.36666667	1.734642413	5.37E-48	5.34E-46	--	unknown [Zea mays]	-	-	-	-	-	-	-
Zm00001d011159	1848	1320	1145	417	436	392	72.96	68.14	70.72	27.64	25.71	25.17	70.60666667	26.17333333	-1.431706737	9.61E-48	9.48E-46	-	Ubiquitin-conjugating enzyme family protein	-	-	-	-	GO:0005844//polysome	GO:0005515//protein binding	GO:0002181//cytoplasmic translation
Zm00001d020696	2541	1935	1628	663	715	590	74.95	72.22	74.17	31.73	30.4	27.67	73.78	29.93333333	-1.301476845	9.93E-48	9.77E-46	-	Asparate aminotransferase	-	-	-	-	GO:0005737//cytoplasm;GO:0009507//chloroplast	GO:0003824//catalytic activity;GO:0008483//transaminase activity;GO:0016212//kynurenine-oxoglutarate transaminase activity;GO:0016740//transferase activity;GO:0030170//pyridoxal phosphate binding	GO:0009058//biosynthetic process;GO:0097052//L-kynurenine metabolic process
Zm00001d044513	1743	1338	1109	402	437	340	32.56	32.65	32.33	12.75	11.98	10.54	32.51333333	11.75666667	-1.467552397	1.78E-47	1.74E-45	-	Ascorbate transporter chloroplastic	-	-	-	-	GO:0009536//plastid;GO:0016020//membrane;GO:0016021//integral component of membrane	GO:0005315//inorganic phosphate transmembrane transporter activity	GO:0055085//transmembrane transport
Zm00001d042540	459	285	310	25	14	9	9.67	6.96	12.4	0.99	0.6	0.42	9.676666667	0.67	-3.852277165	2.44E-47	2.38E-45	-	Linoleate 9S-lipoxygenase 1	Metabolism	Lipid metabolism	ko00591//Linoleic acid metabolism	K15718	-	GO:0005515//protein binding;GO:0016491//oxidoreductase activity;GO:0016702//oxidoreductase activity, acting on single donors with incorporation of molecular oxygen, incorporation of two atoms of oxygen;GO:0046872//metal ion binding;GO:0051213//dioxygenase activity	GO:0006633//fatty acid biosynthetic process;GO:0031408//oxylipin biosynthetic process;GO:0034440//lipid oxidation;GO:0055114//oxidation-reduction process
Zm00001d038690	136	97	84	457	459	571	4.35	4.07	4.21	24.45	21.68	29.67	4.21	25.26666667	2.585343209	2.50E-47	2.43E-45	-	CBL-interacting serine/threonine-protein kinase 18	-	-	-	-	GO:0016020//membrane;GO:0016021//integral component of membrane	GO:0000166//nucleotide binding;GO:0004672//protein kinase activity;GO:0004674//protein serine/threonine kinase activity;GO:0005524//ATP binding;GO:0016301//kinase activity;GO:0016740//transferase activity	GO:0006468//protein phosphorylation;GO:0007165//signal transduction;GO:0016310//phosphorylation
Zm00001d033995	1404	984	770	219	289	205	42.5	39.18	36.47	11.08	12.91	10.07	39.38333333	11.35333333	-1.794469289	2.77E-47	2.69E-45	-	-	-	-	-	-	-	-	-
Zm00001d041578	775	583	485	100	136	91	55.52	54.73	54.42	11.99	14.39	10.59	54.89	12.32333333	-2.155150797	2.85E-47	2.75E-45	-	Expressed protein; protein	-	-	-	-	-	-	-
MSTRG.20951	76	66	45	298	438	332	4.07	3.23	2.99	24.74	31.64	26.84	3.43	27.74	3.015687306	3.19E-47	3.07E-45	--	unknown [Zea mays]	-	-	-	-	-	-	-
Zm00001d045139	5788	4158	3259	1040	1424	853	99.79	94.72	85.09	30.11	36.52	23.31	93.2	29.98	-1.636329572	4.08E-47	3.92E-45	vacuolar proton pump homolog1	vacuolar proton pump homolog1	-	-	-	-	GO:0016020//membrane;GO:0016021//integral component of membrane	GO:0004427//inorganic diphosphatase activity;GO:0009678//hydrogen-translocating pyrophosphatase activity	GO:1902600//hydrogen ion transmembrane transport
Zm00001d039590	549	515	478	1402	1545	1695	12.56	15.41	17	53.14	52.77	63.16	14.99	56.35666667	1.9105859	7.57E-47	7.24E-45	-	-	-	-	-	-	GO:0005634//nucleus	GO:0003682//chromatin binding	-
Zm00001d003890	1160	1008	972	2737	2733	3143	33.56	38.22	44.05	132.51	116.78	147.77	38.61	132.3533333	1.77734807	9.34E-47	8.88E-45	-	-	-	-	-	-	-	-	-
Zm00001d021075	1703	1537	1305	292	420	241	25.19	29.79	30.23	7.23	9.17	5.79	28.40333333	7.396666667	-1.941113083	9.35E-47	8.88E-45	-	-	-	-	-	-	-	-	-
Zm00001d034835	2275	1864	1711	3997	4452	4813	29.92	33.96	38.42	87.58	88.11	106.95	34.1	94.21333333	1.466159509	1.50E-46	1.42E-44	-	DNA binding protein	-	-	-	-	GO:0016020//membrane;GO:0016021//integral component of membrane	-	-
MSTRG.18914	1536	1161	929	333	314	294	45.99	45.55	43.56	16.68	13.88	14.3	45.03333333	14.95333333	-1.590526149	2.09E-46	1.97E-44	FAH	fumarylacetoacetase [Zea mays]	Metabolism;Metabolism	Global and overview maps;Amino acid metabolism	ko01100//Metabolic pathways;ko00350//Tyrosine metabolism	K01555;K01555	GO:0044444//cytoplasmic part	GO:0005515//protein binding;GO:0016823//hydrolase activity, acting on acid carbon-carbon bonds, in ketonic substances	GO:0006570//tyrosine metabolic process;GO:0006787//porphyrin-containing compound catabolic process;GO:0016265//death;GO:0019336//phenol-containing compound catabolic process
Zm00001d030471	888	682	487	97	139	75	18.2	18.72	15.98	3.32	4.18	2.5	17.63333333	3.333333333	-2.403267722	2.65E-46	2.49E-44	-	Alpha-L-fucosidase 2	-	-	-	-	GO:0048046//apoplast	GO:0003824//catalytic activity;GO:0004560//alpha-L-fucosidase activity;GO:0047513//1,2-alpha-L-fucosidase activity	GO:0010383//cell wall polysaccharide metabolic process
Zm00001d027987	1371	1082	892	282	242	262	31.23	32.29	31.82	10.75	8.14	9.7	31.78	9.53	-1.737571005	2.72E-46	2.55E-44	bHLH-transcription factor 160	Transcription factor bHLH99	-	-	-	-	-	GO:0046983//protein dimerization activity	-
Zm00001d005951	3525	2615	2158	953	1098	921	93.29	90.98	89.78	42.31	42.58	39.6	91.35	41.49666667	-1.138409276	3.76E-46	3.51E-44	Homeobox-transcription factor 54	Homeobox-leucine zipper protein ATHB-6	-	-	-	-	GO:0005634//nucleus	GO:0003677//DNA binding;GO:0003700//transcription factor activity, sequence-specific DNA binding;GO:0043565//sequence-specific DNA binding	GO:0006355//regulation of transcription, DNA-templated;GO:0045893//positive regulation of transcription, DNA-templated
Zm00001d045021	592	470	379	1056	1356	1370	19.22	21.86	19.64	60.79	73.69	79.06	20.24	71.18	1.814262643	3.96E-46	3.69E-44	-	Probable phosphopantothenoylcysteine decarboxylase	Metabolism;Metabolism	Global and overview maps;Metabolism of cofactors and vitamins	ko01100//Metabolic pathways;ko00770//Pantothenate and CoA biosynthesis	K01598;K01598	-	GO:0003824//catalytic activity	-
MSTRG.14706	47	45	40	306	348	252	1.37	1.72	1.82	14.9	14.97	11.92	1.636666667	13.93	3.089362829	4.01E-46	3.72E-44	--	oxidoreductase [Zea mays]	-	-	-	-	-	-	-
Zm00001d011589	286	237	242	882	906	1157	12.91	14.02	17.11	66.62	60.41	84.87	14.68	70.63333333	2.266497214	4.05E-46	3.75E-44	NAC-transcription factor 134	NAC domain-containing protein 72	-	-	-	-	GO:0005634//nucleus	GO:0003677//DNA binding	GO:0006355//regulation of transcription, DNA-templated
Zm00001d032956	1270	874	718	205	264	202	20.82	19.33	18.51	5.35	6.15	5.06	19.55333333	5.52	-1.824674398	4.71E-46	4.34E-44	-	Acylamino-acid-releasing enzyme	-	-	-	-	-	GO:0004252//serine-type endopeptidase activity;GO:0008236//serine-type peptidase activity	GO:0006508//proteolysis
Zm00001d043327	475	285	248	921	1002	1047	7.85	6.15	6.26	25.02	23.87	27.58	6.753333333	25.49	1.9162597	4.85E-46	4.45E-44	-	Subtilisin-like protease SBT2.1	-	-	-	-	-	GO:0004252//serine-type endopeptidase activity;GO:0008233//peptidase activity;GO:0008236//serine-type peptidase activity;GO:0016787//hydrolase activity	GO:0006508//proteolysis
Zm00001d011418	508	411	323	906	1286	1102	12.4	13.11	12.34	36.12	45.17	42.27	12.61666667	41.18666667	1.706846571	5.08E-46	4.65E-44	-	cytochrome P450 family 72 subfamily A polypeptide 8	-	-	-	-	-	GO:0004497//monooxygenase activity;GO:0005506//iron ion binding;GO:0016491//oxidoreductase activity;GO:0016705//oxidoreductase activity, acting on paired donors, with incorporation or reduction of molecular oxygen;GO:0020037//heme binding;GO:0046872//metal ion binding	GO:0055114//oxidation-reduction process
Zm00001d013415	1981	1500	1308	3006	3104	2995	27.51	26.93	27.88	69.08	62.66	66.23	27.44	65.99	1.265966936	5.22E-46	4.76E-44	-	Receptor-like kinase TMK2	-	-	-	-	GO:0016020//membrane;GO:0016021//integral component of membrane	GO:0000166//nucleotide binding;GO:0004672//protein kinase activity;GO:0004674//protein serine/threonine kinase activity;GO:0005524//ATP binding;GO:0016301//kinase activity;GO:0016740//transferase activity	GO:0006468//protein phosphorylation;GO:0016310//phosphorylation
Zm00001d042611	493	293	256	19	31	18	15.66	12.2	12.74	1.01	1.45	0.93	13.53333333	1.13	-3.582122549	5.44E-46	4.95E-44	gibberellin 20-oxidase3	gibberellin 20-oxidase3	-	-	-	-	-	GO:0016491//oxidoreductase activity;GO:0045544//gibberellin 20-oxidase activity;GO:0046872//metal ion binding;GO:0051213//dioxygenase activity	GO:0009416//response to light stimulus;GO:0009686//gibberellin biosynthetic process;GO:0009826//unidimensional cell growth;GO:0009908//flower development;GO:0055114//oxidation-reduction process
Zm00001d011755	306	250	278	1399	1010	1426	14.99	16.05	21.33	114.67	73.07	113.51	17.45666667	100.4166667	2.524148731	5.53E-46	5.01E-44	OBAP2B	Secreted protein	-	-	-	-	-	-	-
Zm00001d037721	164	151	104	557	599	795	5.54	6.69	5.5	31.49	29.89	43.65	5.91	35.01	2.566537026	8.21E-46	7.42E-44	-	UDP-glycosyltransferase 72B1	-	-	-	-	GO:0043231//intracellular membrane-bounded organelle	GO:0008194//UDP-glycosyltransferase activity;GO:0016740//transferase activity;GO:0016757//transferase activity, transferring glycosyl groups;GO:0016758//transferase activity, transferring hexosyl groups;GO:0080043//quercetin 3-O-glucosyltransferase activity;GO:0080044//quercetin 7-O-glucosyltransferase activity	-
Zm00001d050074	292	253	227	732	780	812	4.41	4.84	5.15	16.04	15.52	17.69	4.8	16.41666667	1.774054913	8.29E-46	7.46E-44	-	Putative leucine-rich repeat receptor-like protein kinase family protein	-	-	-	-	GO:0005886//plasma membrane;GO:0009506//plasmodesma;GO:0016020//membrane;GO:0016021//integral component of membrane	GO:0000166//nucleotide binding;GO:0004672//protein kinase activity;GO:0004674//protein serine/threonine kinase activity;GO:0005515//protein binding;GO:0005524//ATP binding;GO:0016301//kinase activity;GO:0016740//transferase activity	GO:0006468//protein phosphorylation;GO:0009755//hormone-mediated signaling pathway;GO:0016310//phosphorylation;GO:0046777//protein autophosphorylation
MSTRG.28782	28	33	29	297	320	547	0.81	1.25	1.32	14.41	13.71	25.78	1.126666667	17.96666667	3.995190121	1.31E-45	1.17E-43	--	hypothetical protein SORBI_3010G075200 [Sorghum bicolor]	-	-	-	-	-	-	-
Zm00001d032598	884	738	552	133	163	98	12.57	13.72	12.57	2.95	3.38	2.12	12.95333333	2.816666667	-2.201262654	1.34E-45	1.20E-43	-	Transducin/WD40 repeat-like superfamily protein	-	-	-	-	GO:0005737//cytoplasm;GO:0005856//cytoskeleton;GO:0005874//microtubule;GO:0008352//katanin complex;GO:0016020//membrane;GO:0016021//integral component of membrane	GO:0005515//protein binding;GO:0008017//microtubule binding;GO:0008568//microtubule-severing ATPase activity	GO:0007019//microtubule depolymerization;GO:0051013//microtubule severing
Zm00001d012292	2029	1324	1188	3307	4008	4580	70.29	60.12	64.46	191.66	205.07	257.78	64.95666667	218.17	1.747903228	1.38E-45	1.23E-43	-	Glucan endo-13-beta-glucosidase 14	-	-	-	-	GO:0046658//anchored component of plasma membrane	GO:0004553//hydrolase activity, hydrolyzing O-glycosyl compounds;GO:0016787//hydrolase activity	GO:0005975//carbohydrate metabolic process
Zm00001d053177	1837	1145	1140	283	360	217	53.71	43.96	52.7	13.8	15.46	10.43	50.12333333	13.23	-1.921669299	1.57E-45	1.39E-43	-	Actin-7	-	-	-	-	GO:0005737//cytoplasm;GO:0005856//cytoskeleton	GO:0000166//nucleotide binding;GO:0005524//ATP binding	-
Zm00001d020358	159	108	105	702	578	1029	4.56	4.06	4.72	33.68	24.48	47.95	4.446666667	35.37	2.991730053	1.86E-45	1.65E-43	-	Ubiquitin-protein ligase	-	-	-	-	GO:0005634//nucleus;GO:0005737//cytoplasm	GO:0004842//ubiquitin-protein transferase activity;GO:0005515//protein binding;GO:0016874//ligase activity	GO:0016567//protein ubiquitination
Zm00001d029810	2235	1748	1547	583	570	484	71.1	72.87	77.08	31.03	26.78	25.02	73.68333333	27.61	-1.416147441	1.92E-45	1.69E-43	-	Methylsterol monooxygenase 1-2	-	-	-	-	GO:0005789//endoplasmic reticulum membrane;GO:0016020//membrane;GO:0016021//integral component of membrane	GO:0000254//C-4 methylsterol oxidase activity;GO:0004497//monooxygenase activity;GO:0005506//iron ion binding;GO:0016491//oxidoreductase activity	GO:0008610//lipid biosynthetic process;GO:0016126//sterol biosynthetic process;GO:0055114//oxidation-reduction process
Zm00001d002051	5795	4083	3163	1438	1459	1246	134.08	123.8	114.62	55.66	49.85	46.84	124.1666667	50.78333333	-1.289850926	2.66E-45	2.34E-43	-	D-3-phosphoglycerate dehydrogenase 3 chloroplastic	Metabolism;Metabolism;Metabolism;Metabolism	Global and overview maps;Global and overview maps;Global and overview maps;Amino acid metabolism	ko01100//Metabolic pathways;ko01200//Carbon metabolism;ko01230//Biosynthesis of amino acids;ko00260//Glycine, serine and threonine metabolism	K00058;K00058;K00058;K00058	GO:0009570//chloroplast stroma	GO:0004617//phosphoglycerate dehydrogenase activity;GO:0016491//oxidoreductase activity;GO:0016616//oxidoreductase activity, acting on the CH-OH group of donors, NAD or NADP as acceptor;GO:0051287//NAD binding	GO:0006520//cellular amino acid metabolic process;GO:0006564//L-serine biosynthetic process;GO:0008652//cellular amino acid biosynthetic process;GO:0055114//oxidation-reduction process
Zm00001d026415	1063	584	621	60	126	57	17.33	12.41	15.68	1.64	3.03	1.48	15.14	2.05	-2.88466939	2.87E-45	2.52E-43	-	Beta-D-xylosidase 4	Metabolism;Metabolism	Global and overview maps;Carbohydrate metabolism	ko01100//Metabolic pathways;ko00520//Amino sugar and nucleotide sugar metabolism	K15920;K15920	GO:0009505//plant-type cell wall	GO:0004553//hydrolase activity, hydrolyzing O-glycosyl compounds;GO:0009044//xylan 1,4-beta-xylosidase activity;GO:0016787//hydrolase activity;GO:0046556//alpha-L-arabinofuranosidase activity	GO:0005975//carbohydrate metabolic process;GO:0031222//arabinan catabolic process;GO:0045493//xylan catabolic process
Zm00001d034996	3473	2916	2474	5073	5672	5438	58.24	62.51	63.26	144.99	138.98	150.04	61.33666667	144.67	1.237944113	4.01E-45	3.51E-43	-	evolutionarily conserved C-terminal region 7	-	-	-	-	-	GO:0003723//RNA binding	-
MSTRG.5290	58	33	47	284	322	300	0.57	0.44	0.75	4.65	4.69	4.79	0.586666667	4.71	3.005114132	4.17E-45	3.63E-43	SHM7	OSJNBa0081G05.10 [Oryza sativa Japonica Group]	-	-	-	-	-	-	-
Zm00001d016766	800	635	616	1534	1699	1776	11.37	11.6	13.52	35.73	35.12	40.45	12.16333333	37.1	1.608880537	4.25E-45	3.69E-43	-	-	-	-	-	-	-	-	-
Zm00001d041243	5943	4611	3205	1403	1388	1110	184.81	187.89	156.1	72.99	63.74	56.08	176.2666667	64.27	-1.455542299	4.26E-45	3.69E-43	-	Probable malate dehydrogenase glyoxysomal	Metabolism;Metabolism;Metabolism;Metabolism;Metabolism;Metabolism;Metabolism;Metabolism	Global and overview maps;Global and overview maps;Global and overview maps;Amino acid metabolism;Carbohydrate metabolism;Carbohydrate metabolism;Carbohydrate metabolism;Energy metabolism	ko01100//Metabolic pathways;ko01110//Biosynthesis of secondary metabolites;ko01200//Carbon metabolism;ko00270//Cysteine and methionine metabolism;ko00620//Pyruvate metabolism;ko00020//Citrate cycle (TCA cycle);ko00630//Glyoxylate and dicarboxylate metabolism;ko00710//Carbon fixation in photosynthetic organisms	K00026;K00026;K00026;K00026;K00026;K00026;K00026;K00026	GO:0005737//cytoplasm;GO:0009507//chloroplast	GO:0003824//catalytic activity;GO:0016491//oxidoreductase activity;GO:0016615//malate dehydrogenase activity;GO:0016616//oxidoreductase activity, acting on the CH-OH group of donors, NAD or NADP as acceptor;GO:0030060//L-malate dehydrogenase activity	GO:0005975//carbohydrate metabolic process;GO:0006099//tricarboxylic acid cycle;GO:0006108//malate metabolic process;GO:0019752//carboxylic acid metabolic process;GO:0055114//oxidation-reduction process
Zm00001d046824	47	42	24	411	275	493	3.45	4.04	2.76	50.53	29.84	58.86	3.416666667	46.41	3.763774288	4.72E-45	4.08E-43	-	-	-	-	-	-	-	-	-
Zm00001d026573	2710	2264	1580	656	689	559	75.83	83.02	69.25	30.71	28.47	25.42	76.03333333	28.2	-1.430936878	5.67E-45	4.88E-43	-	Methylthioribose kinase	-	-	-	-	-	GO:0016301//kinase activity;GO:0046522//S-methyl-5-thioribose kinase activity	GO:0009086//methionine biosynthetic process;GO:0016310//phosphorylation
Zm00001d012564	1241	897	824	253	227	202	39.85	37.74	41.44	13.59	10.76	10.54	39.67666667	11.63	-1.77043973	6.22E-45	5.35E-43	-	Probable E3 ubiquitin-protein ligase RHC1A	-	-	-	-	-	GO:0016874//ligase activity;GO:0061630//ubiquitin protein ligase activity	GO:0006511//ubiquitin-dependent protein catabolic process;GO:0016567//protein ubiquitination
Zm00001d004676	6932	5133	4105	1967	2253	1803	191.51	185.84	177.61	90.91	91.9	80.94	184.9866667	87.91666667	-1.073212696	6.64E-45	5.68E-43	-	ARM repeat superfamily protein	-	-	-	-	GO:0005737//cytoplasm	GO:0003743//translation initiation factor activity;GO:0005515//protein binding	GO:0006413//translational initiation
Zm00001d027448	233	185	153	516	660	612	5.37	5.52	5.37	19.66	22.13	22.87	5.42	21.55333333	1.99154625	7.36E-45	6.28E-43	-	DUF21 domain-containing protein	-	-	-	-	GO:0005623//cell;GO:0005737//cytoplasm;GO:0016020//membrane;GO:0016021//integral component of membrane;GO:0043231//intracellular membrane-bounded organelle	-	GO:0030026//cellular manganese ion homeostasis
Zm00001d033817	4485	3582	2903	1180	1253	900	42	42.8	41.41	19.29	17.58	14.57	42.07	17.14666667	-1.294863676	8.36E-45	7.11E-43	-	ILITYHIA	-	-	-	-	-	GO:0005515//protein binding;GO:0019887//protein kinase regulator activity;GO:0019901//protein kinase binding;GO:0043022//ribosome binding	GO:0006417//regulation of translation;GO:0033674//positive regulation of kinase activity;GO:0045859//regulation of protein kinase activity
Zm00001d014865	844	644	460	109	79	59	17.21	17.21	14.69	3.72	2.38	1.96	16.37	2.686666667	-2.607165079	9.46E-45	8.02E-43	-	Callose synthase 3	-	-	-	-	GO:0000148//1,3-beta-D-glucan synthase complex;GO:0016020//membrane;GO:0016021//integral component of membrane	GO:0003843//1,3-beta-D-glucan synthase activity	GO:0006075//(1->3)-beta-D-glucan biosynthetic process
Zm00001d006454	202	148	119	459	600	505	3.32	3.12	3.1	12.54	14.43	13.13	3.18	13.36666667	2.071541065	9.66E-45	8.17E-43	-	Filament-like plant protein 3	-	-	-	-	-	-	-
Zm00001d045631	685	528	470	6	2	0	25.74	26	27.66	0.47	0.11	0	26.46666667	0.193333333	-7.096942297	1.07E-44	9.05E-43	-	Acyl-CoA N-acyltransferase with RING/FYVE/PHD-type zinc finger domain	-	-	-	-	GO:0005634//nucleus	GO:0000977//RNA polymerase II regulatory region sequence-specific DNA binding;GO:0003682//chromatin binding;GO:0016740//transferase activity;GO:0016746//transferase activity, transferring acyl groups;GO:0042393//histone binding;GO:0044212//transcription regulatory region DNA binding;GO:0046872//metal ion binding	GO:0045944//positive regulation of transcription from RNA polymerase II promoter
Zm00001d049479	3728	3071	2735	5581	6235	6101	86.75	94.88	102.16	218.82	216.59	232	94.59666667	222.47	1.233749549	1.30E-44	1.09E-42	-	Regulator of Vps4 activity in the MVB pathway protein	Cellular Processes	Transport and catabolism	ko04144//Endocytosis	K19476	-	-	GO:0008104//protein localization;GO:0015031//protein transport
MSTRG.18882	308	304	260	961	894	994	1.41	1.65	1.8	6.09	5.18	6.47	1.62	5.913333333	1.867977791	1.41E-44	1.18E-42	Tf2-11	prpol [Zea mays]	-	-	-	-	-	-	-
Zm00001d005248	1092	728	592	158	200	156	29.36	25.59	24.94	7.08	7.98	6.76	26.63	7.273333333	-1.872363828	1.50E-44	1.26E-42	-	Dolichyl-diphosphooligosaccharide--protein glycosyltransferase 48 kDa subunit	Metabolism;Genetic Information Processing;Metabolism	Global and overview maps;Folding, sorting and degradation;Glycan biosynthesis and metabolism	ko01100//Metabolic pathways;ko04141//Protein processing in endoplasmic reticulum;ko00510//N-Glycan biosynthesis	K12670;K12670;K12670	GO:0005783//endoplasmic reticulum;GO:0005789//endoplasmic reticulum membrane;GO:0008250//oligosaccharyltransferase complex;GO:0016020//membrane;GO:0016021//integral component of membrane	GO:0004579//dolichyl-diphosphooligosaccharide-protein glycotransferase activity;GO:0016740//transferase activity;GO:0016757//transferase activity, transferring glycosyl groups	GO:0006486//protein glycosylation;GO:0018279//protein N-linked glycosylation via asparagine
Zm00001d011331	449	338	267	1193	1209	1813	23.2	22.88	21.6	103.11	92.23	152.18	22.56	115.84	2.360294535	1.51E-44	1.26E-42	-	-	-	-	-	-	-	-	-
Zm00001d015435	1610	1153	905	318	352	259	24.45	22.92	21.75	7.96	7.91	6.47	23.04	7.446666667	-1.629474032	1.76E-44	1.46E-42	-	Protein STRUBBELIG-RECEPTOR FAMILY 1	-	-	-	-	GO:0016020//membrane;GO:0016021//integral component of membrane	GO:0004672//protein kinase activity;GO:0005515//protein binding;GO:0005524//ATP binding	GO:0006468//protein phosphorylation
Zm00001d052796	857	680	538	132	154	156	39.65	41.18	38.92	10.14	10.57	11.64	39.91666667	10.78333333	-1.888188039	1.77E-44	1.47E-42	-	14-3-3-like protein A	-	-	-	-	GO:0016020//membrane;GO:0016021//integral component of membrane	GO:0019904//protein domain specific binding	-
Zm00001d028193	2762	2013	1885	4604	5060	5846	60.96	57.4	64.19	169.09	163.51	207.81	60.85	180.1366667	1.565762702	1.95E-44	1.61E-42	-	AT-rich interactive domain-containing protein 2	-	-	-	-	-	-	-
Zm00001d049759	1832	1320	1152	434	488	404	49.58	49.23	49.72	20.45	21.15	19.54	49.51	20.38	-1.280565898	3.76E-44	3.10E-42	-	Oligouridylate-binding protein 1C	-	-	-	-	GO:0005634//nucleus;GO:0005686//U2 snRNP;GO:1990904//ribonucleoprotein complex	GO:0003676//nucleic acid binding;GO:0003723//RNA binding	GO:0000398//mRNA splicing, via spliceosome
Zm00001d026269	621	422	399	1129	1240	1351	26.32	23.44	26.48	80.05	77.6	93.02	25.41333333	83.55666667	1.717169321	3.82E-44	3.14E-42	-	Probable protein phosphatase 2C 9	-	-	-	-	-	GO:0003824//catalytic activity;GO:0004722//protein serine/threonine phosphatase activity;GO:0004724//magnesium-dependent protein serine/threonine phosphatase activity	GO:0006470//protein dephosphorylation
Zm00001d045352	6096	4389	3797	1492	1675	1140	281.15	267.62	276.27	116.22	115.02	87.73	275.0133333	106.3233333	-1.371043326	4.65E-44	3.80E-42	-	Nucleosome assembly protein 1;2	-	-	-	-	GO:0005634//nucleus	-	GO:0006334//nucleosome assembly
Zm00001d034221	115	75	60	412	388	511	4.25	3.63	3.47	25.48	21.18	30.69	3.783333333	25.78333333	2.768708994	4.86E-44	3.97E-42	-	Formin-like protein 18	-	-	-	-	-	-	-
Zm00001d027278	4154	3539	2791	1018	1276	840	37.76	37.34	36.81	14.61	16.26	12.3	37.30333333	14.39	-1.37423796	5.48E-44	4.46E-42	-	transcription regulators	-	-	-	-	GO:0000932//cytoplasmic mRNA processing body;GO:0016020//membrane;GO:0016021//integral component of membrane;GO:0030015//CCR4-NOT core complex	GO:0032947//protein complex scaffold;GO:0060090//binding, bridging	GO:0000288//nuclear-transcribed mRNA catabolic process, deadenylation-dependent decay;GO:0006417//regulation of translation;GO:0017148//negative regulation of translation
Zm00001d042282	7419	5426	4285	2049	2307	1822	225.79	216.28	204.83	104.79	104.03	90.36	215.6333333	99.72666667	-1.112528978	5.59E-44	4.54E-42	-	Aldolase-type TIM barrel family protein	-	-	-	-	GO:0005622//intracellular;GO:0005737//cytoplasm	GO:0003824//catalytic activity;GO:0004801//sedoheptulose-7-phosphate:D-glyceraldehyde-3-phosphate glyceronetransferase activity	GO:0005975//carbohydrate metabolic process;GO:0006098//pentose-phosphate shunt
Zm00001d052113	1457	1225	1089	2311	2701	2517	28.45	31.35	33.31	75.53	77.9	79.88	31.03666667	77.77	1.325240118	7.60E-44	6.14E-42	-	Replication protein A 70 kDa DNA-binding subunit A	Genetic Information Processing;Genetic Information Processing;Genetic Information Processing;Genetic Information Processing	Replication and repair;Replication and repair;Replication and repair;Replication and repair	ko03420//Nucleotide excision repair;ko03030//DNA replication;ko03440//Homologous recombination;ko03430//Mismatch repair	K07466;K07466;K07466;K07466	GO:0000784//nuclear chromosome, telomeric region;GO:0000790//nuclear chromatin;GO:0005634//nucleus;GO:0005662//DNA replication factor A complex	GO:0003676//nucleic acid binding;GO:0003677//DNA binding;GO:0003684//damaged DNA binding;GO:0003697//single-stranded DNA binding;GO:0043047//single-stranded telomeric DNA binding;GO:0043565//sequence-specific DNA binding;GO:0046872//metal ion binding	GO:0000723//telomere maintenance;GO:0000724//double-strand break repair via homologous recombination;GO:0006260//DNA replication;GO:0006261//DNA-dependent DNA replication;GO:0006268//DNA unwinding involved in DNA replication;GO:0006281//DNA repair;GO:0006289//nucleotide-excision repair;GO:0006310//DNA recombination;GO:0007004//telomere maintenance via telomerase;GO:0007131//reciprocal meiotic rec…
Zm00001d051929	1545	1143	817	280	335	260	39.95	38.74	33.1	12.1	12.77	10.9	37.26333333	11.92333333	-1.643969116	7.61E-44	6.14E-42	-	60S ribosomal protein L23	Genetic Information Processing	Translation	ko03010//Ribosome	K02894	GO:0005840//ribosome;GO:0016020//membrane;GO:0016021//integral component of membrane;GO:0022625//cytosolic large ribosomal subunit	GO:0003735//structural constituent of ribosome;GO:0070180//large ribosomal subunit rRNA binding	GO:0006412//translation
Zm00001d042225	1106	910	836	2079	2377	2661	41.75	44.65	50.14	131.96	133.31	162.63	45.51333333	142.6333333	1.647950022	7.94E-44	6.38E-42	-	Heavy metal transport/detoxification superfamily protein	-	-	-	-	-	GO:0046872//metal ion binding	GO:0030001//metal ion transport
MSTRG.1892	369	310	366	1091	1213	1210	13.43	14.81	20.89	66.54	65.27	71.63	16.37666667	67.81333333	2.049927223	8.67E-44	6.95E-42	--	unknown [Zea mays]	-	-	-	-	-	-	-
Zm00001d012277	571	435	388	1053	1108	1125	13.36	13.27	14.29	40.61	37.71	42.34	13.64	40.22	1.560069437	9.05E-44	7.23E-42	-	Actin-7	-	-	-	-	GO:0005737//cytoplasm;GO:0005856//cytoskeleton;GO:0030027//lamellipodium;GO:0030175//filopodium;GO:0044297//cell body	GO:0000166//nucleotide binding;GO:0005524//ATP binding	GO:0010628//positive regulation of gene expression;GO:0090131//mesenchyme migration
Zm00001d002334	3213	2407	1946	845	1011	871	67.82	66.57	64.33	29.84	31.51	29.87	66.24	30.40666667	-1.123315003	9.66E-44	7.70E-42	-	AICARFT/IMPCHase bienzyme family protein	Metabolism;Metabolism;Metabolism;Metabolism	Global and overview maps;Global and overview maps;Nucleotide metabolism;Metabolism of cofactors and vitamins	ko01100//Metabolic pathways;ko01110//Biosynthesis of secondary metabolites;ko00230//Purine metabolism;ko00670//One carbon pool by folate	K00602;K00602;K00602;K00602	GO:0005829//cytosol	GO:0003824//catalytic activity;GO:0003937//IMP cyclohydrolase activity;GO:0004643//phosphoribosylaminoimidazolecarboxamide formyltransferase activity	GO:0006164//purine nucleotide biosynthetic process;GO:0006189//'de novo' IMP biosynthetic process
Zm00001d017829	1656	1451	1173	2556	3032	2869	41.93	48.04	46.33	108.3	112.99	118.21	45.43333333	113.1666667	1.316626012	1.14E-43	9.09E-42	-	RNA-binding (RRM/RBD/RNP motifs) family protein	-	-	-	-	GO:0005634//nucleus;GO:0016020//membrane;GO:0016021//integral component of membrane;GO:1990904//ribonucleoprotein complex	GO:0003676//nucleic acid binding;GO:0003723//RNA binding;GO:0003729//mRNA binding	GO:0006397//mRNA processing;GO:0051252//regulation of RNA metabolic process
Zm00001d036704	1077	740	676	198	216	188	14.42	13.05	14.29	4.47	4.2	4.18	13.92	4.283333333	-1.700353352	1.32E-43	1.05E-41	-	Histidine kinase 5	-	-	-	-	GO:0005622//intracellular;GO:0005887//integral component of plasma membrane	GO:0000155//phosphorelay sensor kinase activity;GO:0004673//protein histidine kinase activity;GO:0009927//histidine phosphotransfer kinase activity;GO:0016301//kinase activity;GO:0016772//transferase activity, transferring phosphorus-containing groups	GO:0000160//phosphorelay signal transduction system;GO:0007165//signal transduction;GO:0016310//phosphorylation;GO:0018106//peptidyl-histidine phosphorylation;GO:0023014//signal transduction by protein phosphorylation;GO:0046777//protein autophosphorylation
Zm00001d014585	4190	3596	2993	7398	8149	9539	112.27	126.26	125.8	330.74	321.96	414.34	121.4433333	355.68	1.550296558	1.38E-43	1.09E-41	-	Cytoplasmic 60S subunit biogenesis factor REI1 homolog 1	-	-	-	-	GO:0022625//cytosolic large ribosomal subunit;GO:0030687//preribosome, large subunit precursor	GO:0003676//nucleic acid binding;GO:0046872//metal ion binding	GO:0042273//ribosomal large subunit biogenesis
Zm00001d052372	453	284	243	27	28	18	23.31	19.15	19.62	2.32	2.15	1.5	20.69333333	1.99	-3.378325721	1.41E-43	1.11E-41	-	Protein LURP-one-related 8	-	-	-	-	-	-	-
Zm00001d030584	467	388	322	858	1006	921	11.35	12.35	12.25	34.88	36.1	36.36	11.98333333	35.78	1.578124117	1.43E-43	1.13E-41	-	DROUGHT SENSITIVE 1	-	-	-	-	GO:0005634//nucleus	GO:0003677//DNA binding;GO:0005515//protein binding	GO:0006974//cellular response to DNA damage stimulus;GO:0009414//response to water deprivation;GO:0009737//response to abscisic acid;GO:2000001//regulation of DNA damage checkpoint
Zm00001d045147	1658	1215	911	304	322	213	25.53	23.84	20.86	7.4	7.07	5.38	23.41	6.616666667	-1.822948428	1.59E-43	1.25E-41	-	Probable pre-mRNA-splicing factor ATP-dependent RNA helicase DEAH4	-	-	-	-	GO:0005681//spliceosomal complex	GO:0000166//nucleotide binding;GO:0003723//RNA binding;GO:0004386//helicase activity;GO:0005524//ATP binding;GO:0016787//hydrolase activity;GO:0034459//ATP-dependent 3'-5' RNA helicase activity	GO:0000398//mRNA splicing, via spliceosome
MSTRG.26430	104	83	66	352	377	421	1.36	1.57	1.39	8.82	8.21	9.88	1.44	8.97	2.639039173	1.60E-43	1.25E-41	--	OSJNBb0052B05.12 [Oryza sativa Japonica Group]	-	-	-	-	-	-	-
MSTRG.27136	14	8	8	210	191	245	0.27	0.2	0.24	4.7	3.64	5.33	0.236666667	4.556666667	4.267050408	1.94E-43	1.51E-41	--	reverse transcriptase [Zea mays]	-	-	-	-	-	-	-
Zm00001d013810	1195	1119	1033	2526	2942	3042	31.2	39.13	42.72	110.84	113.2	129.6	37.68333333	117.88	1.645320474	2.02E-43	1.57E-41	multidrug and toxic compound extrusion2	multidrug and toxic compound extrusion2	-	-	-	-	GO:0016020//membrane;GO:0016021//integral component of membrane	GO:0015238//drug transmembrane transporter activity;GO:0015297//antiporter activity;GO:0022857//transmembrane transporter activity;GO:0042910//xenobiotic transporter activity	GO:0006855//drug transmembrane transport;GO:0042908//xenobiotic transport;GO:0055085//transmembrane transport
Zm00001d007068	2711	2141	1929	4814	5258	6286	66.27	68.59	73.86	196.9	189.82	249.68	69.57333333	212.1333333	1.608364986	2.08E-43	1.61E-41	math-btb16	BTB/POZ and MATH domain-containing protein 2	-	-	-	-	-	GO:0005515//protein binding	-
Zm00001d003621	1331	1002	855	2092	2288	2466	14.81	14.63	14.97	39.35	37.5	44.62	14.80333333	40.49	1.451643572	2.10E-43	1.63E-41	-	U-box domain-containing protein 33	-	-	-	-	GO:0005634//nucleus;GO:0005737//cytoplasm;GO:0033588//Elongator holoenzyme complex	GO:0004672//protein kinase activity;GO:0004842//ubiquitin-protein transferase activity;GO:0005515//protein binding;GO:0005524//ATP binding	GO:0002098//tRNA wobble uridine modification;GO:0006468//protein phosphorylation;GO:0016567//protein ubiquitination
Zm00001d011823	526	457	414	1146	1252	1380	10.08	11.29	11.55	35.64	33.91	41.84	10.97333333	37.13	1.75858348	2.34E-43	1.81E-41	-	Bzip transcription factor-like; protein	-	-	-	-	-	-	GO:0071249//cellular response to nitrate
Zm00001d013289	257	219	219	814	857	1156	11.56	12.93	15.46	61.41	57.01	84.64	13.31666667	67.68666667	2.345638668	2.44E-43	1.87E-41	-	Transmembrane BAX inhibitor motif-containing protein 4	-	-	-	-	GO:0016020//membrane;GO:0016021//integral component of membrane	-	-
Zm00001d017826	442	381	287	887	959	989	9.78	11.08	9.95	32.77	31.32	35.63	10.27	33.24	1.6944842	2.51E-43	1.92E-41	-	3-hydroxy-3-methylglutaryl-coenzyme A reductase 2	Metabolism;Metabolism;Metabolism	Global and overview maps;Global and overview maps;Metabolism of terpenoids and polyketides	ko01100//Metabolic pathways;ko01110//Biosynthesis of secondary metabolites;ko00900//Terpenoid backbone biosynthesis	K00021;K00021;K00021	GO:0005778//peroxisomal membrane;GO:0005783//endoplasmic reticulum;GO:0005789//endoplasmic reticulum membrane;GO:0016021//integral component of membrane	GO:0004420//hydroxymethylglutaryl-CoA reductase (NADPH) activity;GO:0005515//protein binding;GO:0016491//oxidoreductase activity;GO:0016616//oxidoreductase activity, acting on the CH-OH group of donors, NAD or NADP as acceptor;GO:0042282//hydroxymethylglutaryl-CoA reductase activity;GO:0050661//NADP binding;GO:0050662//coenzyme binding	GO:0008299//isoprenoid biosynthetic process;GO:0015936//coenzyme A metabolic process;GO:0016126//sterol biosynthetic process;GO:0055114//oxidation-reduction process
MSTRG.18842	226	215	186	624	687	708	3.5	4.36	4.51	16.16	15.7	17.8	4.123333333	16.55333333	2.005238761	2.93E-43	2.24E-41	TY3B-G	gag-pol polyprotein [Hordeum vulgare]	-	-	-	-	-	-	-
Zm00001d042473	3121	2350	1982	764	814	568	70.13	69.19	69.75	28.72	27.01	20.74	69.69	25.49	-1.451020282	3.15E-43	2.40E-41	-	Peptide transporter PTR2	-	-	-	-	GO:0016020//membrane;GO:0016021//integral component of membrane	GO:0015333//peptide:proton symporter activity;GO:0022857//transmembrane transporter activity;GO:0035673//oligopeptide transmembrane transporter activity;GO:1904680//peptide transmembrane transporter activity	GO:0006857//oligopeptide transport;GO:0035672//oligopeptide transmembrane transport;GO:0055085//transmembrane transport;GO:1902600//hydrogen ion transmembrane transport
Zm00001d039865	3426	2028	1870	576	517	618	109.87	85.08	93.67	30.82	24.42	32.3	96.20666667	29.18	-1.721156986	3.51E-43	2.67E-41	triose phosphate isomerase4	triose phosphate isomerase4	Metabolism;Metabolism;Metabolism;Metabolism;Metabolism;Metabolism;Metabolism;Metabolism	Global and overview maps;Global and overview maps;Global and overview maps;Global and overview maps;Carbohydrate metabolism;Carbohydrate metabolism;Carbohydrate metabolism;Energy metabolism	ko01100//Metabolic pathways;ko01110//Biosynthesis of secondary metabolites;ko01200//Carbon metabolism;ko01230//Biosynthesis of amino acids;ko00010//Glycolysis / Gluconeogenesis;ko00562//Inositol phosphate metabolism;ko00051//Fructose and mannose metabolism;ko00710//Carbon fixation in photosynthetic organisms	K01803;K01803;K01803;K01803;K01803;K01803;K01803;K01803	GO:0005737//cytoplasm;GO:0005829//cytosol	GO:0003824//catalytic activity;GO:0004807//triose-phosphate isomerase activity;GO:0016853//isomerase activity	GO:0006094//gluconeogenesis;GO:0006096//glycolytic process;GO:0019563//glycerol catabolic process;GO:0046166//glyceraldehyde-3-phosphate biosynthetic process
Zm00001d042662	1011	800	712	1557	1811	1622	8.51	8.82	9.39	21.94	22.51	22.19	8.906666667	22.21333333	1.318468393	3.90E-43	2.96E-41	-	Putative 1-phosphatidylinositol-3-phosphate 5-kinase FAB1D	Metabolism;Cellular Processes;Environmental Information Processing;Metabolism	Global and overview maps;Transport and catabolism;Signal transduction;Carbohydrate metabolism	ko01100//Metabolic pathways;ko04145//Phagosome;ko04070//Phosphatidylinositol signaling system;ko00562//Inositol phosphate metabolism	K00921;K00921;K00921;K00921	GO:0010008//endosome membrane	GO:0000166//nucleotide binding;GO:0000285//1-phosphatidylinositol-3-phosphate 5-kinase activity;GO:0005524//ATP binding;GO:0016301//kinase activity;GO:0016307//phosphatidylinositol phosphate kinase activity;GO:0016740//transferase activity	GO:0016310//phosphorylation;GO:0046488//phosphatidylinositol metabolic process;GO:0046854//phosphatidylinositol phosphorylation
Zm00001d021788	9997	7851	5944	2590	3083	2136	257.13	264.61	239.45	111.45	117.1	89.26	253.73	105.9366667	-1.260092088	4.14E-43	3.13E-41	-	Elongation factor 1-alpha	Genetic Information Processing	Translation	ko03013//RNA transport	K03231	GO:0005737//cytoplasm	GO:0000166//nucleotide binding;GO:0003746//translation elongation factor activity;GO:0003924//GTPase activity;GO:0005525//GTP binding	GO:0006412//translation;GO:0006414//translational elongation
Zm00001d001927	16	8	15	185	223	267	0.57	0.37	0.83	10.96	11.66	15.36	0.59	12.66	4.42341864	4.63E-43	3.48E-41	-	Flavonol synthase/flavanone 3-hydroxylase	-	-	-	-	-	GO:0016491//oxidoreductase activity;GO:0046872//metal ion binding;GO:0051213//dioxygenase activity	GO:0055114//oxidation-reduction process;GO:0071456//cellular response to hypoxia;GO:0080167//response to karrikin
Zm00001d017783	1190	951	744	1803	2123	2150	25.05	26.09	24.28	63.7	66.51	74.17	25.14	68.12666667	1.43823497	4.73E-43	3.55E-41	-	AAA-type ATPase family protein	-	-	-	-	GO:0005739//mitochondrion	GO:0000166//nucleotide binding;GO:0005524//ATP binding;GO:0008270//zinc ion binding;GO:0016787//hydrolase activity	GO:0007005//mitochondrion organization
Zm00001d022490	2331	1845	1362	574	551	485	56.56	59.04	51.59	23.9	20.25	19.24	55.73	21.13	-1.399161386	4.81E-43	3.59E-41	-	Xylose isomerase	Metabolism;Metabolism;Metabolism	Global and overview maps;Carbohydrate metabolism;Carbohydrate metabolism	ko01100//Metabolic pathways;ko00051//Fructose and mannose metabolism;ko00040//Pentose and glucuronate interconversions	K01805;K01805;K01805	-	GO:0009045//xylose isomerase activity;GO:0016853//isomerase activity;GO:0046872//metal ion binding	GO:0005975//carbohydrate metabolic process;GO:0042732//D-xylose metabolic process
Zm00001d024886	864	705	533	120	106	57	23.04	24.62	22.25	5.36	4.18	2.49	23.30333333	4.01	-2.538862192	5.15E-43	3.84E-41	-	Zinc finger (C3HC4-type RING finger) family protein	-	-	-	-	GO:0016020//membrane;GO:0016021//integral component of membrane	-	-
Zm00001d034931	1148	732	698	151	187	98	15.29	11.93	13.94	3.35	3.98	2	13.72	3.11	-2.141293996	6.73E-43	5.01E-41	-	COP1-interacting protein-related	-	-	-	-	-	-	-
Zm00001d020834	2200	1790	1596	605	596	548	55.13	57.31	62.03	24.37	21.27	21.91	58.15666667	22.51666667	-1.368951313	9.98E-43	7.40E-41	bHLH-transcription factor 106	Transcription factor BIM2	-	-	-	-	GO:0043231//intracellular membrane-bounded organelle	GO:0005515//protein binding;GO:0046983//protein dimerization activity	GO:0009451//RNA modification
Zm00001d016755	914	576	449	87	123	66	36.28	29.97	27.92	5.78	7.21	4.26	31.39	5.75	-2.448671168	1.03E-42	7.61E-41	-	-	-	-	-	-	-	-	-
Zm00001d034986	711	645	404	1296	1728	1442	17.84	21.2	15.87	54.4	63.98	58.77	18.30333333	59.05	1.689830649	1.08E-42	7.98E-41	-	Cytochrome P450 71A26	-	-	-	-	GO:0016020//membrane;GO:0016021//integral component of membrane	GO:0004497//monooxygenase activity;GO:0005506//iron ion binding;GO:0016491//oxidoreductase activity;GO:0016705//oxidoreductase activity, acting on paired donors, with incorporation or reduction of molecular oxygen;GO:0016709//oxidoreductase activity, acting on paired donors, with incorporation or reduction of molecular oxygen, NAD(P)H as one donor, and incorporation of one atom of oxygen;GO:00200…	GO:0055114//oxidation-reduction process
Zm00001d039005	5689	4801	4165	8011	9224	8653	88.06	97.55	99.48	206.73	212.45	217.04	95.03	212.0733333	1.158108289	1.31E-42	9.66E-41	-	Guanylate-binding family protein	-	-	-	-	GO:0016020//membrane	GO:0000166//nucleotide binding;GO:0003924//GTPase activity;GO:0005525//GTP binding	-
Zm00001d032187	3184	2551	2182	4356	5051	4958	129.93	136.41	139.45	297.39	304.37	328.71	135.2633333	310.1566667	1.197226323	1.35E-42	9.92E-41	-	Malate dehydrogenase	Metabolism;Metabolism;Metabolism;Metabolism;Metabolism;Metabolism;Metabolism;Metabolism	Global and overview maps;Global and overview maps;Global and overview maps;Amino acid metabolism;Carbohydrate metabolism;Carbohydrate metabolism;Carbohydrate metabolism;Energy metabolism	ko01100//Metabolic pathways;ko01110//Biosynthesis of secondary metabolites;ko01200//Carbon metabolism;ko00270//Cysteine and methionine metabolism;ko00620//Pyruvate metabolism;ko00020//Citrate cycle (TCA cycle);ko00630//Glyoxylate and dicarboxylate metabolism;ko00710//Carbon fixation in photosynthetic organisms	K00026;K00026;K00026;K00026;K00026;K00026;K00026;K00026	GO:0005737//cytoplasm;GO:0005739//mitochondrion	GO:0003824//catalytic activity;GO:0016491//oxidoreductase activity;GO:0016615//malate dehydrogenase activity;GO:0016616//oxidoreductase activity, acting on the CH-OH group of donors, NAD or NADP as acceptor;GO:0030060//L-malate dehydrogenase activity	GO:0005975//carbohydrate metabolic process;GO:0006099//tricarboxylic acid cycle;GO:0006108//malate metabolic process;GO:0019752//carboxylic acid metabolic process;GO:0055114//oxidation-reduction process
Zm00001d032295	1167	754	687	172	138	178	71.52	60.55	65.94	17.64	12.49	17.72	66.00333333	15.95	-2.048982462	1.37E-42	1.00E-40	DRE-binding protein 1	DRE-binding protein 1	-	-	-	-	GO:0005634//nucleus	GO:0003677//DNA binding;GO:0003700//transcription factor activity, sequence-specific DNA binding;GO:0043565//sequence-specific DNA binding	GO:0006351//transcription, DNA-templated;GO:0006355//regulation of transcription, DNA-templated
Zm00001d021873	571	408	375	1011	1158	1237	21.45	20.09	22.07	63.55	64.25	75.51	21.20333333	67.77	1.676355686	1.80E-42	1.32E-40	-	AT4g33690/T16L1_180	-	-	-	-	-	-	-
Zm00001d011428	410	371	270	1002	1224	1578	10.64	12.47	10.62	43.96	46.53	66.73	11.24333333	52.40666667	2.220680531	2.17E-42	1.58E-40	-	urophorphyrin methylase 1	-	-	-	-	-	GO:0004851//uroporphyrin-III C-methyltransferase activity;GO:0008168//methyltransferase activity;GO:0016740//transferase activity;GO:0043115//precorrin-2 dehydrogenase activity;GO:0051266//sirohydrochlorin ferrochelatase activity;GO:0051287//NAD binding	GO:0009236//cobalamin biosynthetic process;GO:0019354//siroheme biosynthetic process;GO:0032259//methylation;GO:0055114//oxidation-reduction process
Zm00001d014858	9844	6856	5609	2361	2848	1958	348.03	317.67	310.57	139.61	148.48	112.88	325.4233333	133.6566667	-1.283785898	2.18E-42	1.58E-40	high mobility group protein1	DNA-binding protein MNB1B	Genetic Information Processing	Replication and repair	ko03410//Base excision repair	K10802	GO:0005634//nucleus	GO:0003677//DNA binding;GO:0044212//transcription regulatory region DNA binding	GO:0006355//regulation of transcription, DNA-templated
Zm00001d016274	1423	1119	843	2136	2434	1973	24.51	25.44	22.33	61.38	61.62	55.75	24.09333333	59.58333333	1.306274831	2.26E-42	1.64E-40	-	Monosaccharide-sensing protein 2	-	-	-	-	GO:0005887//integral component of plasma membrane;GO:0016020//membrane;GO:0016021//integral component of membrane	GO:0005351//sugar:proton symporter activity;GO:0005355//glucose transmembrane transporter activity;GO:0022857//transmembrane transporter activity	GO:0008645//hexose transport;GO:0046323//glucose import;GO:0055085//transmembrane transport;GO:1902600//hydrogen ion transmembrane transport
MSTRG.15474	31	23	22	206	231	229	0.69	0.69	0.77	8.3	8.55	10.1	0.716666667	8.983333333	3.647876708	2.73E-42	1.97E-40	--	unknown [Zea mays]	-	-	-	-	-	-	-
Zm00001d028332	4695	3470	2610	1160	1392	1052	76.32	68.51	64.28	31.97	34.74	30.34	69.70333333	32.35	-1.107461938	2.82E-42	2.03E-40	-	Coatomer subunit gamma	-	-	-	-	GO:0000139//Golgi membrane;GO:0005737//cytoplasm;GO:0005783//endoplasmic reticulum;GO:0005793//endoplasmic reticulum-Golgi intermediate compartment;GO:0005794//Golgi apparatus;GO:0016020//membrane;GO:0030117//membrane coat;GO:0030126//COPI vesicle coat;GO:0030663//COPI-coated vesicle membrane;GO:0031410//cytoplasmic vesicle	GO:0005198//structural molecule activity	GO:0006886//intracellular protein transport;GO:0006888//ER to Golgi vesicle-mediated transport;GO:0006891//intra-Golgi vesicle-mediated transport;GO:0009306//protein secretion;GO:0015031//protein transport;GO:0016192//vesicle-mediated transport;GO:0072384//organelle transport along microtubule
Zm00001d051001	3534	1887	1748	449	404	528	113.72	78.65	86.14	24.79	18.46	27.57	92.83666667	23.60666667	-1.97550038	3.00E-42	2.15E-40	glyceraldehyde-3-phosphate dehydrogenase3	Glyceraldehyde-3-phosphate dehydrogenase 3%2C cytosolic	Metabolism;Metabolism;Metabolism;Metabolism;Metabolism;Metabolism	Global and overview maps;Global and overview maps;Global and overview maps;Global and overview maps;Carbohydrate metabolism;Energy metabolism	ko01100//Metabolic pathways;ko01110//Biosynthesis of secondary metabolites;ko01200//Carbon metabolism;ko01230//Biosynthesis of amino acids;ko00010//Glycolysis / Gluconeogenesis;ko00710//Carbon fixation in photosynthetic organisms	K00134;K00134;K00134;K00134;K00134;K00134	GO:0005737//cytoplasm;GO:0005829//cytosol;GO:0032991//macromolecular complex	GO:0000166//nucleotide binding;GO:0004365//glyceraldehyde-3-phosphate dehydrogenase (NAD+) (phosphorylating) activity;GO:0016491//oxidoreductase activity;GO:0016620//oxidoreductase activity, acting on the aldehyde or oxo group of donors, NAD or NADP as acceptor;GO:0042301//phosphate ion binding;GO:0050661//NADP binding;GO:0051287//NAD binding;GO:0070403//NAD+ binding	GO:0006006//glucose metabolic process;GO:0006096//glycolytic process;GO:0009408//response to heat;GO:0034059//response to anoxia;GO:0055114//oxidation-reduction process
Zm00001d005036	2182	1539	1398	550	546	493	46.55	43.1	46.54	19.11	16.78	16.51	45.39666667	17.46666667	-1.377982058	3.57E-42	2.55E-40	-	Serine/threonine-protein kinase	-	-	-	-	-	GO:0000166//nucleotide binding;GO:0004672//protein kinase activity;GO:0004674//protein serine/threonine kinase activity;GO:0005524//ATP binding;GO:0016301//kinase activity	GO:0006468//protein phosphorylation;GO:0016310//phosphorylation
Zm00001d038274	577	440	456	1658	1458	2113	12.98	12.92	15.97	61.83	48.15	76.63	13.95666667	62.20333333	2.156037476	3.69E-42	2.63E-40	-	Tetratricopeptide repeat (TPR)-like superfamily protein	-	-	-	-	-	GO:0005515//protein binding	-
Zm00001d043464	275	248	223	966	773	993	11.59	13.63	14.65	67.78	48.06	67.8	13.29	61.21333333	2.203504827	3.87E-42	2.75E-40	OBAP2A	Oil body-associated protein 2A	-	-	-	-	-	-	-
Zm00001d038891	919	979	455	106	97	87	23.05	32.53	18.26	4.76	3.65	3.61	24.61333333	4.006666667	-2.618965657	4.45E-42	3.15E-40	-	Phosphoethanolamine N-methyltransferase 3	Metabolism	Lipid metabolism	ko00564//Glycerophospholipid metabolism	K05929	-	GO:0000234//phosphoethanolamine N-methyltransferase activity;GO:0008168//methyltransferase activity;GO:0016740//transferase activity	GO:0006656//phosphatidylcholine biosynthetic process;GO:0032259//methylation
Zm00001d013228	46	22	27	257	275	217	2.4	1.47	2.31	15.14	14.7	14.4	2.06	14.74666667	2.839672642	4.49E-42	3.18E-40	-	TIP41-like family protein	-	-	-	-	-	-	GO:0043666//regulation of phosphoprotein phosphatase activity
Zm00001d011075	2049	1614	1186	384	544	359	26.71	26.48	22.49	8.3	10.15	7.13	25.22666667	8.526666667	-1.564895824	4.63E-42	3.27E-40	-	Leukotriene A-4 hydrolase homolog	-	-	-	-	GO:0005634//nucleus;GO:0005730//nucleolus;GO:0005846//nuclear cap binding complex;GO:0016020//membrane;GO:0016021//integral component of membrane	GO:0000339//RNA cap binding;GO:0003723//RNA binding;GO:0003729//mRNA binding;GO:0016787//hydrolase activity;GO:0043565//sequence-specific DNA binding	GO:0006351//transcription, DNA-templated;GO:0006397//mRNA processing;GO:0006417//regulation of translation;GO:0008380//RNA splicing;GO:0009116//nucleoside metabolic process;GO:0045292//mRNA cis splicing, via spliceosome
Zm00001d053251	2701	1966	1749	680	775	560	25.31	22.06	24.18	10.47	10.59	8.27	23.85	9.776666667	-1.286574696	4.70E-42	3.31E-40	-	Protein ROS1	-	-	-	-	-	GO:0003677//DNA binding;GO:0003824//catalytic activity;GO:0051539//4 iron, 4 sulfur cluster binding	GO:0006281//DNA repair;GO:0006284//base-excision repair
Zm00001d034050	1170	958	771	1686	2046	1852	35.28	37.87	36.43	85.06	91.09	90.75	36.52666667	88.96666667	1.284314797	5.51E-42	3.87E-40	-	Mitochondrial substrate carrier family protein	-	-	-	-	GO:0005739//mitochondrion;GO:0016020//membrane;GO:0016021//integral component of membrane	GO:0004420//hydroxymethylglutaryl-CoA reductase (NADPH) activity;GO:0022857//transmembrane transporter activity	GO:0055085//transmembrane transport;GO:0055114//oxidation-reduction process
Zm00001d018342	1418	1137	1163	3089	3463	4327	22.24	23.38	28.58	80.99	80.24	110.32	24.73333333	90.51666667	1.871726771	5.54E-42	3.88E-40	trehalose-6-phosphate synthase11	trehalose-6-phosphate synthase11	Metabolism;Metabolism	Global and overview maps;Carbohydrate metabolism	ko01100//Metabolic pathways;ko00500//Starch and sucrose metabolism	K16055;K16055	GO:0005737//cytoplasm;GO:0005829//cytosol	GO:0003824//catalytic activity	GO:0005992//trehalose biosynthetic process;GO:0070413//trehalose metabolism in response to stress
MSTRG.26347	112	111	82	428	410	418	0.51	0.59	0.63	3.22	2.99	2.97	0.576666667	3.06	2.407722116	5.58E-42	3.90E-40	--	retroviral aspartyl protease [Zea mays]	-	-	-	-	-	-	-
Zm00001d013400	396	262	246	8	5	3	11.98	10.49	11.81	0.4	0.28	0.15	11.42666667	0.276666667	-5.368111963	5.68E-42	3.95E-40	-	Probable protein kinase	-	-	-	-	GO:0005886//plasma membrane	GO:0004672//protein kinase activity;GO:0004675//transmembrane receptor protein serine/threonine kinase activity;GO:0004713//protein tyrosine kinase activity;GO:0005524//ATP binding	GO:0006468//protein phosphorylation;GO:0007178//transmembrane receptor protein serine/threonine kinase signaling pathway;GO:0018108//peptidyl-tyrosine phosphorylation
Zm00001d026337	2547	1969	1570	662	779	705	32.27	32.5	30.24	14.21	14.56	14.25	31.67	14.34	-1.143071843	8.69E-42	6.03E-40	-	Starch synthase IIIb-1	-	-	-	-	GO:0016020//membrane;GO:0016021//integral component of membrane	GO:0004373//glycogen (starch) synthase activity;GO:2001070//starch binding	-
MSTRG.21676	97	93	69	350	385	422	0.55	0.69	0.61	3.33	3.26	3.91	0.616666667	3.5	2.504792152	9.51E-42	6.58E-40	RE1	Opie3 gag protein [Zea mays]	-	-	-	-	-	-	-
Zm00001d037808	1893	1487	1185	471	546	415	50.52	50.8	48.96	18.8	19.5	16.03	50.09333333	18.11	-1.467832069	9.96E-42	6.88E-40	-	-	-	-	-	-	-	-	-
Zm00001d043504	845	593	476	126	151	109	15.62	12.18	11.98	3.85	4.27	3.72	13.26	3.946666667	-1.748374195	1.18E-41	8.09E-40	-	P-loop nucleoside triphosphate hydrolases superfamily protein with CH (Calponin Homology) domain	-	-	-	-	GO:0005871//kinesin complex;GO:0005874//microtubule	GO:0000166//nucleotide binding;GO:0003774//motor activity;GO:0003777//microtubule motor activity;GO:0005515//protein binding;GO:0005524//ATP binding;GO:0008017//microtubule binding;GO:0016787//hydrolase activity;GO:0016887//ATPase activity	GO:0007018//microtubule-based movement
Zm00001d045269	639	513	449	1117	1330	1383	7.52	7.14	7.61	19.77	21.17	25.5	7.423333333	22.14666667	1.576950515	1.31E-41	8.98E-40	multidrug resistance-associated protein3	Multidrug resistance-associated protein3	-	-	-	-	GO:0000325//plant-type vacuole;GO:0005774//vacuolar membrane;GO:0016020//membrane;GO:0016021//integral component of membrane	GO:0000166//nucleotide binding;GO:0005524//ATP binding;GO:0016887//ATPase activity;GO:0042626//ATPase activity, coupled to transmembrane movement of substances	GO:0055085//transmembrane transport
Zm00001d042979	542	394	370	1036	1129	1282	9.43	8.82	9.94	30.81	29.45	37.31	9.396666667	32.52333333	1.79125415	1.46E-41	9.98E-40	-	ATP binding protein	-	-	-	-	-	GO:0004672//protein kinase activity;GO:0004674//protein serine/threonine kinase activity;GO:0005524//ATP binding	GO:0006468//protein phosphorylation;GO:0018105//peptidyl-serine phosphorylation;GO:0018107//peptidyl-threonine phosphorylation
Zm00001d002256	2985	2531	1940	735	571	589	35.88	40.15	36.66	14.91	10.22	11.73	37.56333333	12.28666667	-1.612231522	1.63E-41	1.12E-39	-	Starch synthase 3 chloroplastic/amyloplastic	-	-	-	-	-	GO:0004373//glycogen (starch) synthase activity;GO:2001070//starch binding	-
Zm00001d030009	474	426	396	1019	1259	1279	20.48	23.97	26.21	73.82	79.57	88.37	23.55333333	80.58666667	1.774609911	2.19E-41	1.49E-39	-	Haloacid dehalogenase-like hydrolase domain-containing protein Sgpp	-	-	-	-	-	GO:0016787//hydrolase activity	-
Zm00001d019034	2934	2231	1735	4497	5185	5967	184.01	183.35	170.43	471.87	480.22	608.04	179.2633333	520.0433333	1.536551414	2.29E-41	1.56E-39	thioredoxin h homolog2	thioredoxin h homolog2	-	-	-	-	GO:0005623//cell	GO:0015035//protein disulfide oxidoreductase activity	GO:0006662//glycerol ether metabolic process;GO:0045454//cell redox homeostasis;GO:0055114//oxidation-reduction process
Zm00001d043469	852	707	632	1642	1673	1870	14.32	15.37	15.41	44.71	41.19	48.76	15.03333333	44.88666667	1.578122031	2.56E-41	1.73E-39	trehalose-6-phosphate synthase7	trehalose-6-phosphate synthase7	-	-	-	-	GO:0005737//cytoplasm;GO:0005829//cytosol	GO:0003824//catalytic activity	GO:0005992//trehalose biosynthetic process;GO:0070413//trehalose metabolism in response to stress
Zm00001d040864	1734	1335	1171	385	421	274	17.65	17.25	16.36	5.92	5.67	5.39	17.08666667	5.66	-1.59399702	2.83E-41	1.92E-39	-	Piezo-type mechanosensitive ion channel homolog	-	-	-	-	GO:0016020//membrane;GO:0016021//integral component of membrane	GO:0008381//mechanically-gated ion channel activity	GO:0034220//ion transmembrane transport
Zm00001d047540	3688	2930	2190	701	1010	595	36.77	35.09	30.6	11.03	14.19	11.95	34.15333333	12.39	-1.462850204	2.89E-41	1.95E-39	-	Guanine nucleotide exchange factor SPIKE 1	-	-	-	-	GO:0005622//intracellular;GO:0016020//membrane;GO:0016021//integral component of membrane	GO:0005085//guanyl-nucleotide exchange factor activity	GO:0007264//small GTPase mediated signal transduction
Zm00001d018694	4690	3367	2976	1244	1540	1128	110.89	104.01	106.52	48.16	51.97	41.84	107.14	47.32333333	-1.178873599	2.95E-41	1.99E-39	-	T-complex protein 1 subunit epsilon	-	-	-	-	GO:0005737//cytoplasm;GO:0005832//chaperonin-containing T-complex	GO:0000166//nucleotide binding;GO:0005524//ATP binding;GO:0051082//unfolded protein binding	GO:0006457//protein folding
Zm00001d009270	1277	956	726	243	243	169	21.47	17.75	17.92	5.4	4.63	5.84	19.04666667	5.29	-1.848198908	3.26E-41	2.19E-39	-	Protein HASTY 1	-	-	-	-	GO:0005634//nucleus;GO:0005737//cytoplasm;GO:0042565//RNA nuclear export complex	GO:0003723//RNA binding;GO:0005049//nuclear export signal receptor activity	GO:0006405//RNA export from nucleus;GO:0046825//regulation of protein export from nucleus;GO:0051168//nuclear export
Zm00001d046928	1183	854	826	201	213	120	14.87	13.69	16.23	4.32	3.8	2.48	14.93	3.533333333	-2.079112401	3.53E-41	2.37E-39	histidine kinase5	histidine kinase5	-	-	-	-	GO:0005622//intracellular;GO:0005887//integral component of plasma membrane	GO:0000155//phosphorelay sensor kinase activity;GO:0004673//protein histidine kinase activity;GO:0009927//histidine phosphotransfer kinase activity;GO:0016301//kinase activity;GO:0016772//transferase activity, transferring phosphorus-containing groups	GO:0000160//phosphorelay signal transduction system;GO:0007165//signal transduction;GO:0016310//phosphorylation;GO:0018106//peptidyl-histidine phosphorylation;GO:0023014//signal transduction by protein phosphorylation;GO:0046777//protein autophosphorylation
Zm00001d006296	4867	3544	2874	1303	1531	1142	120.5	112.15	112.97	43.24	60.03	51.97	115.2066667	51.74666667	-1.154686366	3.73E-41	2.49E-39	-	Valine--tRNA ligase mitochondrial 1	Genetic Information Processing	Translation	ko00970//Aminoacyl-tRNA biosynthesis	K01873	GO:0005737//cytoplasm;GO:0005829//cytosol	GO:0000166//nucleotide binding;GO:0002161//aminoacyl-tRNA editing activity;GO:0004812//aminoacyl-tRNA ligase activity;GO:0004832//valine-tRNA ligase activity;GO:0005524//ATP binding;GO:0016874//ligase activity	GO:0006412//translation;GO:0006418//tRNA aminoacylation for protein translation;GO:0006438//valyl-tRNA aminoacylation
Zm00001d012537	3815	2972	2302	1081	1265	1097	166.21	169.58	155.9	76.29	79.19	75.95	163.8966667	77.14333333	-1.087173122	3.91E-41	2.61E-39	-	ADP-ribosylation factor A1F	Cellular Processes	Transport and catabolism	ko04144//Endocytosis	K07937	GO:0005622//intracellular;GO:0005737//cytoplasm	GO:0000166//nucleotide binding;GO:0005525//GTP binding	GO:0006886//intracellular protein transport;GO:0016192//vesicle-mediated transport
Zm00001d022181	15134	10477	8775	4192	4260	3402	339.59	307.9	308.27	156.08	140.52	123.18	318.5866667	139.9266667	-1.187014957	4.23E-41	2.81E-39	-	Phospho-2-dehydro-3-deoxyheptonate aldolase 1	Metabolism;Metabolism;Metabolism;Metabolism	Global and overview maps;Global and overview maps;Global and overview maps;Amino acid metabolism	ko01100//Metabolic pathways;ko01110//Biosynthesis of secondary metabolites;ko01230//Biosynthesis of amino acids;ko00400//Phenylalanine, tyrosine and tryptophan biosynthesis	K01626;K01626;K01626;K01626	GO:0009507//chloroplast;GO:0009536//plastid	GO:0003824//catalytic activity;GO:0003849//3-deoxy-7-phosphoheptulonate synthase activity;GO:0016740//transferase activity	GO:0008652//cellular amino acid biosynthetic process;GO:0009073//aromatic amino acid family biosynthetic process;GO:0009423//chorismate biosynthetic process
Zm00001d051544	1245	967	839	1795	2158	1758	20.05	20.42	21.21	48.46	51.39	46.08	20.56	48.64333333	1.24240183	4.28E-41	2.84E-39	-	-	-	-	-	-	-	-	-
Zm00001d041445	1810	1389	1163	395	433	278	38.15	36.77	40.91	14.18	14.06	8.26	38.61	12.16666667	-1.666040591	4.34E-41	2.87E-39	CPP-transcription factor 10	Protein tesmin/TSO1-like CXC 2	-	-	-	-	-	-	-
Zm00001d007800	408	274	190	727	1029	910	26.95	23.74	19.7	80.33	100.37	97.65	23.46333333	92.78333333	1.983457692	4.80E-41	3.17E-39	-	Thioredoxin	-	-	-	-	GO:0005623//cell	GO:0015035//protein disulfide oxidoreductase activity	GO:0006662//glycerol ether metabolic process;GO:0045454//cell redox homeostasis;GO:0055114//oxidation-reduction process
Zm00001d021447	472	288	247	34	32	24	15.36	12.28	12.59	1.85	1.54	1.27	13.41	1.553333333	-3.109869878	5.30E-41	3.49E-39	-	LysM domain-containing GPI-anchored protein 2	-	-	-	-	-	-	-
Zm00001d007301	1169	855	713	237	269	245	33.91	31.71	31.78	11.3	11.89	11.88	32.46666667	11.69	-1.473684342	6.28E-41	4.13E-39	protein disulfide isomerase2	protein disulfide isomerase2	Genetic Information Processing	Folding, sorting and degradation	ko04141//Protein processing in endoplasmic reticulum	K09580	GO:0005623//cell;GO:0005783//endoplasmic reticulum	GO:0003756//protein disulfide isomerase activity;GO:0016853//isomerase activity	GO:0006457//protein folding;GO:0034976//response to endoplasmic reticulum stress;GO:0045454//cell redox homeostasis
Zm00001d017882	2677	1825	1573	635	764	648	104.13	87.51	89.77	41.33	43.07	41.94	93.80333333	42.11333333	-1.155362119	6.32E-41	4.14E-39	-	KH domain-containing protein	-	-	-	-	GO:0005634//nucleus;GO:0016020//membrane;GO:0016021//integral component of membrane	GO:0003676//nucleic acid binding;GO:0003723//RNA binding;GO:0003727//single-stranded RNA binding	GO:0006417//regulation of translation
Zm00001d020804	9049	6792	5519	1883	2406	1365	236.91	233.01	226.3	82.48	93.02	58.06	232.0733333	77.85333333	-1.575750042	7.65E-41	5.01E-39	Homeobox-transcription factor 120	Homeobox-leucine zipper protein ATHB-6	-	-	-	-	GO:0005634//nucleus	GO:0003677//DNA binding;GO:0003700//transcription factor activity, sequence-specific DNA binding;GO:0043565//sequence-specific DNA binding	GO:0006355//regulation of transcription, DNA-templated;GO:0045893//positive regulation of transcription, DNA-templated
Zm00001d019788	56	47	54	299	297	314	1.75	1.92	2.64	15.62	13.69	15.93	2.103333333	15.08	2.841887019	8.57E-41	5.60E-39	-	-	-	-	-	-	-	-	-
Zm00001d052792	342	247	205	10	18	17	5.81	5.5	5.45	0.28	0.45	0.47	5.586666667	0.4	-3.803915838	8.92E-41	5.81E-39	-	Putative O-Glycosyl hydrolase superfamily protein	-	-	-	-	GO:0009505//plant-type cell wall	GO:0004553//hydrolase activity, hydrolyzing O-glycosyl compounds;GO:0009044//xylan 1,4-beta-xylosidase activity;GO:0016787//hydrolase activity;GO:0046556//alpha-L-arabinofuranosidase activity	GO:0005975//carbohydrate metabolic process;GO:0031222//arabinan catabolic process;GO:0045493//xylan catabolic process
Zm00001d053894	2243	1880	1307	419	560	330	24.7	25.89	21.85	7.53	8.88	6.41	24.14666667	7.606666667	-1.666487755	9.31E-41	6.05E-39	-	ILITYHIA	-	-	-	-	-	GO:0005515//protein binding;GO:0019887//protein kinase regulator activity;GO:0019901//protein kinase binding;GO:0043022//ribosome binding	GO:0006417//regulation of translation;GO:0033674//positive regulation of kinase activity;GO:0045859//regulation of protein kinase activity
Zm00001d012660	1062	896	789	2075	2303	2785	17.53	19.38	20.4	57.31	56.15	74.7	19.10333333	62.72	1.715101164	1.01E-40	6.58E-39	-	Regulatory protein NPR1	-	-	-	-	GO:0005634//nucleus	GO:0005515//protein binding	GO:0042742//defense response to bacterium;GO:0050832//defense response to fungus;GO:2000022//regulation of jasmonic acid mediated signaling pathway
MSTRG.4295	2209	1811	1730	3871	3977	4119	41.83	45.19	48.57	119.4	103.72	133.94	45.19666667	119.02	1.396915743	1.25E-40	8.10E-39	--	H0321H01.8 [Oryza sativa]	-	-	-	-	GO:0043231//intracellular membrane-bounded organelle	-	-
Zm00001d025431	188	164	119	465	605	658	3.61	4.12	3.59	14.89	17.1	20.5	3.773333333	17.49666667	2.213168639	1.39E-40	8.94E-39	-	OSJNBa0088K19.7 protein	-	-	-	-	-	-	-
Zm00001d011758	1122	838	771	2089	2074	2513	22.71	22.23	24.44	70.74	61.99	82.64	23.12666667	71.79	1.634225558	1.40E-40	9.02E-39	-	-	-	-	-	-	-	-	-
MSTRG.28265	975	878	745	1877	1991	2182	20.91	26.2	27.62	70.87	65.58	79.01	24.91	71.82	1.527660631	1.43E-40	9.19E-39	--	fidgetin-like protein 1 isoform X2 [Ipomoea triloba]	-	-	-	-	-	GO:0016787//hydrolase activity	-
Zm00001d036161	2606	1970	1474	468	675	407	36.56	36.89	32.95	10.77	13.7	9.3	35.46666667	11.25666667	-1.655684066	1.44E-40	9.24E-39	-	Coatomer subunit beta'-3	-	-	-	-	GO:0000139//Golgi membrane;GO:0005737//cytoplasm;GO:0005794//Golgi apparatus;GO:0016020//membrane;GO:0030117//membrane coat;GO:0030126//COPI vesicle coat;GO:0030663//COPI-coated vesicle membrane;GO:0031410//cytoplasmic vesicle	GO:0005198//structural molecule activity;GO:0005515//protein binding	GO:0006886//intracellular protein transport;GO:0006888//ER to Golgi vesicle-mediated transport;GO:0006890//retrograde vesicle-mediated transport, Golgi to ER;GO:0006891//intra-Golgi vesicle-mediated transport;GO:0015031//protein transport;GO:0016192//vesicle-mediated transport
Zm00001d052943	1774	1247	985	310	353	206	22.59	21.29	19.86	6.58	7.37	5.54	21.24666667	6.496666667	-1.709464929	1.58E-40	1.01E-38	-	Ubiquitin carboxyl-terminal hydrolase 13	-	-	-	-	GO:0005829//cytosol;GO:0016020//membrane;GO:0016021//integral component of membrane	GO:0004197//cysteine-type endopeptidase activity;GO:0004843//thiol-dependent ubiquitin-specific protease activity;GO:0005515//protein binding;GO:0008233//peptidase activity;GO:0008234//cysteine-type peptidase activity;GO:0016787//hydrolase activity;GO:0036459//thiol-dependent ubiquitinyl hydrolase activity	GO:0006508//proteolysis;GO:0006511//ubiquitin-dependent protein catabolic process;GO:0016579//protein deubiquitination;GO:0031647//regulation of protein stability
Zm00001d018565	2627	1944	1355	556	624	465	58.94	57.14	47.88	21.33	20.89	17.4	54.65333333	19.87333333	-1.459475615	1.88E-40	1.20E-38	tie-dyed2	tie-dyed2	-	-	-	-	GO:0000148//1,3-beta-D-glucan synthase complex;GO:0016020//membrane;GO:0016021//integral component of membrane	GO:0003843//1,3-beta-D-glucan synthase activity	GO:0006075//(1->3)-beta-D-glucan biosynthetic process
Zm00001d028189	1410	1093	891	327	392	317	39.69	40.19	39.28	15.51	16.2	14.33	39.72	15.34666667	-1.37194029	2.08E-40	1.32E-38	-	Leucine-rich repeat (LRR) family protein	-	-	-	-	-	GO:0005515//protein binding;GO:0016301//kinase activity	GO:0016310//phosphorylation
Zm00001d027904	891	546	577	137	136	116	18.72	15.03	18.98	4.81	4.22	3.96	17.57666667	4.33	-2.021222566	2.12E-40	1.35E-38	-	3-ketoacyl-CoA synthase	Metabolism;Metabolism;Metabolism	Global and overview maps;Global and overview maps;Lipid metabolism	ko01100//Metabolic pathways;ko01110//Biosynthesis of secondary metabolites;ko00062//Fatty acid elongation	K15397;K15397;K15397	GO:0005783//endoplasmic reticulum;GO:0016020//membrane;GO:0016021//integral component of membrane	GO:0003824//catalytic activity;GO:0016740//transferase activity;GO:0016746//transferase activity, transferring acyl groups;GO:0016747//transferase activity, transferring acyl groups other than amino-acyl groups	GO:0006633//fatty acid biosynthetic process;GO:0009409//response to cold;GO:0009416//response to light stimulus;GO:0080167//response to karrikin
Zm00001d032873	859	603	591	1707	1828	2353	28.66	26.05	31.06	92.76	89.1	128.55	28.59	103.47	1.85563001	2.17E-40	1.37E-38	umc2181	Metal ion binding protein	-	-	-	-	-	GO:0046872//metal ion binding	GO:0030001//metal ion transport
Zm00001d048604	222	154	125	665	562	803	4.67	4.25	4.12	23.41	17.46	27.45	4.346666667	22.77333333	2.389364105	2.69E-40	1.70E-38	GRAS-transcription factor 34	-	-	-	-	-	GO:0005634//nucleus	GO:0003700//transcription factor activity, sequence-specific DNA binding;GO:0043565//sequence-specific DNA binding	GO:0006355//regulation of transcription, DNA-templated
Zm00001d022394	421	355	332	881	989	1041	7.1	7.86	8.75	24.82	24.5	28.55	7.903333333	25.95666667	1.715571963	3.56E-40	2.24E-38	-	Pentatricopeptide repeat-containing protein	-	-	-	-	GO:0043231//intracellular membrane-bounded organelle	GO:0005515//protein binding	GO:0009451//RNA modification
Zm00001d016255	408	334	312	851	944	788	14.34	15.38	17.17	50.03	48.99	44.99	15.63	48.00333333	1.618816811	3.57E-40	2.24E-38	HSF-transcription factor 18	Heat stress transcription factor C-1	-	-	-	-	GO:0005634//nucleus	GO:0000978//RNA polymerase II core promoter proximal region sequence-specific DNA binding;GO:0003677//DNA binding;GO:0003700//transcription factor activity, sequence-specific DNA binding;GO:0043565//sequence-specific DNA binding	GO:0006355//regulation of transcription, DNA-templated;GO:0034605//cellular response to heat;GO:0043618//regulation of transcription from RNA polymerase II promoter in response to stress;GO:0061408//positive regulation of transcription from RNA polymerase II promoter in response to heat stress
Zm00001d017726	513	381	322	59	67	64	16.32	15.88	16.04	3.14	3.15	3.31	16.08	3.2	-2.329123596	3.80E-40	2.38E-38	G2-like-transcription factor 11	Homeodomain-like superfamily protein	-	-	-	-	GO:0005634//nucleus	GO:0003677//DNA binding;GO:0016301//kinase activity	GO:0016310//phosphorylation
Zm00001d020343	5501	4326	3267	1486	1702	1222	123.49	120.36	111.85	52.54	55.73	43.66	118.5666667	50.64333333	-1.227254203	4.19E-40	2.62E-38	-	Probable acyl-activating enzyme 17 peroxisomal	-	-	-	-	GO:0016020//membrane;GO:0016021//integral component of membrane	GO:0003824//catalytic activity;GO:0016874//ligase activity	-
Zm00001d028784	363	313	261	775	811	744	11.22	12.67	12.63	40.06	37	37.35	12.17333333	38.13666667	1.647454486	4.48E-40	2.79E-38	-	Mitochondrial substrate carrier family protein	-	-	-	-	GO:0016020//membrane;GO:0016021//integral component of membrane	GO:0005381//iron ion transmembrane transporter activity;GO:0022857//transmembrane transporter activity	GO:0048250//mitochondrial iron ion transport;GO:0055085//transmembrane transport
Zm00001d053580	1917	1456	1136	434	535	378	43.08	42.86	39.96	16.59	17.74	13.79	41.96666667	16.04	-1.387569735	4.65E-40	2.89E-38	-	Dihydrolipoyllysine-residue acetyltransferase component 2 of pyruvate dehydrogenase complex mitochondrial	-	-	-	-	GO:0005759//mitochondrial matrix;GO:0016020//membrane;GO:0016021//integral component of membrane;GO:0045254//pyruvate dehydrogenase complex	GO:0004742//dihydrolipoyllysine-residue acetyltransferase activity;GO:0016740//transferase activity;GO:0016746//transferase activity, transferring acyl groups;GO:0030523//dihydrolipoamide S-acyltransferase activity	GO:0006090//pyruvate metabolic process
Zm00001d030340	1217	951	770	241	286	180	12.36	12.09	11.96	3.82	4.22	2.99	12.13666667	3.676666667	-1.72290195	5.70E-40	3.53E-38	-	-	-	-	-	-	GO:0005622//intracellular;GO:0044611//nuclear pore inner ring	GO:0017056//structural constituent of nuclear pore	GO:0006405//RNA export from nucleus;GO:0006606//protein import into nucleus;GO:0006913//nucleocytoplasmic transport
MSTRG.29230	492	318	241	34	43	27	10.33	8.74	7.92	1.19	1.33	0.92	8.996666667	1.146666667	-2.971944507	5.70E-40	3.53E-38	--	Os08g0271600 [Oryza sativa Japonica Group]	-	-	-	-	-	-	-
MSTRG.8180	427	415	318	950	1170	1306	8.86	10.82	9.78	36.64	40.91	46.18	9.82	41.24333333	2.070366008	8.04E-40	4.97E-38	--	Gag, partial [Zea mays]	-	-	-	-	-	-	-
Zm00001d034129	1377	969	834	278	339	305	40.86	37.49	39.15	13.09	14.93	14.46	39.16666667	14.16	-1.467805086	8.07E-40	4.98E-38	-	Peroxidase 73	Metabolism;Metabolism;Metabolism	Global and overview maps;Global and overview maps;Biosynthesis of other secondary metabolites	ko01100//Metabolic pathways;ko01110//Biosynthesis of secondary metabolites;ko00940//Phenylpropanoid biosynthesis	K00430;K00430;K00430	GO:0005576//extracellular region	GO:0004601//peroxidase activity;GO:0016491//oxidoreductase activity;GO:0020037//heme binding;GO:0046872//metal ion binding	GO:0006979//response to oxidative stress;GO:0042744//hydrogen peroxide catabolic process;GO:0055114//oxidation-reduction process;GO:0098869//cellular oxidant detoxification
Zm00001d045596	1245	887	780	261	232	244	35.92	33.53	35.25	12.6	9.88	11.44	34.9	11.30666667	-1.626053367	8.95E-40	5.51E-38	-	IQ calmodulin-binding motif family protein	-	-	-	-	GO:0009506//plasmodesma	-	GO:0006457//protein folding
MSTRG.7153	429	359	282	812	900	773	7.19	7.89	7.41	22.78	22.28	21.06	7.496666667	22.04	1.555803064	9.63E-40	5.91E-38	--	uncharacterized protein LOC100382353 [Zea mays]	-	-	-	-	-	-	-
Zm00001d011369	2068	1547	1332	557	631	521	74.65	73.14	75.22	33.56	33.63	30.51	74.33666667	32.56666667	-1.190677936	9.90E-40	6.06E-38	-	Pectin lyase-like superfamily protein	-	-	-	-	GO:0005576//extracellular region	GO:0004650//polygalacturonase activity;GO:0016787//hydrolase activity;GO:0016798//hydrolase activity, acting on glycosyl bonds;GO:0016829//lyase activity	GO:0005975//carbohydrate metabolic process;GO:0008152//metabolic process;GO:0071555//cell wall organization
Zm00001d009859	1593	1219	960	302	387	229	31.83	31.91	30.02	10.02	11.34	7.38	31.25333333	9.58	-1.705912508	1.13E-39	6.89E-38	-	Ankyrin like protein	-	-	-	-	GO:0005737//cytoplasm;GO:0005768//endosome;GO:0005774//vacuolar membrane;GO:0005794//Golgi apparatus;GO:0005802//trans-Golgi network;GO:0016020//membrane;GO:0016021//integral component of membrane	GO:0008168//methyltransferase activity;GO:0008757//S-adenosylmethionine-dependent methyltransferase activity;GO:0016740//transferase activity	GO:0032259//methylation;GO:0052546//cell wall pectin metabolic process
Zm00001d013571	2045	1562	1170	2725	3220	3140	71.76	71.83	64.3	159.98	166.86	179.02	69.29666667	168.62	1.282917802	1.14E-39	6.93E-38	-	Probable BOI-related E3 ubiquitin-protein ligase 2	-	-	-	-	-	GO:0004842//ubiquitin-protein transferase activity;GO:0016874//ligase activity	GO:0016567//protein ubiquitination;GO:0043067//regulation of programmed cell death
Zm00001d028622	5606	4092	3214	1537	1841	1437	172.14	164.6	154.64	78.92	83.65	71.78	163.7933333	78.11666667	-1.068174344	1.90E-39	1.15E-37	-	60S ribosomal protein L3-1	Genetic Information Processing	Translation	ko03010//Ribosome	K02925	GO:0005840//ribosome	GO:0003735//structural constituent of ribosome	GO:0006412//translation
Zm00001d004123	952	739	550	178	196	145	42.99	43.89	38.57	11.94	11.95	11.25	41.81666667	11.71333333	-1.835926374	2.28E-39	1.38E-37	-	Lactoylglutathione lyase	Metabolism	Carbohydrate metabolism	ko00620//Pyruvate metabolism	K01759	GO:0005829//cytosol;GO:0009507//chloroplast	GO:0004462//lactoylglutathione lyase activity;GO:0016829//lyase activity;GO:0046872//metal ion binding	GO:0019243//methylglyoxal catabolic process to D-lactate via S-lactoyl-glutathione;GO:0046686//response to cadmium ion
Zm00001d045599	4568	3124	2459	730	978	498	87.62	78.51	73.85	23.43	27.72	15.53	79.99333333	22.22666667	-1.847588167	2.54E-39	1.54E-37	-	Monocopper oxidase-like protein SKU5	-	-	-	-	GO:0005886//plasma membrane;GO:0046658//anchored component of plasma membrane	GO:0004322//ferroxidase activity;GO:0005507//copper ion binding;GO:0016491//oxidoreductase activity;GO:0016722//oxidoreductase activity, oxidizing metal ions	GO:0006826//iron ion transport;GO:0055072//iron ion homeostasis;GO:0055114//oxidation-reduction process
Zm00001d027680	4726	3150	2599	941	1349	1008	227.47	198.59	195.82	75.76	95.74	78.65	207.2933333	83.38333333	-1.313842768	2.64E-39	1.60E-37	-	HR-like lesion-inducing protein-related	-	-	-	-	GO:0016020//membrane;GO:0016021//integral component of membrane	-	-
Zm00001d025865	1377	1140	923	1968	2270	2189	31.63	34.29	33.2	75.58	76.99	81.57	33.04	78.04666667	1.24012333	3.66E-39	2.21E-37	-	Inositol phosphorylceramide glucuronosyltransferase 1	-	-	-	-	GO:0005768//endosome;GO:0005794//Golgi apparatus;GO:0005802//trans-Golgi network;GO:0016020//membrane;GO:0016021//integral component of membrane	GO:0015020//glucuronosyltransferase activity;GO:0016740//transferase activity;GO:0016757//transferase activity, transferring glycosyl groups;GO:1990482//sphingolipid alpha-glucuronosyltransferase activity	GO:0046513//ceramide biosynthetic process
Zm00001d036611	1930	1713	1573	3262	3870	3736	28.68	33.55	36.84	81.13	84.82	90.12	33.02333333	85.35666667	1.370018086	3.70E-39	2.23E-37	-	BTB/POZ domain-containing protein	-	-	-	-	-	GO:0005515//protein binding	-
Zm00001d017126	1792	1344	1144	2724	2896	3251	27.74	27.42	27.81	70.35	65.8	81.86	27.65666667	72.67	1.393732621	4.01E-39	2.41E-37	-	Transcription factor GTE8	-	-	-	-	-	GO:0005515//protein binding	-
Zm00001d031109	3114	2539	1842	707	846	535	107.48	106.86	93.79	36.12	38.74	25.49	102.71	33.45	-1.618498535	4.03E-39	2.42E-37	C2C2-YABBY-transcription factor 11	Putative axial regulator YABBY 2	-	-	-	-	GO:0005634//nucleus	-	GO:0007275//multicellular organism development;GO:0010158//abaxial cell fate specification;GO:0045165//cell fate commitment
Zm00001d048563	271	240	225	857	757	1030	7.64	8.87	9.93	40.43	31.52	47.18	8.813333333	39.71	2.171742685	4.15E-39	2.48E-37	-	ARM repeat superfamily protein	-	-	-	-	-	GO:0005515//protein binding	-
Zm00001d030158	304	194	177	638	768	938	4.67	3.9	4.26	16.39	17.42	23.4	4.276666667	19.07	2.156746174	4.20E-39	2.51E-37	-	Protein NRT1/ PTR FAMILY 8.3	-	-	-	-	GO:0016020//membrane;GO:0016021//integral component of membrane	GO:0015333//peptide:proton symporter activity;GO:0022857//transmembrane transporter activity;GO:0035673//oligopeptide transmembrane transporter activity;GO:1904680//peptide transmembrane transporter activity	GO:0035672//oligopeptide transmembrane transport;GO:0042886//amide transport;GO:0055085//transmembrane transport;GO:1902600//hydrogen ion transmembrane transport
Zm00001d004243	109	115	105	712	459	689	2.42	3.34	3.65	26.42	15.03	24.83	3.136666667	22.09333333	2.816306974	4.69E-39	2.79E-37	-	Peptidyl-prolyl cis-trans isomerase FKBP65	-	-	-	-	GO:0005737//cytoplasm	GO:0003755//peptidyl-prolyl cis-trans isomerase activity;GO:0005515//protein binding;GO:0005528//FK506 binding;GO:0016853//isomerase activity	GO:0000413//protein peptidyl-prolyl isomerization;GO:0061077//chaperone-mediated protein folding
Zm00001d014258	13904	9018	7621	2275	2679	3244	396.82	335.94	342.63	107.38	112.56	150.72	358.4633333	123.5533333	-1.536691622	6.78E-39	4.03E-37	alanine aminotransferase5	alanine aminotransferase5	Metabolism;Metabolism;Metabolism;Metabolism;Metabolism;Metabolism;Metabolism	Global and overview maps;Global and overview maps;Global and overview maps;Energy metabolism;Amino acid metabolism;Global and overview maps;Amino acid metabolism	ko01100//Metabolic pathways;ko01200//Carbon metabolism;ko01230//Biosynthesis of amino acids;ko00710//Carbon fixation in photosynthetic organisms;ko00250//Alanine, aspartate and glutamate metabolism;ko01210//2-Oxocarboxylic acid metabolism;ko00220//Arginine biosynthesis	K00814;K00814;K00814;K00814;K00814;K00814;K00814	-	GO:0003824//catalytic activity;GO:0004021//L-alanine:2-oxoglutarate aminotransferase activity;GO:0008483//transaminase activity;GO:0016740//transferase activity;GO:0030170//pyridoxal phosphate binding	GO:0009058//biosynthetic process
Zm00001d006551	426	358	377	1278	1231	1775	11.11	12.24	15.4	55.77	47.41	75.22	12.91666667	59.46666667	2.2028474	7.24E-39	4.29E-37	GRAS-transcription factor 49	Similar to Chitin-inducible gibberellin-responsive protein [Source: Projected from Oryza sativa (Os07g0545800)]	-	-	-	-	GO:0005634//nucleus	GO:0003700//transcription factor activity, sequence-specific DNA binding;GO:0003824//catalytic activity;GO:0016747//transferase activity, transferring acyl groups other than amino-acyl groups;GO:0043565//sequence-specific DNA binding	GO:0006355//regulation of transcription, DNA-templated
Zm00001d008333	859	587	496	1198	1529	1372	39.96	35.1	37.31	98.75	106.32	103.82	37.45666667	102.9633333	1.458836243	7.35E-39	4.35E-37	-	Syntaxin-22	-	-	-	-	GO:0005622//intracellular;GO:0012505//endomembrane system;GO:0016020//membrane;GO:0016021//integral component of membrane;GO:0031201//SNARE complex	GO:0000149//SNARE binding;GO:0005484//SNAP receptor activity	GO:0006886//intracellular protein transport;GO:0006906//vesicle fusion;GO:0016192//vesicle-mediated transport;GO:0048278//vesicle docking;GO:0061025//membrane fusion
Zm00001d042673	1095	915	844	1878	2174	1741	32.38	35.46	39.09	92.93	94.95	83.66	35.64333333	90.51333333	1.344498066	7.43E-39	4.39E-37	-	Amidophosphoribosyltransferase	-	-	-	-	-	GO:0004044//amidophosphoribosyltransferase activity;GO:0016740//transferase activity;GO:0016757//transferase activity, transferring glycosyl groups;GO:0046872//metal ion binding;GO:0051536//iron-sulfur cluster binding	GO:0006164//purine nucleotide biosynthetic process;GO:0006189//'de novo' IMP biosynthetic process;GO:0009113//purine nucleobase biosynthetic process;GO:0009116//nucleoside metabolic process
Zm00001d014944	793	440	483	84	71	94	25.39	18.57	24.68	4.5	3.36	4.89	22.88	4.25	-2.428552306	8.01E-39	4.72E-37	lactate dehydrogenase1	lactate dehydrogenase1	Metabolism;Metabolism;Metabolism;Metabolism;Metabolism;Metabolism	Global and overview maps;Global and overview maps;Carbohydrate metabolism;Amino acid metabolism;Carbohydrate metabolism;Carbohydrate metabolism	ko01100//Metabolic pathways;ko01110//Biosynthesis of secondary metabolites;ko00010//Glycolysis / Gluconeogenesis;ko00270//Cysteine and methionine metabolism;ko00620//Pyruvate metabolism;ko00640//Propanoate metabolism	K00016;K00016;K00016;K00016;K00016;K00016	GO:0005737//cytoplasm	GO:0003824//catalytic activity;GO:0004459//L-lactate dehydrogenase activity;GO:0016491//oxidoreductase activity;GO:0016616//oxidoreductase activity, acting on the CH-OH group of donors, NAD or NADP as acceptor	GO:0005975//carbohydrate metabolic process;GO:0019752//carboxylic acid metabolic process;GO:0055114//oxidation-reduction process
Zm00001d027540	341	258	194	22	17	15	12.88	12.77	11.48	1.39	0.95	0.92	12.37666667	1.086666667	-3.509641446	8.92E-39	5.24E-37	glutathione S-transferase12	glutathione S-transferase12	Metabolism	Metabolism of other amino acids	ko00480//Glutathione metabolism	K00799	GO:0005737//cytoplasm	GO:0004364//glutathione transferase activity;GO:0005515//protein binding;GO:0016740//transferase activity;GO:0043295//glutathione binding	GO:0006749//glutathione metabolic process
Zm00001d014192	1406	1131	861	310	396	302	47.95	50.54	46.01	17.69	19.99	16.76	48.16666667	18.14666667	-1.408330521	9.44E-39	5.54E-37	-	ACT domain-containing protein ACR11	-	-	-	-	GO:0009507//chloroplast;GO:0009535//chloroplast thylakoid membrane;GO:0009570//chloroplast stroma;GO:0009941//chloroplast envelope;GO:0010319//stromule	-	GO:0009409//response to cold;GO:0009416//response to light stimulus;GO:0009735//response to cytokinin;GO:0009744//response to sucrose
Zm00001d001883	4791	4003	3484	6336	8165	6968	103.09	113.2	118.05	229.01	261.12	245.13	111.4466667	245.0866667	1.136938533	1.12E-38	6.58E-37	-	Polyamine oxidase, Seed germinatio [Source: Projected from Oryza sativa (Os04g0671200)]	Metabolism;Metabolism	Amino acid metabolism;Metabolism of other amino acids	ko00330//Arginine and proline metabolism;ko00410//beta-Alanine metabolism	K17839;K17839	GO:0005777//peroxisome	GO:0008168//methyltransferase activity;GO:0016491//oxidoreductase activity;GO:0046592//polyamine oxidase activity;GO:0050660//flavin adenine dinucleotide binding;GO:0052894//norspermine:oxygen oxidoreductase activity;GO:0052901//spermine:oxygen oxidoreductase (spermidine-forming) activity	GO:0006598//polyamine catabolic process;GO:0032259//methylation;GO:0046208//spermine catabolic process;GO:0055114//oxidation-reduction process;GO:1903602//thermospermine catabolic process
Zm00001d044622	210	160	147	450	577	531	5.74	5.59	6.25	20.54	24.02	22.19	5.86	22.25	1.924832766	1.22E-38	7.13E-37	-	F-box/LRR-repeat protein 3	-	-	-	-	GO:0019005//SCF ubiquitin ligase complex	GO:0004842//ubiquitin-protein transferase activity;GO:0005515//protein binding	GO:0006511//ubiquitin-dependent protein catabolic process;GO:0016567//protein ubiquitination;GO:0031146//SCF-dependent proteasomal ubiquitin-dependent protein catabolic process
Zm00001d019446	140	81	96	574	443	738	4.97	3.77	5.34	34.12	23.24	42.6	4.693333333	33.32	2.827703567	1.26E-38	7.34E-37	-	farnesylated protein 3	-	-	-	-	-	GO:0046872//metal ion binding	GO:0030001//metal ion transport
Zm00001d011684	1019	804	785	2178	2218	2922	13.7	14.21	16.51	48.55	43.05	62.68	14.80666667	51.42666667	1.796269753	1.40E-38	8.11E-37	-	Regulator of Vps4 activity in the MVB pathway protein	-	-	-	-	-	-	GO:0008104//protein localization;GO:0015031//protein transport
Zm00001d042634	153	115	92	423	450	574	5.08	5	4.79	23.5	22.12	31.12	4.956666667	25.58	2.367574118	1.67E-38	9.65E-37	-	Extradiol ring-cleavage dioxygenase	Metabolism	Biosynthesis of other secondary metabolites	ko00965//Betalain biosynthesis	K15777	-	GO:0008198//ferrous iron binding;GO:0008270//zinc ion binding;GO:0016491//oxidoreductase activity;GO:0016701//oxidoreductase activity, acting on single donors with incorporation of molecular oxygen;GO:0051213//dioxygenase activity	GO:0006725//cellular aromatic compound metabolic process;GO:0055114//oxidation-reduction process
Zm00001d050104	274	258	244	746	885	1054	4.24	5.23	5.92	19.31	20.22	26.5	5.13	22.01	2.101128414	1.95E-38	1.13E-36	-	-	-	-	-	-	GO:0019005//SCF ubiquitin ligase complex	GO:0004842//ubiquitin-protein transferase activity	GO:0006511//ubiquitin-dependent protein catabolic process;GO:0016567//protein ubiquitination;GO:0031146//SCF-dependent proteasomal ubiquitin-dependent protein catabolic process
Zm00001d029004	1321	1071	966	261	349	207	13.44	13.17	14.5	4.58	4.99	3.75	13.70333333	4.44	-1.625895289	1.96E-38	1.13E-36	-	Guanine nucleotide exchange factor SPIKE 1	-	-	-	-	GO:0005622//intracellular;GO:0016020//membrane;GO:0016021//integral component of membrane	GO:0005085//guanyl-nucleotide exchange factor activity	GO:0007264//small GTPase mediated signal transduction
Zm00001d025166	176	117	86	523	572	911	5.79	5.04	4.43	28.61	27.73	48.46	5.086666667	34.93333333	2.77981185	2.00E-38	1.15E-36	-	Putative quinone-oxidoreductase homolog chloroplastic	-	-	-	-	-	GO:0016491//oxidoreductase activity	GO:0055114//oxidation-reduction process
Zm00001d002318	112	46	62	334	450	520	7.24	3.95	6.35	36.29	43.14	54.69	5.846666667	44.70666667	2.934803735	2.01E-38	1.15E-36	-	-	-	-	-	-	-	-	-
Zm00001d018010	112	46	62	334	450	520	7.24	3.95	6.35	36.29	43.14	54.69	5.846666667	44.70666667	2.934803735	2.01E-38	1.15E-36	-	-	-	-	-	-	-	-	-
Zm00001d048507	986	701	593	198	193	173	23.01	21.47	21.93	8.99	7.55	7.5	22.13666667	8.013333333	-1.465963603	2.15E-38	1.23E-36	-	Major Facilitator family protein%3B Major Facilitator superfamily protein	-	-	-	-	GO:0016020//membrane;GO:0016021//integral component of membrane	GO:0015098//molybdate ion transmembrane transporter activity	GO:0015689//molybdate ion transport
MSTRG.1949	157	155	128	567	494	531	1.19	0.95	1.48	4.98	3.08	3.75	1.206666667	3.936666667	1.705947362	2.31E-38	1.32E-36	TY3B-G	Xilon1 gag-pol polyprotein [Zea mays subsp. mexicana] [Zea mays]	-	-	-	-	-	-	-
Zm00001d024572	1638	1479	1030	412	400	358	36.74	43.47	36.18	15.46	13.25	13.05	38.79666667	13.92	-1.478773493	2.34E-38	1.33E-36	-	Putative glycerol-3-phosphate transporter 1	-	-	-	-	GO:0016020//membrane;GO:0016021//integral component of membrane	GO:0022857//transmembrane transporter activity	GO:0055085//transmembrane transport
Zm00001d021791	104	95	114	585	479	756	3.62	4.33	6.21	34.05	24.61	42.73	4.72	33.79666667	2.840022197	2.50E-38	1.42E-36	-	Fiber expressed protein	-	-	-	-	-	-	-
Zm00001d015692	1281	961	821	251	316	193	39.55	38.88	39.7	12.97	14.41	9.68	39.37666667	12.35333333	-1.672440608	2.58E-38	1.46E-36	-	AUGMIN subunit 6	-	-	-	-	GO:0070652//HAUS complex	-	GO:0051225//spindle assembly
Zm00001d035570	823	688	462	104	157	87	12.81	13.25	9.74	2.62	3.42	1.86	11.93333333	2.633333333	-2.180035029	2.89E-38	1.64E-36	-	alpha/beta-Hydrolases superfamily protein	-	-	-	-	GO:0005737//cytoplasm	GO:0003824//catalytic activity;GO:0004559//alpha-mannosidase activity;GO:0005524//ATP binding;GO:0016787//hydrolase activity	GO:0005975//carbohydrate metabolic process;GO:0006013//mannose metabolic process;GO:0006457//protein folding;GO:0006629//lipid metabolic process
Zm00001d038854	704	605	471	1105	1402	1275	12.12	13.76	12.78	32.07	35.82	35.74	12.88666667	34.54333333	1.422528169	2.95E-38	1.67E-36	-	Glycosyltransferase family protein 64 protein C5	-	-	-	-	GO:0016020//membrane;GO:0016021//integral component of membrane	GO:0016740//transferase activity;GO:0016757//transferase activity, transferring glycosyl groups	GO:0006486//protein glycosylation
Zm00001d028398	581	435	502	73	69	84	13.02	12.77	17.76	2.81	2.37	3.08	14.51666667	2.753333333	-2.398459032	3.07E-38	1.73E-36	-	Glycosyl hydrolase family 10 protein	-	-	-	-	-	GO:0000062//fatty-acyl-CoA binding;GO:0004553//hydrolase activity, hydrolyzing O-glycosyl compounds;GO:0016787//hydrolase activity	GO:0005975//carbohydrate metabolic process
Zm00001d027523	648	496	429	989	1208	1139	17.29	17.25	17.6	45.84	47.89	53.62	17.38	49.11666667	1.498784572	3.43E-38	1.93E-36	-	Probable serine/threonine-protein kinase	Environmental Information Processing	Signal transduction	ko04075//Plant hormone signal transduction	K14500	-	GO:0004672//protein kinase activity;GO:0005515//protein binding;GO:0005524//ATP binding;GO:0016301//kinase activity	GO:0006468//protein phosphorylation;GO:0009742//brassinosteroid mediated signaling pathway;GO:0016310//phosphorylation
Zm00001d032948	427	280	271	23	45	19	10.59	9.1	10.53	0.95	1.65	0.77	10.07333333	1.123333333	-3.164683164	3.63E-38	2.03E-36	-	3-ketoacyl-CoA synthase	Metabolism;Metabolism;Metabolism	Global and overview maps;Global and overview maps;Lipid metabolism	ko01100//Metabolic pathways;ko01110//Biosynthesis of secondary metabolites;ko00062//Fatty acid elongation	K15397;K15397;K15397	GO:0016020//membrane;GO:0016021//integral component of membrane	GO:0003824//catalytic activity;GO:0016740//transferase activity;GO:0016746//transferase activity, transferring acyl groups;GO:0016747//transferase activity, transferring acyl groups other than amino-acyl groups	GO:0006633//fatty acid biosynthetic process
Zm00001d044461	978	761	692	1671	1900	2184	50.52	51.52	55.99	144.43	144.95	183.32	52.67666667	157.5666667	1.580726403	4.63E-38	2.59E-36	-	-	-	-	-	-	-	-	-
Zm00001d035588	1055	973	795	1855	2247	1742	19.24	23.25	22.7	56.59	60.5	51.61	21.73	56.23333333	1.371737393	4.80E-38	2.68E-36	-	Serine/threonine-protein kinase	-	-	-	-	GO:0005886//plasma membrane;GO:0016020//membrane;GO:0016021//integral component of membrane	GO:0000166//nucleotide binding;GO:0004672//protein kinase activity;GO:0004674//protein serine/threonine kinase activity;GO:0005524//ATP binding;GO:0016301//kinase activity;GO:0016740//transferase activity	GO:0006468//protein phosphorylation;GO:0016310//phosphorylation;GO:0048544//recognition of pollen
Zm00001d033878	160	113	110	502	465	662	3.94	3.92	4.31	20.03	16.91	27.64	4.056666667	21.52666667	2.407758273	4.97E-38	2.76E-36	-	ACT domain-containing protein ACR1	-	-	-	-	-	-	-
Zm00001d027441	513	418	378	80	67	67	14.47	15.46	16.68	3.77	2.78	4.73	15.53666667	3.76	-2.046872445	5.25E-38	2.91E-36	-	Pectin lyase-like superfamily protein	-	-	-	-	GO:0005576//extracellular region	GO:0004650//polygalacturonase activity;GO:0016787//hydrolase activity;GO:0016798//hydrolase activity, acting on glycosyl bonds;GO:0016829//lyase activity	GO:0005975//carbohydrate metabolic process;GO:0008152//metabolic process;GO:0071555//cell wall organization
Zm00001d047479	3065	2385	1736	699	768	818	154.31	156.06	136.13	56.93	54.3	63.07	148.8333333	58.1	-1.357087606	5.53E-38	3.06E-36	superoxide dismutase9	Superoxide dismutase	Cellular Processes	Transport and catabolism	ko04146//Peroxisome	K04565	GO:0005576//extracellular region;GO:0005615//extracellular space;GO:0005737//cytoplasm;GO:0016020//membrane;GO:0016021//integral component of membrane	GO:0004784//superoxide dismutase activity;GO:0005507//copper ion binding;GO:0008270//zinc ion binding;GO:0016209//antioxidant activity;GO:0016491//oxidoreductase activity;GO:0016532//superoxide dismutase copper chaperone activity;GO:0046872//metal ion binding	GO:0000302//response to reactive oxygen species;GO:0006801//superoxide metabolic process;GO:0009410//response to xenobiotic stimulus;GO:0019430//removal of superoxide radicals;GO:0042542//response to hydrogen peroxide;GO:0055114//oxidation-reduction process
Zm00001d041489	572	415	342	81	86	67	8.82	8.34	8.08	2.07	2	1.6	8.413333333	1.89	-2.15429127	6.73E-38	3.72E-36	Homeobox-transcription factor 25	Homeobox-leucine zipper protein ATHB-14	-	-	-	-	GO:0005634//nucleus	GO:0003677//DNA binding;GO:0008289//lipid binding	-
Zm00001d034663	2782	2568	2086	798	848	623	101.84	123.18	119.59	48.87	45.84	37.05	114.87	43.92	-1.387052107	7.04E-38	3.88E-36	alpha-expansin4	alpha-expansin4	-	-	-	-	GO:0005576//extracellular region;GO:0005618//cell wall;GO:0016020//membrane	-	GO:0009664//plant-type cell wall organization;GO:0071555//cell wall organization
Zm00001d016477	1079	794	751	1537	1860	1596	24.68	23.72	26.65	57.81	61.83	58.13	25.01666667	59.25666667	1.244087902	7.70E-38	4.24E-36	-	Eukaryotic aspartyl protease family protein	-	-	-	-	-	GO:0004190//aspartic-type endopeptidase activity;GO:0008233//peptidase activity	GO:0006508//proteolysis;GO:0030163//protein catabolic process
Zm00001d043625	6680	4952	3930	1960	2284	1758	190.24	183.03	173.68	91.48	96.28	80.67	182.3166667	89.47666667	-1.026863036	8.05E-38	4.42E-36	-	Plasminogen activator inhibitor 1 RNA-binding protein	-	-	-	-	-	GO:0003723//RNA binding	-
Zm00001d050227	294	204	237	746	756	911	4.04	3.67	5.1	17.16	15.35	20.34	4.27	17.61666667	2.044632996	8.62E-38	4.73E-36	-	Protein SUPPRESSOR OF MAX2 1	-	-	-	-	-	-	GO:0019538//protein metabolic process
Zm00001d042256	593	344	269	44	55	44	16.22	12.38	11.57	2.03	2.23	1.91	13.39	2.056666667	-2.702776067	8.72E-38	4.77E-36	-	Protein kinase superfamily protein	-	-	-	-	GO:0005886//plasma membrane;GO:0016020//membrane;GO:0016021//integral component of membrane	GO:0004672//protein kinase activity;GO:0004675//transmembrane receptor protein serine/threonine kinase activity;GO:0004713//protein tyrosine kinase activity;GO:0005524//ATP binding;GO:0016301//kinase activity	GO:0006468//protein phosphorylation;GO:0007178//transmembrane receptor protein serine/threonine kinase signaling pathway;GO:0016310//phosphorylation;GO:0018108//peptidyl-tyrosine phosphorylation
Zm00001d044016	1517	1191	835	305	383	272	29.5	30.34	25.43	9.92	11	8.59	28.42333333	9.836666667	-1.530834336	9.88E-38	5.40E-36	-	Long chain acyl-CoA synthetase 5	Metabolism;Cellular Processes;Metabolism;Metabolism;Metabolism	Global and overview maps;Transport and catabolism;Global and overview maps;Lipid metabolism;Lipid metabolism	ko01100//Metabolic pathways;ko04146//Peroxisome;ko01212//Fatty acid metabolism;ko00061//Fatty acid biosynthesis;ko00071//Fatty acid degradation	K01897;K01897;K01897;K01897;K01897	-	GO:0003824//catalytic activity	-
Zm00001d018461	439	290	241	741	841	854	15.89	13.75	13.66	44.87	44.95	50.22	14.43333333	46.68	1.693400037	9.98E-38	5.44E-36	-	Thioredoxin	-	-	-	-	-	-	-
Zm00001d017373	2239	1949	1870	3963	4373	3832	32.01	35.99	41.16	92.42	94.78	89.41	36.38666667	92.20333333	1.341409014	1.03E-37	5.63E-36	-	RNA polymerase II C-terminal domain phosphatase-like 1	-	-	-	-	-	GO:0003723//RNA binding;GO:0008420//CTD phosphatase activity	GO:0070940//dephosphorylation of RNA polymerase II C-terminal domain
Zm00001d052025	1784	1226	1016	406	448	409	127.49	114.99	113.85	48.79	47.42	47.69	118.7766667	47.96666667	-1.308147359	1.09E-37	5.94E-36	-	60S ribosomal protein L39	Genetic Information Processing	Translation	ko03010//Ribosome	K02924	GO:0005840//ribosome;GO:0022625//cytosolic large ribosomal subunit	GO:0003735//structural constituent of ribosome	GO:0006412//translation
Zm00001d026665	167	136	133	498	524	683	10.12	10.8	12.62	50.49	46.89	67.24	11.18	54.87333333	2.295185028	1.17E-37	6.36E-36	-	-	-	-	-	-	-	-	-
Zm00001d040515	1893	1430	1138	422	556	383	73.47	72.93	70.35	27.03	31.62	23.94	72.25	27.53	-1.391992978	1.19E-37	6.45E-36	-	Gamma carbonic anhydrase 1 mitochondrial	-	-	-	-	-	-	-
Zm00001d046905	1679	1274	1106	394	514	369	30.32	30.14	31.28	11.9	13.71	10.83	30.58	12.14666667	-1.332027948	1.30E-37	7.01E-36	-	Villin-4	-	-	-	-	-	GO:0003779//actin binding;GO:0051015//actin filament binding	GO:0007010//cytoskeleton organization;GO:0051017//actin filament bundle assembly
Zm00001d013410	1548	968	826	232	341	239	42.21	34.99	35.95	11.17	13.65	10.93	37.71666667	11.91666667	-1.662221438	1.34E-37	7.20E-36	-	Actin-1	-	-	-	-	GO:0005737//cytoplasm;GO:0005856//cytoskeleton	GO:0000166//nucleotide binding;GO:0005524//ATP binding	-
Zm00001d034879	1236	919	919	2276	2215	2545	20.75	20.22	24.17	63.93	54.92	69.43	21.71333333	62.76	1.531264133	1.68E-37	9.02E-36	-	GC-rich sequence DNA-binding factor-like protein	-	-	-	-	GO:0005634//nucleus	GO:0000978//RNA polymerase II core promoter proximal region sequence-specific DNA binding;GO:0001078//transcriptional repressor activity, RNA polymerase II core promoter proximal region sequence-specific binding;GO:0003677//DNA binding;GO:0003700//transcription factor activity, sequence-specific DNA binding	GO:0000122//negative regulation of transcription from RNA polymerase II promoter;GO:0006355//regulation of transcription, DNA-templated
Zm00001d027541	306	257	202	6	20	4	14.59	16.06	15.09	0.48	1.41	0.31	15.24666667	0.733333333	-4.377880937	1.86E-37	9.96E-36	glutathione transferase9	Glutathione S-transferase 6	Metabolism	Metabolism of other amino acids	ko00480//Glutathione metabolism	K00799	GO:0005737//cytoplasm	GO:0004364//glutathione transferase activity;GO:0005515//protein binding;GO:0016740//transferase activity;GO:0043295//glutathione binding	GO:0006749//glutathione metabolic process
Zm00001d013507	484	400	411	1493	1232	1835	9.33	10.11	12.41	48.16	35.08	57.48	10.61666667	46.90666667	2.14346211	1.92E-37	1.03E-35	-	Heat shock 70 kDa protein 6 chloroplastic	Genetic Information Processing;Genetic Information Processing;Cellular Processes	Folding, sorting and degradation;Transcription;Transport and catabolism	ko04141//Protein processing in endoplasmic reticulum;ko03040//Spliceosome;ko04144//Endocytosis	K03283;K03283;K03283	GO:0005737//cytoplasm;GO:0009507//chloroplast	GO:0000166//nucleotide binding;GO:0005524//ATP binding;GO:0016887//ATPase activity;GO:0031072//heat shock protein binding;GO:0042623//ATPase activity, coupled;GO:0044183//protein binding involved in protein folding;GO:0051082//unfolded protein binding;GO:0051787//misfolded protein binding	GO:0006457//protein folding;GO:0006986//response to unfolded protein;GO:0034605//cellular response to heat;GO:0034620//cellular response to unfolded protein;GO:0042026//protein refolding;GO:0051085//chaperone mediated protein folding requiring cofactor
Zm00001d035722	3148	2287	1982	912	960	911	99.91	95.25	98.67	47.85	44.82	46.36	97.94333333	46.34333333	-1.07958548	2.28E-37	1.22E-35	-	Actin-7	-	-	-	-	GO:0005737//cytoplasm;GO:0005856//cytoskeleton	GO:0000166//nucleotide binding;GO:0005524//ATP binding	-
Zm00001d046979	388	376	340	1059	1057	893	5.77	7.33	7.92	26.35	23.22	21.58	7.006666667	23.71666667	1.759101087	2.43E-37	1.30E-35	-	Molybdenum cofactor sulfurase	-	-	-	-	-	GO:0003824//catalytic activity;GO:0008265//Mo-molybdopterin cofactor sulfurase activity;GO:0016740//transferase activity;GO:0016829//lyase activity;GO:0030151//molybdenum ion binding;GO:0030170//pyridoxal phosphate binding	GO:0006777//Mo-molybdopterin cofactor biosynthetic process
Zm00001d041112	1832	1414	1055	370	494	314	71.22	72.02	64.23	24.06	28.33	19.84	69.15666667	24.07666667	-1.522232663	2.45E-37	1.30E-35	-	Adenylate kinase 4	Metabolism;Metabolism;Metabolism;Metabolism	Global and overview maps;Global and overview maps;Nucleotide metabolism;Metabolism of cofactors and vitamins	ko01100//Metabolic pathways;ko01110//Biosynthesis of secondary metabolites;ko00230//Purine metabolism;ko00730//Thiamine metabolism	K00939;K00939;K00939;K00939	-	GO:0004017//adenylate kinase activity;GO:0005524//ATP binding;GO:0016301//kinase activity;GO:0016740//transferase activity;GO:0016776//phosphotransferase activity, phosphate group as acceptor;GO:0019205//nucleobase-containing compound kinase activity	GO:0006139//nucleobase-containing compound metabolic process;GO:0016310//phosphorylation;GO:0046940//nucleoside monophosphate phosphorylation
Zm00001d006001	2881	2489	2374	4677	5540	5276	58.34	66.38	75.63	159.47	166.42	175.34	66.78333333	167.0766667	1.322950257	2.53E-37	1.35E-35	WRKY-transcription factor 71	Probable WRKY transcription factor 34	-	-	-	-	GO:0005634//nucleus	GO:0003677//DNA binding;GO:0003700//transcription factor activity, sequence-specific DNA binding;GO:0043565//sequence-specific DNA binding	GO:0006355//regulation of transcription, DNA-templated
Zm00001d038270	1526	1226	1062	314	391	222	38.53	40.57	42	13.27	14.58	9.11	40.36666667	12.32	-1.712162203	3.02E-37	1.60E-35	MYB-related-transcription factor 3	Duplicated homeodomain-like superfamily protein	-	-	-	-	GO:0005634//nucleus	GO:0003677//DNA binding	-
Zm00001d038257	1120	1027	839	1825	2108	1926	12.48	14.14	13.85	33.31	32.1	34.18	13.49	33.19666667	1.299148037	3.19E-37	1.69E-35	-	Pentatricopeptide repeat-containing protein	-	-	-	-	-	GO:0005515//protein binding	-
Zm00001d043086	7621	5141	4163	1974	2395	1986	175.31	154.3	150.88	74.19	80.36	74.08	160.1633333	76.21	-1.071491685	3.25E-37	1.72E-35	-	23-bisphosphoglycerate-independent phosphoglycerate mutase 1	Metabolism;Metabolism;Metabolism;Metabolism;Metabolism;Metabolism	Global and overview maps;Global and overview maps;Global and overview maps;Global and overview maps;Carbohydrate metabolism;Amino acid metabolism	ko01100//Metabolic pathways;ko01110//Biosynthesis of secondary metabolites;ko01200//Carbon metabolism;ko01230//Biosynthesis of amino acids;ko00010//Glycolysis / Gluconeogenesis;ko00260//Glycine, serine and threonine metabolism	K15633;K15633;K15633;K15633;K15633;K15633	GO:0005737//cytoplasm	GO:0003824//catalytic activity;GO:0004619//phosphoglycerate mutase activity;GO:0030145//manganese ion binding;GO:0046537//2,3-bisphosphoglycerate-independent phosphoglycerate mutase activity;GO:0046872//metal ion binding	GO:0006007//glucose catabolic process;GO:0044262//cellular carbohydrate metabolic process
Zm00001d047881	443	331	254	764	865	916	6.25	6.23	5.45	17.7	17.6	20.56	5.976666667	18.62	1.639440085	3.31E-37	1.75E-35	-	Putative DUF593 domain containing family protein	-	-	-	-	GO:0016020//membrane;GO:0016021//integral component of membrane	GO:0017022//myosin binding	-
Zm00001d013900	172	137	172	693	590	618	4.06	4.22	6.33	27.41	20.5	23.6	4.87	23.83666667	2.291188825	3.82E-37	2.01E-35	-	Expressed protein; protein	-	-	-	-	-	-	GO:0009737//response to abscisic acid
Zm00001d008517	824	615	448	117	156	138	17.44	17.03	14.84	4.16	4.88	4.77	16.43666667	4.603333333	-1.836166933	4.03E-37	2.12E-35	-	Actin-interacting protein 1-2	-	-	-	-	GO:0030864//cortical actin cytoskeleton;GO:0042643//actomyosin, actin portion	GO:0005515//protein binding;GO:0051015//actin filament binding	GO:0030042//actin filament depolymerization;GO:0030836//positive regulation of actin filament depolymerization
Zm00001d029025	387	346	285	788	869	928	8.84	10.36	10.2	30.13	29.33	34.46	9.8	31.30666667	1.675616253	4.04E-37	2.12E-35	-	23-bisphosphoglycerate-independent phosphoglycerate mutase 1	Metabolism;Metabolism;Metabolism;Metabolism;Metabolism;Metabolism	Global and overview maps;Global and overview maps;Global and overview maps;Global and overview maps;Carbohydrate metabolism;Amino acid metabolism	ko01100//Metabolic pathways;ko01110//Biosynthesis of secondary metabolites;ko01200//Carbon metabolism;ko01230//Biosynthesis of amino acids;ko00010//Glycolysis / Gluconeogenesis;ko00260//Glycine, serine and threonine metabolism	K15633;K15633;K15633;K15633;K15633;K15633	GO:0005737//cytoplasm	GO:0003824//catalytic activity;GO:0004619//phosphoglycerate mutase activity;GO:0030145//manganese ion binding;GO:0046537//2,3-bisphosphoglycerate-independent phosphoglycerate mutase activity;GO:0046872//metal ion binding	GO:0006007//glucose catabolic process;GO:0044262//cellular carbohydrate metabolic process
Zm00001d028218	2724	1935	1598	738	747	635	51.4	48.23	47.02	23.18	21.45	18.96	48.88333333	21.19666667	-1.205505257	4.10E-37	2.14E-35	-	Methionine--tRNA ligase cytoplasmic	-	-	-	-	GO:0005737//cytoplasm;GO:0005829//cytosol	GO:0000049//tRNA binding;GO:0000166//nucleotide binding;GO:0003723//RNA binding;GO:0004812//aminoacyl-tRNA ligase activity;GO:0004825//methionine-tRNA ligase activity;GO:0005524//ATP binding;GO:0016874//ligase activity	GO:0006412//translation;GO:0006418//tRNA aminoacylation for protein translation;GO:0006431//methionyl-tRNA aminoacylation
Zm00001d036961	3782	2754	2218	1016	1239	1095	94.75	90.41	86.86	42.2	45.4	44.22	90.67333333	43.94	-1.045143452	4.48E-37	2.34E-35	-	Putative ATPase%2C V1 complex%2C subunit B protein isoform 1%3B Putative ATPase%2C V1 complex%2C subunit B protein isoform 2%3B Vacuolar ATP synthase subunit B isoform 1	Metabolism;Metabolism;Cellular Processes	Global and overview maps;Energy metabolism;Transport and catabolism	ko01100//Metabolic pathways;ko00190//Oxidative phosphorylation;ko04145//Phagosome	K02147;K02147;K02147	GO:0033180//proton-transporting V-type ATPase, V1 domain	GO:0005524//ATP binding	GO:0006811//ion transport;GO:0015991//ATP hydrolysis coupled proton transport;GO:0046034//ATP metabolic process;GO:1902600//hydrogen ion transmembrane transport
Zm00001d035599	667	559	585	1476	1545	1725	14.34	15.75	19.69	53.09	49.03	60.25	16.59333333	54.12333333	1.705646965	4.60E-37	2.40E-35	-	Protein-tyrosine-phosphatase MKP1	-	-	-	-	-	GO:0004725//protein tyrosine phosphatase activity;GO:0008138//protein tyrosine/serine/threonine phosphatase activity;GO:0016787//hydrolase activity;GO:0016791//phosphatase activity	GO:0006470//protein dephosphorylation;GO:0016311//dephosphorylation;GO:0035335//peptidyl-tyrosine dephosphorylation
Zm00001d015570	4697	3754	2977	1344	1694	1228	65.59	68.56	65.08	32.61	34.88	27.84	66.41	31.77666667	-1.063432703	4.62E-37	2.40E-35	-	Sucrose-phosphate synthase 1	Metabolism;Metabolism	Global and overview maps;Carbohydrate metabolism	ko01100//Metabolic pathways;ko00500//Starch and sucrose metabolism	K00696;K00696	-	GO:0016157//sucrose synthase activity;GO:0016740//transferase activity;GO:0016757//transferase activity, transferring glycosyl groups;GO:0046524//sucrose-phosphate synthase activity	GO:0005985//sucrose metabolic process
Zm00001d028269	585	515	500	1259	1397	1571	15.03	17.39	20.42	54.88	53.83	67.07	17.61333333	58.59333333	1.73406856	4.73E-37	2.46E-35	HSF-transcription factor 14	ATP-dependent DNA helicase [Source:UniProtKB/TrEMBL;Acc:A0A1D6JU37]	-	-	-	-	GO:0005634//nucleus;GO:0016020//membrane;GO:0016021//integral component of membrane	GO:0000166//nucleotide binding;GO:0003677//DNA binding;GO:0003678//DNA helicase activity;GO:0003700//transcription factor activity, sequence-specific DNA binding;GO:0004386//helicase activity;GO:0005524//ATP binding;GO:0016787//hydrolase activity;GO:0043565//sequence-specific DNA binding	GO:0000723//telomere maintenance;GO:0006281//DNA repair;GO:0006310//DNA recombination;GO:0006355//regulation of transcription, DNA-templated;GO:0006974//cellular response to DNA damage stimulus;GO:0032508//DNA duplex unwinding
Zm00001d021836	475	216	273	15	25	24	22.99	13.7	20.7	1.21	1.79	1.89	19.13	1.63	-3.552893004	4.94E-37	2.56E-35	-	Leucine-rich repeat (LRR) family protein	-	-	-	-	GO:0009506//plasmodesma	GO:0004672//protein kinase activity;GO:0005515//protein binding	GO:0046777//protein autophosphorylation
Zm00001d021737	173	143	129	469	477	555	3.37	3.65	3.94	15.29	13.73	17.57	3.653333333	15.53	2.087772532	5.09E-37	2.63E-35	S-domain class receptor-like kinase3	S-domain class receptor-like kinase3	-	-	-	-	GO:0005886//plasma membrane;GO:0016020//membrane;GO:0016021//integral component of membrane	GO:0000166//nucleotide binding;GO:0004672//protein kinase activity;GO:0004674//protein serine/threonine kinase activity;GO:0005524//ATP binding;GO:0016301//kinase activity;GO:0016740//transferase activity	GO:0006468//protein phosphorylation;GO:0016310//phosphorylation;GO:0048544//recognition of pollen
Zm00001d010488	2194	1553	1255	435	588	367	37.61	35.28	33.79	12.45	14.98	10.05	35.56	12.49333333	-1.509096872	5.54E-37	2.86E-35	-	Golgin subfamily A member 4	-	-	-	-	-	-	GO:0071249//cellular response to nitrate
Zm00001d008171	814	657	578	1533	1665	2069	22.13	23.4	24.61	69.71	66.83	91.37	23.38	75.97	1.700154891	6.47E-37	3.33E-35	-	Probable protein phosphatase 2C 49	-	-	-	-	-	GO:0003824//catalytic activity;GO:0004721//phosphoprotein phosphatase activity;GO:0004722//protein serine/threonine phosphatase activity;GO:0004724//magnesium-dependent protein serine/threonine phosphatase activity;GO:0016787//hydrolase activity;GO:0043169//cation binding;GO:0046872//metal ion binding	GO:0006470//protein dephosphorylation
Zm00001d018562	1527	1338	1037	377	417	283	24.36	28.55	26.32	9.67	9.37	6.98	26.41	8.673333333	-1.60642584	7.10E-37	3.65E-35	-	Callose synthase 3	-	-	-	-	GO:0000148//1,3-beta-D-glucan synthase complex;GO:0016020//membrane;GO:0016021//integral component of membrane	GO:0003843//1,3-beta-D-glucan synthase activity	GO:0006075//(1->3)-beta-D-glucan biosynthetic process
Zm00001d005015	244	191	183	566	579	588	5.67	5.82	6.66	22	19.87	22.2	6.05	21.35666667	1.819679442	7.29E-37	3.74E-35	-	-	-	-	-	-	-	-	-
Zm00001d014129	771	561	482	1084	1330	1213	17.32	16.5	17.09	39.95	43.11	42.66	16.97	41.90666667	1.304193207	7.43E-37	3.80E-35	-	Organic cation/carnitine transporter 7	-	-	-	-	GO:0016020//membrane;GO:0016021//integral component of membrane	GO:0022857//transmembrane transporter activity	GO:0055085//transmembrane transport
Zm00001d003533	462	366	298	825	1006	1121	8.5	8.82	8.57	24.74	27.2	32.89	8.63	28.27666667	1.712179597	7.57E-37	3.87E-35	tassel seed1	Lipoxygenase	-	-	-	-	-	GO:0005515//protein binding;GO:0016491//oxidoreductase activity;GO:0016702//oxidoreductase activity, acting on single donors with incorporation of molecular oxygen, incorporation of two atoms of oxygen;GO:0046872//metal ion binding;GO:0051213//dioxygenase activity	GO:0006633//fatty acid biosynthetic process;GO:0031408//oxylipin biosynthetic process;GO:0034440//lipid oxidation;GO:0055114//oxidation-reduction process
Zm00001d034003	121	87	113	501	461	685	7.38	6.95	10.79	51.11	41.51	67.86	8.373333333	53.49333333	2.675485142	7.61E-37	3.88E-35	-	Late embryogenesis abundant protein 31	-	-	-	-	-	-	-
Zm00001d037783	313	196	175	730	715	1010	6.17	5.06	5.4	24.07	20.81	32.34	5.543333333	25.74	2.215186386	7.64E-37	3.89E-35	protein kinase1	Putative receptor protein kinase ZmPK1	-	-	-	-	GO:0005886//plasma membrane;GO:0016020//membrane;GO:0016021//integral component of membrane	GO:0000166//nucleotide binding;GO:0004672//protein kinase activity;GO:0004674//protein serine/threonine kinase activity;GO:0005524//ATP binding;GO:0016301//kinase activity;GO:0016740//transferase activity	GO:0006468//protein phosphorylation;GO:0016310//phosphorylation;GO:0048544//recognition of pollen
Zm00001d038357	1070	869	646	1511	1802	1520	40.92	43.45	38.53	96.69	102.1	93.75	40.96666667	97.51333333	1.251148987	7.84E-37	3.98E-35	bHLH-transcription factor 118	Transcription factor bHLH104	-	-	-	-	-	GO:0046983//protein dimerization activity	-
Zm00001d022421	13383	8960	6866	142	208	57	424.48	370.61	339.97	7.46	9.64	3.51	378.3533333	6.87	-5.783280246	7.89E-37	4.00E-35	-	hydroxyproline-rich glycoprotein family protein	-	-	-	-	-	-	-
Zm00001d005308	1739	1612	1429	3348	3431	3724	32.92	39.74	42.41	105.39	95.46	114.01	38.35666667	104.9533333	1.452198732	7.90E-37	4.00E-35	-	P-loop NTPase domain-containing protein LPA1 homolog 1	-	-	-	-	-	-	-
Zm00001d040084	2548	1788	1364	556	681	478	79.7	73.28	66.82	29.09	31.45	24.29	73.26666667	28.27666667	-1.373544919	9.06E-37	4.58E-35	-	Fructose-bisphosphate aldolase	-	-	-	-	GO:0005829//cytosol	GO:0003824//catalytic activity;GO:0004332//fructose-bisphosphate aldolase activity;GO:0016829//lyase activity	GO:0006096//glycolytic process;GO:0030388//fructose 1,6-bisphosphate metabolic process
Zm00001d054031	1134	907	778	1820	1940	2157	26.26	27.53	28.21	70.5	66.34	81.17	27.33333333	72.67	1.410698497	1.02E-36	5.16E-35	-	DGCR14-related	-	-	-	-	GO:0005634//nucleus	-	-
Zm00001d042344	400	313	285	704	860	732	13.29	13.58	14.75	38.4	41.74	39.1	13.87333333	39.74666667	1.51851941	1.17E-36	5.89E-35	stearoyl-acyl-carrier-protein desaturase1	stearoyl-acyl-carrier-protein desaturase1	Metabolism;Metabolism;Metabolism	Global and overview maps;Lipid metabolism;Lipid metabolism	ko01212//Fatty acid metabolism;ko00061//Fatty acid biosynthesis;ko01040//Biosynthesis of unsaturated fatty acids	K03921;K03921;K03921	GO:0009570//chloroplast stroma;GO:0016020//membrane;GO:0016021//integral component of membrane	GO:0016491//oxidoreductase activity;GO:0045300//acyl-[acyl-carrier-protein] desaturase activity;GO:0046872//metal ion binding	GO:0006631//fatty acid metabolic process;GO:0055114//oxidation-reduction process
Zm00001d005306	556	366	321	920	961	983	12.35	10.6	11.15	34.11	31.47	35.49	11.36666667	33.69	1.56751119	1.23E-36	6.20E-35	-	Dynamin-related protein 1E	-	-	-	-	GO:0005737//cytoplasm;GO:0016020//membrane	GO:0000166//nucleotide binding;GO:0003924//GTPase activity;GO:0005525//GTP binding;GO:0008017//microtubule binding	GO:0000266//mitochondrial fission;GO:0048285//organelle fission
Zm00001d012633	831	634	518	1314	1393	1518	19.77	19.76	19.3	52.29	48.93	58.66	19.61	53.29333333	1.442365537	1.47E-36	7.39E-35	-	Eukaryotic aspartyl protease family protein	-	-	-	-	-	GO:0004190//aspartic-type endopeptidase activity;GO:0008233//peptidase activity	GO:0006508//proteolysis;GO:0030163//protein catabolic process
Zm00001d052167	19	27	18	192	208	288	1.33	2.47	1.97	22.41	21.43	32.65	1.923333333	25.49666667	3.728627924	1.51E-36	7.57E-35	AP2-EREBP-transcription factor 7	Putative AP2/EREBP transcription factor superfamily protein	-	-	-	-	GO:0005634//nucleus	GO:0003677//DNA binding;GO:0003700//transcription factor activity, sequence-specific DNA binding	GO:0006351//transcription, DNA-templated;GO:0006355//regulation of transcription, DNA-templated
Zm00001d023974	475	410	417	1055	1121	1062	14.58	16.49	20.05	54.19	50.82	52.98	17.04	52.66333333	1.627873504	1.58E-36	7.88E-35	-	Putative endonuclease or glycosyl hydrolase	-	-	-	-	GO:0005777//peroxisome	GO:0004519//endonuclease activity;GO:0016787//hydrolase activity	GO:0006979//response to oxidative stress;GO:0010468//regulation of gene expression;GO:0090305//nucleic acid phosphodiester bond hydrolysis
Zm00001d003615	1206	981	853	2633	2331	3262	15.45	16.4	17.34	55.63	44.15	67.52	16.39666667	55.76666667	1.766000485	1.64E-36	8.14E-35	-	T-complex protein 11	-	-	-	-	-	-	-
MSTRG.19082	144	94	83	444	440	334	3.38	2.92	3.06	15.78	14.43	11.74	3.12	13.98333333	2.164090376	1.64E-36	8.14E-35	--	unknown [Zea mays]	-	-	-	-	-	-	-
Zm00001d043462	501	374	363	837	1031	982	10.87	10.67	12.22	28.08	30.9	32.04	11.25333333	30.34	1.430868682	1.70E-36	8.46E-35	-	MACPF domain-containing protein CAD1	-	-	-	-	GO:0005886//plasma membrane	-	GO:0006955//immune response;GO:0009626//plant-type hypersensitive response
Zm00001d005208	98	89	68	314	345	380	3.15	3.75	3.42	16.89	16.38	19.85	3.44	17.70666667	2.363812176	2.32E-36	1.15E-34	NAC-transcription factor 5	NAC domain-containing protein 2	-	-	-	-	GO:0005634//nucleus	GO:0003677//DNA binding	GO:0006355//regulation of transcription, DNA-templated
Zm00001d053138	769	652	574	1420	1562	1811	16.5	18.41	19.33	50.96	49.41	63.26	18.08	54.54333333	1.593008193	2.48E-36	1.22E-34	-	Lipase-like PAD4	-	-	-	-	-	GO:0016787//hydrolase activity	GO:0006629//lipid metabolic process
Zm00001d016463	1906	1413	1076	460	465	356	51.61	49.67	42.74	19.18	17.34	14.07	48.00666667	16.86333333	-1.509345028	2.85E-36	1.40E-34	-	7-dehydrocholesterol reductase	Metabolism;Metabolism;Metabolism	Global and overview maps;Global and overview maps;Lipid metabolism	ko01100//Metabolic pathways;ko01110//Biosynthesis of secondary metabolites;ko00100//Steroid biosynthesis	K00213;K00213;K00213	GO:0005794//Golgi apparatus;GO:0005886//plasma membrane;GO:0016020//membrane;GO:0016021//integral component of membrane;GO:0030176//integral component of endoplasmic reticulum membrane	GO:0009918//sterol delta7 reductase activity;GO:0016627//oxidoreductase activity, acting on the CH-CH group of donors;GO:0016628//oxidoreductase activity, acting on the CH-CH group of donors, NAD or NADP as acceptor	GO:0016126//sterol biosynthetic process;GO:0016132//brassinosteroid biosynthetic process;GO:0055114//oxidation-reduction process
MSTRG.25771	1419	1240	939	1984	2463	2203	12.16	13.86	12.55	28.31	31.01	30.52	12.85666667	29.94666667	1.219878782	3.34E-36	1.64E-34	At3g02060	Ankyrin repeat-containing protein [Zea mays]	-	-	-	-	GO:0031224//intrinsic component of membrane	-	-
Zm00001d017493	477	475	350	56	79	36	20.54	26.8	23.6	4.03	5.02	2.52	23.64666667	3.856666667	-2.616210466	3.40E-36	1.67E-34	-	Expansin-B4	-	-	-	-	GO:0005576//extracellular region	-	GO:0019953//sexual reproduction
Zm00001d032268	560	560	477	1279	1332	1429	16.54	21.68	22.07	63.21	58.1	68.58	20.09666667	63.29666667	1.655173298	3.46E-36	1.70E-34	-	Mitochondrial carrier protein MTM1	-	-	-	-	GO:0016020//membrane;GO:0016021//integral component of membrane	-	-
MSTRG.30267	55	46	55	295	274	283	1.03	1.05	1.6	9.1	7.37	8.56	1.226666667	8.343333333	2.76588062	4.04E-36	1.98E-34	--	unknown [Zea mays]	-	-	-	-	-	-	-
Zm00001d007960	5506	4162	3319	1618	1897	1403	122.95	122.27	116.06	60.47	63.05	50.92	120.4266667	58.14666667	-1.050386496	4.37E-36	2.13E-34	-	T-complex protein 1 subunit epsilon	-	-	-	-	GO:0005737//cytoplasm;GO:0005832//chaperonin-containing T-complex	GO:0000166//nucleotide binding;GO:0005524//ATP binding;GO:0051082//unfolded protein binding	GO:0006457//protein folding
Zm00001d042948	1551	1130	969	2157	2249	2287	37.04	35.36	36.24	86.17	79.31	88.73	36.21333333	84.73666667	1.226465399	4.47E-36	2.18E-34	-	Protein binding protein	-	-	-	-	GO:0016020//membrane;GO:0016021//integral component of membrane	GO:0005515//protein binding	-
Zm00001d022493	1337	1201	998	2215	2331	2286	36.85	43.73	41.9	101.73	90.77	99.68	40.82666667	97.39333333	1.25431124	4.61E-36	2.25E-34	-	alpha/beta-Hydrolases superfamily protein	-	-	-	-	-	GO:0016787//hydrolase activity	GO:0006629//lipid metabolic process
Zm00001d041221	90	66	65	319	304	362	3.41	3.27	3.85	20.21	17	22.27	3.51	19.82666667	2.497899211	4.67E-36	2.27E-34	-	Core-2/I-branching beta-16-N-acetylglucosaminyltransferase family protein	-	-	-	-	GO:0016020//membrane;GO:0016021//integral component of membrane	GO:0008375//acetylglucosaminyltransferase activity;GO:0016740//transferase activity;GO:0016757//transferase activity, transferring glycosyl groups	-
Zm00001d018423	5137	4197	3212	1155	1484	840	59.7	67.48	58.68	22.58	23.84	16.14	61.95333333	20.85333333	-1.570903895	4.91E-36	2.38E-34	-	UDP-glucose:glycoprotein glucosyltransferase	-	-	-	-	GO:0005783//endoplasmic reticulum	GO:0003980//UDP-glucose:glycoprotein glucosyltransferase activity;GO:0016740//transferase activity;GO:0051082//unfolded protein binding	GO:0006486//protein glycosylation;GO:0018279//protein N-linked glycosylation via asparagine;GO:0071712//ER-associated misfolded protein catabolic process;GO:0097359//UDP-glucosylation
Zm00001d037725	5116	3639	3012	1304	1747	1299	143.34	133.61	132.15	61.12	72.27	59.11	136.3666667	64.16666667	-1.087595091	6.15E-36	2.98E-34	-	Mitochondrial dicarboxylate/tricarboxylate transporter DTC	-	-	-	-	GO:0016020//membrane;GO:0016021//integral component of membrane	GO:0015367//oxoglutarate:malate antiporter activity;GO:0022857//transmembrane transporter activity	GO:0015742//alpha-ketoglutarate transport;GO:0055085//transmembrane transport;GO:0071423//malate transmembrane transport
Zm00001d048111	158	96	103	385	421	409	3.27	2.61	3.34	13.34	12.88	13.77	3.073333333	13.33	2.116800625	6.63E-36	3.21E-34	-	Plant calmodulin-binding protein-related	-	-	-	-	-	GO:0005516//calmodulin binding	-
Zm00001d053212	1574	1282	1021	2520	2536	2902	51.88	55.37	52.72	138.98	123.46	155.42	53.32333333	139.2866667	1.385218288	6.76E-36	3.26E-34	-	E3 ubiquitin ligase BIG BROTHER-related	-	-	-	-	-	GO:0016874//ligase activity;GO:0061630//ubiquitin protein ligase activity	GO:0006511//ubiquitin-dependent protein catabolic process;GO:0016567//protein ubiquitination
Zm00001d034460	2	3	1	328	380	299	0.03	0.06	0.02	12.49	12.84	11.08	0.036666667	12.13666667	8.370687407	7.17E-36	3.45E-34	tryptophan synthase A homolog1	tryptophan synthase A homolog1	Metabolism;Metabolism;Metabolism;Metabolism;Metabolism	Global and overview maps;Global and overview maps;Global and overview maps;Amino acid metabolism;Amino acid metabolism	ko01100//Metabolic pathways;ko01110//Biosynthesis of secondary metabolites;ko01230//Biosynthesis of amino acids;ko00260//Glycine, serine and threonine metabolism;ko00400//Phenylalanine, tyrosine and tryptophan biosynthesis	K01695;K01695;K01695;K01695;K01695	GO:0005829//cytosol;GO:0009507//chloroplast	GO:0003824//catalytic activity;GO:0004834//tryptophan synthase activity;GO:0016829//lyase activity	GO:0000162//tryptophan biosynthetic process;GO:0006568//tryptophan metabolic process
Zm00001d023391	1957	1547	1392	2833	2955	2775	21.84	21.85	21.99	55.9	50	55.52	21.89333333	53.80666667	1.297293308	8.29E-36	3.98E-34	DDT-transcription factor 6	DDT domain-containing protein PTM	-	-	-	-	-	GO:0046872//metal ion binding	-
Zm00001d011138	1902	1276	1154	418	522	359	41.61	36.93	41.1	15.47	17.08	12.62	39.88	15.05666667	-1.405262997	9.31E-36	4.46E-34	-	Protein IQ-DOMAIN 31	-	-	-	-	-	GO:0005515//protein binding	-
Zm00001d011919	695	388	387	1428	1436	2099	31.56	23.08	27.52	108.48	96.28	154.84	27.38666667	119.8666667	2.129884934	9.74E-36	4.66E-34	-	Src2-like protein	-	-	-	-	-	-	-
Zm00001d039642	68	32	37	230	297	352	1.71	1.05	1.46	9.67	11.02	14.37	1.406666667	11.68666667	3.054511092	9.86E-36	4.71E-34	-	UDP-glycosyltransferase 73D1	-	-	-	-	GO:0043231//intracellular membrane-bounded organelle	GO:0008194//UDP-glycosyltransferase activity;GO:0016740//transferase activity;GO:0016757//transferase activity, transferring glycosyl groups;GO:0016758//transferase activity, transferring hexosyl groups;GO:0080043//quercetin 3-O-glucosyltransferase activity;GO:0080044//quercetin 7-O-glucosyltransferase activity	-
Zm00001d021207	47	40	22	259	294	574	3.17	3.53	2.32	29.22	29.28	62.9	3.006666667	40.46666667	3.750497178	9.98E-36	4.76E-34	AP2-EREBP-transcription factor 23	DRE-binding protein 3	-	-	-	-	GO:0005634//nucleus	GO:0003677//DNA binding;GO:0003700//transcription factor activity, sequence-specific DNA binding	GO:0006351//transcription, DNA-templated;GO:0006355//regulation of transcription, DNA-templated
Zm00001d024414	102	98	85	566	388	725	10.28	12.94	13.41	95.4	57.72	118.67	12.21	90.59666667	2.89139477	1.09E-35	5.20E-34	-	Seed maturation protein	-	-	-	-	-	-	GO:0009793//embryo development ending in seed dormancy
Zm00001d040741	2324	1480	1202	340	414	198	57.45	48.12	45.38	14.22	14.87	8.12	50.31666667	12.40333333	-2.020308461	1.27E-35	6.03E-34	-	Serine carboxypeptidase-like 33	-	-	-	-	GO:0005773//vacuole	GO:0004180//carboxypeptidase activity;GO:0004185//serine-type carboxypeptidase activity;GO:0008233//peptidase activity;GO:0016787//hydrolase activity	GO:0006508//proteolysis;GO:0051603//proteolysis involved in cellular protein catabolic process
Zm00001d045392	24120	16330	15145	5223	3700	5027	1236.77	1097.43	1216.34	447.69	280.06	418.62	1183.513333	382.1233333	-1.6309657	1.28E-35	6.05E-34	-	Early nodulin 93	-	-	-	-	GO:0016020//membrane;GO:0016021//integral component of membrane	-	-
Zm00001d042930	433	339	300	799	989	1127	27.81	28.53	30.17	85.84	93.79	117.59	28.83666667	99.07333333	1.780592385	1.29E-35	6.12E-34	histone 2B4	histone 2B4	-	-	-	-	GO:0000786//nucleosome;GO:0005634//nucleus;GO:0005694//chromosome	GO:0003677//DNA binding;GO:0046982//protein heterodimerization activity	GO:0006334//nucleosome assembly
MSTRG.24385	613	587	524	1518	1379	1468	7.47	8.86	9.81	28.56	23.61	27.15	8.713333333	26.44	1.601425536	1.32E-35	6.23E-34	--	uncharacterized protein LOC103632743 [Zea mays]	-	-	-	-	-	-	-
Zm00001d028443	580	502	403	1054	1151	1291	14.32	15.72	15.27	42.29	41.57	50.27	15.10333333	44.71	1.565730556	1.61E-35	7.59E-34	-	Long chain base biosynthesis protein 1	Metabolism;Metabolism	Global and overview maps;Lipid metabolism	ko01100//Metabolic pathways;ko00600//Sphingolipid metabolism	K00654;K00654	-	GO:0003824//catalytic activity;GO:0030170//pyridoxal phosphate binding	GO:0009058//biosynthetic process
Zm00001d012378	91	62	62	271	317	325	6.49	5.79	6.93	32.34	33.39	37.66	6.403333333	34.46333333	2.428167229	1.69E-35	7.98E-34	-	SOUL heme-binding family protein	-	-	-	-	GO:0005773//vacuole;GO:0005794//Golgi apparatus;GO:0005886//plasma membrane	GO:0020037//heme binding	GO:0010017//red or far-red light signaling pathway
Zm00001d003655	1214	1024	792	201	321	181	13.45	14.5	13.65	3.57	4.95	3.19	13.86666667	3.903333333	-1.828842453	1.77E-35	8.34E-34	-	DExH-box ATP-dependent RNA helicase DExH7 chloroplastic	-	-	-	-	GO:0016020//membrane;GO:0016021//integral component of membrane	GO:0000166//nucleotide binding;GO:0003676//nucleic acid binding;GO:0003723//RNA binding;GO:0004386//helicase activity;GO:0005524//ATP binding;GO:0016787//hydrolase activity;GO:0034459//ATP-dependent 3'-5' RNA helicase activity	-
Zm00001d027656	330	341	287	945	968	1282	7.48	10.13	10.2	35.82	32.4	47.21	9.27	38.47666667	2.053342576	1.82E-35	8.53E-34	lethal leaf spot1	Lethal leaf-spot 1	Metabolism;Metabolism	Global and overview maps;Metabolism of cofactors and vitamins	ko01110//Biosynthesis of secondary metabolites;ko00860//Porphyrin and chlorophyll metabolism	K13071;K13071	GO:0009507//chloroplast;GO:0009534//chloroplast thylakoid;GO:0009941//chloroplast envelope	GO:0010277//chlorophyllide a oxygenase [overall] activity;GO:0016491//oxidoreductase activity;GO:0032441//pheophorbide a oxygenase activity;GO:0051537//2 iron, 2 sulfur cluster binding	GO:0008219//cell death;GO:0009816//defense response to bacterium, incompatible interaction;GO:0009908//flower development;GO:0010154//fruit development;GO:0015996//chlorophyll catabolic process;GO:0055114//oxidation-reduction process
Zm00001d019173	677	561	504	1303	1407	1715	11.74	12.75	13.69	37.8	36.02	48.31	12.72666667	40.71	1.677528619	1.96E-35	9.19E-34	-	Golgin subfamily A member 4	-	-	-	-	-	-	GO:0071249//cellular response to nitrate
Zm00001d012118	1774	1373	1106	456	563	425	38.2	38.72	37.29	16.39	17.89	14.86	38.07	16.38	-1.216719213	2.05E-35	9.58E-34	-	GPI transamidase component PIG-S-related	Metabolism;Metabolism	Global and overview maps;Glycan biosynthesis and metabolism	ko01100//Metabolic pathways;ko00563//Glycosylphosphatidylinositol(GPI)-anchor biosynthesis	K05291;K05291	GO:0005774//vacuolar membrane;GO:0005783//endoplasmic reticulum;GO:0042765//GPI-anchor transamidase complex	-	GO:0016255//attachment of GPI anchor to protein
Zm00001d044042	967	652	528	156	186	113	33.28	29.4	28.46	8.98	9.45	6.32	30.38	8.25	-1.880655845	2.44E-35	1.14E-33	malate dehydrogenase3	malate dehydrogenase3	Metabolism;Metabolism;Metabolism;Metabolism;Metabolism;Metabolism;Metabolism;Metabolism	Global and overview maps;Global and overview maps;Global and overview maps;Amino acid metabolism;Carbohydrate metabolism;Carbohydrate metabolism;Carbohydrate metabolism;Energy metabolism	ko01100//Metabolic pathways;ko01110//Biosynthesis of secondary metabolites;ko01200//Carbon metabolism;ko00270//Cysteine and methionine metabolism;ko00620//Pyruvate metabolism;ko00020//Citrate cycle (TCA cycle);ko00630//Glyoxylate and dicarboxylate metabolism;ko00710//Carbon fixation in photosynthetic organisms	K00026;K00026;K00026;K00026;K00026;K00026;K00026;K00026	GO:0005737//cytoplasm;GO:0005739//mitochondrion;GO:0005886//plasma membrane;GO:0009505//plant-type cell wall	GO:0003824//catalytic activity;GO:0016491//oxidoreductase activity;GO:0016615//malate dehydrogenase activity;GO:0016616//oxidoreductase activity, acting on the CH-OH group of donors, NAD or NADP as acceptor;GO:0030060//L-malate dehydrogenase activity	GO:0005975//carbohydrate metabolic process;GO:0006099//tricarboxylic acid cycle;GO:0006108//malate metabolic process;GO:0019752//carboxylic acid metabolic process;GO:0055114//oxidation-reduction process
Zm00001d022600	424	347	283	798	868	994	10.16	10.9	10.63	32.01	30.73	38.72	10.56333333	33.82	1.678811501	2.89E-35	1.34E-33	-	Eukaryotic aspartyl protease family protein	-	-	-	-	-	GO:0004190//aspartic-type endopeptidase activity;GO:0008233//peptidase activity;GO:0016787//hydrolase activity	GO:0006508//proteolysis;GO:0030163//protein catabolic process
Zm00001d011228	101	80	51	346	389	612	2.49	2.39	1.7	13.37	13.23	21.84	2.193333333	16.14666667	2.880039376	3.08E-35	1.43E-33	-	Putative calmodulin-binding family protein	-	-	-	-	-	-	-
Zm00001d033794	475	354	280	47	28	52	10.07	9.94	9.31	1.67	0.85	1.8	9.773333333	1.44	-2.762781886	3.21E-35	1.49E-33	-	65-kDa microtubule-associated protein 6	-	-	-	-	-	GO:0008017//microtubule binding	GO:0000226//microtubule cytoskeleton organization
Zm00001d035689	447	510	253	43	42	20	15.31	22.89	13.57	2.46	2.12	1.11	17.25666667	1.896666667	-3.185615761	3.45E-35	1.60E-33	cysteine protease5	cysteine protease5	-	-	-	-	GO:0005615//extracellular space;GO:0005764//lysosome	GO:0004197//cysteine-type endopeptidase activity;GO:0008233//peptidase activity;GO:0008234//cysteine-type peptidase activity;GO:0016787//hydrolase activity	GO:0006508//proteolysis;GO:0051603//proteolysis involved in cellular protein catabolic process
Zm00001d026586	402	224	190	679	921	720	8.4	6.12	6.21	23.76	28.39	24.53	6.91	25.56	1.887130221	3.48E-35	1.61E-33	-	Lysine-specific histone demethylase 1	-	-	-	-	GO:0005777//peroxisome	GO:0008168//methyltransferase activity;GO:0016491//oxidoreductase activity;GO:0046592//polyamine oxidase activity;GO:0050660//flavin adenine dinucleotide binding;GO:0052894//norspermine:oxygen oxidoreductase activity;GO:0052901//spermine:oxygen oxidoreductase (spermidine-forming) activity	GO:0006598//polyamine catabolic process;GO:0032259//methylation;GO:0046208//spermine catabolic process;GO:0055114//oxidation-reduction process;GO:1903602//thermospermine catabolic process
Zm00001d043652	663	539	447	1341	1413	1926	17.81	18.45	19.04	61.37	57.97	84.68	18.43333333	68.00666667	1.8833592	4.37E-35	2.01E-33	-	Probable choline kinase 2	-	-	-	-	-	GO:0016301//kinase activity	GO:0016310//phosphorylation
Zm00001d043093	2179	1737	1323	462	566	320	22.28	22.24	19.87	7.78	7.97	5.34	21.46333333	7.03	-1.610277555	4.96E-35	2.28E-33	-	Protein MOR1	-	-	-	-	GO:0000776//kinetochore;GO:0000922//spindle pole;GO:0005813//centrosome;GO:0035371//microtubule plus-end	GO:0005515//protein binding;GO:0008017//microtubule binding;GO:0051010//microtubule plus-end binding	GO:0007051//spindle organization;GO:0007052//mitotic spindle organization;GO:0030951//establishment or maintenance of microtubule cytoskeleton polarity;GO:0046785//microtubule polymerization;GO:0051298//centrosome duplication
Zm00001d045864	1770	1278	1097	467	486	385	49.24	44.33	43.05	20.68	24.07	19.44	45.54	21.39666667	-1.089748231	5.03E-35	2.30E-33	-	65-kDa microtubule-associated protein 1	-	-	-	-	-	GO:0008017//microtubule binding	GO:0000226//microtubule cytoskeleton organization
Zm00001d042028	3010	2206	1872	888	908	736	26.46	24.5	25.8	12.99	12.14	10.63	25.58666667	11.92	-1.102007975	5.08E-35	2.33E-33	-	-	-	-	-	-	-	-	-
Zm00001d028555	189	149	139	785	534	993	19.18	19.75	22.15	133.12	79.88	163.59	20.36	125.53	2.624222724	5.72E-35	2.61E-33	-	17.4 kDa class I heat shock protein 3	Genetic Information Processing	Folding, sorting and degradation	ko04141//Protein processing in endoplasmic reticulum	K13993	-	GO:0043621//protein self-association;GO:0051082//unfolded protein binding	GO:0000302//response to reactive oxygen species;GO:0006457//protein folding;GO:0009408//response to heat;GO:0009651//response to salt stress;GO:0042542//response to hydrogen peroxide;GO:0051259//protein oligomerization
Zm00001d006142	1347	1190	1037	2299	2373	2463	22.99	26.78	27.92	66.3	59.62	69.65	25.89666667	65.19	1.331884264	6.56E-35	2.99E-33	-	Ankyrin repeat family protein	-	-	-	-	GO:0016020//membrane;GO:0016021//integral component of membrane	GO:0005515//protein binding	-
Zm00001d018631	663	528	377	111	91	70	42.58	44.43	37.92	11.93	8.63	7.3	41.64333333	9.286666667	-2.164852796	7.10E-35	3.23E-33	-	Dirigent protein 11	-	-	-	-	GO:0005576//extracellular region;GO:0016020//membrane;GO:0016021//integral component of membrane;GO:0048046//apoplast	-	-
MSTRG.2022	261	211	240	792	768	641	1.09	1.4	1.81	6.59	5.86	6.09	1.433333333	6.18	2.108232679	7.14E-35	3.25E-33	Tf2-12	Xilon1 gag-pol polyprotein [Zea mays subsp. mexicana] [Zea mays]	-	-	-	-	-	GO:0016772//transferase activity, transferring phosphorus-containing groups	-
Zm00001d053585	479	415	262	35	55	16	8.84	9.41	7.12	1.21	1.41	0.56	8.456666667	1.06	-2.996024849	7.50E-35	3.40E-33	-	Beta-galactosidase	-	-	-	-	GO:0005618//cell wall;GO:0005773//vacuole	GO:0004553//hydrolase activity, hydrolyzing O-glycosyl compounds;GO:0004565//beta-galactosidase activity;GO:0016787//hydrolase activity;GO:0016798//hydrolase activity, acting on glycosyl bonds	GO:0005975//carbohydrate metabolic process;GO:0008152//metabolic process
Zm00001d024225	5353	4709	4331	9147	9367	8390	61.02	63.56	71.8	153.8	152.9	156.46	65.46	154.3866667	1.237862655	8.49E-35	3.85E-33	-	Histone-lysine N-methyltransferase ATXR3	Metabolism	Amino acid metabolism	ko00310//Lysine degradation	K22748	-	GO:0005515//protein binding;GO:0008168//methyltransferase activity;GO:0016740//transferase activity	GO:0032259//methylation
Zm00001d010016	2088	1572	1239	502	653	459	109.15	108.02	102.71	44.4	50.84	39.62	106.6266667	44.95333333	-1.24606829	1.63E-34	7.38E-33	-	60S ribosomal protein L11-1	Genetic Information Processing	Translation	ko03010//Ribosome	K02868	GO:0005840//ribosome;GO:0022625//cytosolic large ribosomal subunit	GO:0003723//RNA binding;GO:0003735//structural constituent of ribosome	GO:0000027//ribosomal large subunit assembly;GO:0006412//translation
Zm00001d030366	1202	899	778	282	326	231	19.7	18.45	19.06	6.81	6.98	5.59	19.07	6.46	-1.561698774	1.71E-34	7.74E-33	-	Mediator of RNA polymerase II transcription subunit 34	-	-	-	-	GO:0005622//intracellular;GO:0005634//nucleus;GO:0005654//nucleoplasm;GO:0005694//chromosome;GO:0005737//cytoplasm;GO:0016020//membrane;GO:0016021//integral component of membrane;GO:0016592//mediator complex	GO:0000166//nucleotide binding;GO:0003676//nucleic acid binding;GO:0003677//DNA binding;GO:0003678//DNA helicase activity;GO:0004386//helicase activity;GO:0005524//ATP binding;GO:0008026//ATP-dependent helicase activity;GO:0009378//four-way junction helicase activity;GO:0016787//hydrolase activity;GO:0043138//3'-5' DNA helicase activity;GO:0043140//ATP-dependent 3'-5' DNA helicase activity	GO:0000724//double-strand break repair via homologous recombination;GO:0006260//DNA replication;GO:0006268//DNA unwinding involved in DNA replication;GO:0006281//DNA repair;GO:0006310//DNA recombination;GO:0032508//DNA duplex unwinding
Zm00001d005627	511	374	285	57	80	50	12.88	12.36	11.41	2.31	2.91	1.95	12.21666667	2.39	-2.353768174	1.81E-34	8.16E-33	-	Serine carboxypeptidase-like 19	-	-	-	-	-	GO:0004180//carboxypeptidase activity;GO:0004185//serine-type carboxypeptidase activity;GO:0016747//transferase activity, transferring acyl groups other than amino-acyl groups	GO:0006508//proteolysis;GO:0019748//secondary metabolic process
Zm00001d033098	462	339	345	966	1050	1364	15.95	15.25	18.63	55.63	53.28	76.27	16.61	61.72666667	1.893841812	2.01E-34	9.04E-33	-	post-illumination chlorophyll fluorescence increase	-	-	-	-	GO:0009570//chloroplast stroma;GO:0009579//thylakoid	-	GO:0010478//chlororespiration
Zm00001d007823	4070	3077	2999	6135	6617	7417	92.4	91.54	106.63	233.02	221.83	273.57	96.85666667	242.8066667	1.325884775	2.24E-34	1.01E-32	-	ABC transporter F family member 4	-	-	-	-	-	GO:0000166//nucleotide binding;GO:0005524//ATP binding;GO:0016887//ATPase activity	-
Zm00001d004702	2522	2062	1433	602	759	522	62.01	66.78	54.75	25.06	27.47	20.74	61.18	24.42333333	-1.324799992	2.26E-34	1.02E-32	-	Signal peptide peptidase-like 3	-	-	-	-	GO:0005765//lysosomal membrane;GO:0016020//membrane;GO:0016021//integral component of membrane;GO:0030660//Golgi-associated vesicle membrane;GO:0071458//integral component of cytoplasmic side of endoplasmic reticulum membrane;GO:0071556//integral component of lumenal side of endoplasmic reticulum membrane	GO:0004190//aspartic-type endopeptidase activity;GO:0042500//aspartic endopeptidase activity, intramembrane cleaving	GO:0006508//proteolysis;GO:0033619//membrane protein proteolysis
Zm00001d032532	841	631	635	1457	1646	1882	17.2	16.91	20.33	49.84	49.7	62.52	18.14666667	54.02	1.573789074	2.46E-34	1.10E-32	-	Glutamyl-tRNA reductase 1 chloroplastic	Metabolism;Metabolism;Metabolism	Global and overview maps;Global and overview maps;Metabolism of cofactors and vitamins	ko01100//Metabolic pathways;ko01110//Biosynthesis of secondary metabolites;ko00860//Porphyrin and chlorophyll metabolism	K02492;K02492;K02492	-	GO:0008883//glutamyl-tRNA reductase activity;GO:0016491//oxidoreductase activity;GO:0050661//NADP binding	GO:0006779//porphyrin-containing compound biosynthetic process;GO:0006782//protoporphyrinogen IX biosynthetic process;GO:0033014//tetrapyrrole biosynthetic process;GO:0055114//oxidation-reduction process
Zm00001d038448	393	258	241	635	784	759	17.36	14.94	16.81	46.95	51.08	54.66	16.37	50.89666667	1.636516852	2.60E-34	1.16E-32	-	-	-	-	-	-	GO:0016020//membrane;GO:0016021//integral component of membrane	-	-
Zm00001d033529	168	108	95	346	465	398	4.12	3.47	3.64	14.18	16.82	15.84	3.743333333	15.61333333	2.060383148	2.77E-34	1.23E-32	-	5'-AMP-activated protein kinase-related	-	-	-	-	-	GO:0016301//kinase activity	GO:0016310//phosphorylation
Zm00001d048627	1820	1190	910	319	422	278	61.23	52.99	48.22	18.08	21.04	15.14	54.14666667	18.08666667	-1.58194598	2.78E-34	1.24E-32	-	ATP-citrate synthase alpha chain protein 3	-	-	-	-	GO:0005829//cytosol;GO:0009346//citrate lyase complex	GO:0003878//ATP citrate synthase activity;GO:0005524//ATP binding	GO:0006085//acetyl-CoA biosynthetic process;GO:0006633//fatty acid biosynthetic process
Zm00001d002369	389	232	260	782	810	965	11.97	9.35	12.49	40.12	37.28	48.55	11.27	41.98333333	1.897329201	2.80E-34	1.25E-32	-	Probable protein phosphatase 2C 9	-	-	-	-	-	GO:0003824//catalytic activity;GO:0004722//protein serine/threonine phosphatase activity;GO:0004724//magnesium-dependent protein serine/threonine phosphatase activity	GO:0006470//protein dephosphorylation
Zm00001d034667	2031	1654	1396	2930	3010	3110	60.16	64.18	64.92	145.32	131.59	149.84	63.08666667	142.25	1.173021623	3.16E-34	1.40E-32	-	Fes1A	Genetic Information Processing	Folding, sorting and degradation	ko04141//Protein processing in endoplasmic reticulum	K09562	GO:0005737//cytoplasm;GO:0005783//endoplasmic reticulum	GO:0000774//adenyl-nucleotide exchange factor activity	GO:0050790//regulation of catalytic activity
Zm00001d021850	516	357	293	25	69	41	30.17	27.35	26.83	2.45	5.96	3.89	28.11666667	4.1	-2.777729753	3.67E-34	1.62E-32	-	Cupredoxin superfamily protein	-	-	-	-	GO:0046658//anchored component of plasma membrane	GO:0009055//electron carrier activity	GO:0022900//electron transport chain
Zm00001d003931	852	601	561	1617	1480	1915	23.18	21.43	23.91	73.62	59.47	84.67	22.84	72.58666667	1.668141915	3.77E-34	1.67E-32	-	ACR4	-	-	-	-	-	-	-
Zm00001d037346	13448	11228	8977	4395	4416	3352	134.08	139.57	138.62	69.24	65.86	60.82	137.4233333	65.30666667	-1.073324804	3.79E-34	1.67E-32	splayed ATPase1	Chromatin structure-remodeling complex protein SYD	-	-	-	-	GO:0005634//nucleus;GO:0016020//membrane;GO:0016021//integral component of membrane	GO:0003677//DNA binding;GO:0005524//ATP binding;GO:0008094//DNA-dependent ATPase activity;GO:0042393//histone binding	GO:0006355//regulation of transcription, DNA-templated;GO:0040029//regulation of gene expression, epigenetic;GO:0043044//ATP-dependent chromatin remodeling;GO:0045944//positive regulation of transcription from RNA polymerase II promoter
Zm00001d014792	2915	2096	1720	828	913	720	59.96	56.48	50.06	25.71	26.16	21.12	55.5	24.33	-1.189751451	4.25E-34	1.87E-32	-	shepherd-like1	-	-	-	-	GO:0005783//endoplasmic reticulum;GO:0048471//perinuclear region of cytoplasm	GO:0005524//ATP binding;GO:0051082//unfolded protein binding	GO:0006457//protein folding
Zm00001d002056	113	107	85	355	403	316	2.7	3.3	2.9	12.6	13.11	11.58	2.966666667	12.43	2.066911556	4.47E-34	1.97E-32	-	CDT1-like protein a chloroplastic	-	-	-	-	GO:0005634//nucleus;GO:0016020//membrane;GO:0016021//integral component of membrane	GO:0003677//DNA binding;GO:0070182//DNA polymerase binding	GO:0000076//DNA replication checkpoint;GO:0000278//mitotic cell cycle;GO:0000281//mitotic cytokinesis;GO:0006260//DNA replication;GO:0030174//regulation of DNA-dependent DNA replication initiation;GO:0051315//attachment of mitotic spindle microtubules to kinetochore;GO:0071163//DNA replication preinitiation complex assembly
Zm00001d019505	489	312	276	841	925	1100	16.3	13.62	14.41	46.89	45.52	59.56	14.77666667	50.65666667	1.777431286	4.58E-34	2.01E-32	-	SNAP25 homologous protein SNAP33	-	-	-	-	GO:0005886//plasma membrane	-	-
Zm00001d019358	1048	616	568	1516	1948	2131	69.9	53.84	59.33	169.17	191.86	230.93	61.02333333	197.32	1.6931043	5.44E-34	2.38E-32	-	B12D protein	-	-	-	-	GO:0016020//membrane;GO:0016021//integral component of membrane	-	-
Zm00001d005356	1133	959	738	277	292	209	14.92	16.55	15.22	6.1	5.68	4.47	15.56333333	5.416666667	-1.52267387	5.52E-34	2.41E-32	-	Nuclear pore complex protein GP210	-	-	-	-	-	-	-
Zm00001d038644	3242	2441	1961	877	856	620	33.71	34.32	34.81	16.16	15.18	13.68	34.28	15.00666667	-1.191763553	5.87E-34	2.56E-32	-	Protein RNA-directed DNA methylation 3	-	-	-	-	GO:0016020//membrane;GO:0016021//integral component of membrane;GO:0032044//DSIF complex	GO:0003729//mRNA binding	GO:0006355//regulation of transcription, DNA-templated;GO:0006357//regulation of transcription from RNA polymerase II promoter;GO:0006368//transcription elongation from RNA polymerase II promoter;GO:0032784//regulation of DNA-templated transcription, elongation
Zm00001d032560	689	626	573	1774	1689	2526	22.16	26.39	28.87	95.42	80.2	131.94	25.80666667	102.52	1.990089672	5.97E-34	2.60E-32	-	CBS domain-containing protein CBSX5	-	-	-	-	-	-	-
Zm00001d035346	4466	3519	2685	1147	1522	1012	71.63	65.78	61.82	30.1	34.44	26.84	66.41	30.46	-1.124484557	6.51E-34	2.83E-32	-	Probable sucrose-phosphatase 2	-	-	-	-	GO:0016020//membrane;GO:0016021//integral component of membrane	GO:0016747//transferase activity, transferring acyl groups other than amino-acyl groups;GO:0050307//sucrose-phosphate phosphatase activity	GO:0005986//sucrose biosynthetic process;GO:0016311//dephosphorylation
Zm00001d035323	307	236	245	766	731	962	7.16	7.21	8.95	29.89	25.18	36.46	7.773333333	30.51	1.972676892	7.14E-34	3.10E-32	WRKY-transcription factor 62	Probable WRKY transcription factor 4	-	-	-	-	GO:0005634//nucleus	GO:0003677//DNA binding;GO:0003700//transcription factor activity, sequence-specific DNA binding;GO:0043565//sequence-specific DNA binding	GO:0006355//regulation of transcription, DNA-templated
MSTRG.28846	103	94	90	349	363	338	0.95	1.1	1.31	5.26	4.92	5.1	1.12	5.093333333	2.185111405	7.53E-34	3.27E-32	RE2	Opie3 pol polyprotein [Zea mays]	-	-	-	-	-	-	-
Zm00001d036213	4015	2829	2092	937	1205	967	231.21	213.4	188.64	90.13	102.37	90.32	211.0833333	94.27333333	-1.162891026	8.14E-34	3.53E-32	-	Profilin-4	-	-	-	-	GO:0000786//nucleosome;GO:0005623//cell;GO:0005634//nucleus;GO:0005694//chromosome;GO:0005737//cytoplasm;GO:0005856//cytoskeleton;GO:0005938//cell cortex	GO:0003677//DNA binding;GO:0003779//actin binding;GO:0003785//actin monomer binding;GO:0046982//protein heterodimerization activity;GO:0070064//proline-rich region binding	GO:0007097//nuclear migration;GO:0009555//pollen development;GO:0009860//pollen tube growth;GO:0032956//regulation of actin cytoskeleton organization;GO:0042989//sequestering of actin monomers
Zm00001d043267	408	310	288	695	797	736	12	11.82	13.18	35.22	35.57	36.1	12.33333333	35.63	1.530529713	8.61E-34	3.73E-32	-	Probable 1-acyl-sn-glycerol-3-phosphate acyltransferase 4	Metabolism;Metabolism;Metabolism;Metabolism	Global and overview maps;Global and overview maps;Lipid metabolism;Lipid metabolism	ko01100//Metabolic pathways;ko01110//Biosynthesis of secondary metabolites;ko00564//Glycerophospholipid metabolism;ko00561//Glycerolipid metabolism	K13513;K13513;K13513;K13513	GO:0005783//endoplasmic reticulum;GO:0012505//endomembrane system;GO:0016020//membrane;GO:0016021//integral component of membrane	GO:0016740//transferase activity;GO:0016746//transferase activity, transferring acyl groups	GO:0036149//phosphatidylinositol acyl-chain remodeling
Zm00001d035119	116	116	114	431	451	591	3.05	3.99	4.69	18.95	17.5	25.23	3.91	20.56	2.394599752	9.12E-34	3.94E-32	-	ACT domain-containing protein ACR8	-	-	-	-	-	-	-
Zm00001d053883	629	500	392	943	1090	1078	23.91	24.91	23.34	59.98	61.19	66.58	24.05333333	62.58333333	1.379541664	9.15E-34	3.95E-32	-	DNA/RNA-binding protein Kin17 conserved region	-	-	-	-	GO:0005634//nucleus	GO:0003690//double-stranded DNA binding	GO:0006260//DNA replication;GO:0006974//cellular response to DNA damage stimulus
Zm00001d016832	1184	911	887	1788	2037	2075	42.04	42.32	49.28	106.31	106.9	119.68	44.54666667	110.9633333	1.316693645	1.11E-33	4.79E-32	-	Protein AIG1	-	-	-	-	-	GO:0005525//GTP binding	-
Zm00001d027511	19286	17572	13626	5523	5725	3640	494.21	590.06	546.88	236.79	216.64	151.55	543.7166667	201.66	-1.430930104	1.28E-33	5.52E-32	catalase2	Catalase isozyme 2	Metabolism;Metabolism;Environmental Information Processing;Cellular Processes;Metabolism;Metabolism	Global and overview maps;Global and overview maps;Signal transduction;Transport and catabolism;Carbohydrate metabolism;Amino acid metabolism	ko01110//Biosynthesis of secondary metabolites;ko01200//Carbon metabolism;ko04016//MAPK signaling pathway - plant;ko04146//Peroxisome;ko00630//Glyoxylate and dicarboxylate metabolism;ko00380//Tryptophan metabolism	K03781;K03781;K03781;K03781;K03781;K03781	GO:0005623//cell;GO:0005737//cytoplasm;GO:0005777//peroxisome;GO:0005840//ribosome;GO:0005886//plasma membrane	GO:0003735//structural constituent of ribosome;GO:0004096//catalase activity;GO:0004601//peroxidase activity;GO:0005515//protein binding;GO:0008097//5S rRNA binding;GO:0016491//oxidoreductase activity;GO:0020037//heme binding;GO:0046872//metal ion binding	GO:0000302//response to reactive oxygen species;GO:0006412//translation;GO:0006979//response to oxidative stress;GO:0007623//circadian rhythm;GO:0009410//response to xenobiotic stimulus;GO:0009414//response to water deprivation;GO:0009416//response to light stimulus;GO:0009617//response to bacterium;GO:0009733//response to auxin;GO:0009737//response to abscisic acid;GO:0017014//protein nitrosylat…
Zm00001d029151	654	509	448	1239	1214	1539	20.21	20.66	21.81	64.28	55.31	76.99	20.89333333	65.52666667	1.649039465	1.29E-33	5.53E-32	-	UDP-glucose 4-epimerase 4	Metabolism;Metabolism;Metabolism	Global and overview maps;Carbohydrate metabolism;Carbohydrate metabolism	ko01100//Metabolic pathways;ko00520//Amino sugar and nucleotide sugar metabolism;ko00052//Galactose metabolism	K01784;K01784;K01784	GO:0005829//cytosol	GO:0003978//UDP-glucose 4-epimerase activity;GO:0016853//isomerase activity	GO:0005975//carbohydrate metabolic process;GO:0006012//galactose metabolic process;GO:0019388//galactose catabolic process;GO:0033499//galactose catabolic process via UDP-galactose
MSTRG.30646	286	209	172	500	615	537	3.33	3.21	3.24	9.75	10.43	9.97	3.26	10.05	1.624251632	1.37E-33	5.85E-32	--	protein ALP1-like isoform X1 [Setaria italica]	-	-	-	-	-	-	-
Zm00001d053612	228	142	92	530	619	883	2.05	1.72	1.37	8.42	8.48	13.32	1.713333333	10.07333333	2.555663396	1.49E-33	6.37E-32	-	ABC transporter G family member 40	-	-	-	-	GO:0005886//plasma membrane;GO:0016020//membrane;GO:0016021//integral component of membrane	GO:0000166//nucleotide binding;GO:0005524//ATP binding;GO:0016887//ATPase activity;GO:0042626//ATPase activity, coupled to transmembrane movement of substances	GO:0055085//transmembrane transport
Zm00001d021191	96	100	74	316	364	414	2.58	3.52	3.1	14.22	14.46	18.1	3.066666667	15.59333333	2.346186095	1.59E-33	6.78E-32	bZIP-transcription factor 22	Basic-leucine zipper (bZIP) transcription factor family protein	-	-	-	-	GO:0005634//nucleus	GO:0003700//transcription factor activity, sequence-specific DNA binding	GO:0006355//regulation of transcription, DNA-templated
Zm00001d014191	227	205	179	604	640	871	4.65	5.5	5.74	20.7	19.36	28.98	5.296666667	23.01333333	2.11931334	1.71E-33	7.27E-32	UTP-glucose-P-uridyltransferase homolog	UTP-glucose-P-uridyltransferase homolog	-	-	-	-	-	GO:0003676//nucleic acid binding;GO:0004527//exonuclease activity;GO:0008408//3'-5' exonuclease activity;GO:0016740//transferase activity	GO:0090305//nucleic acid phosphodiester bond hydrolysis
Zm00001d013492	1106	1182	887	2108	2504	2332	17.59	24.4	21.59	53.57	55.88	57.52	21.19333333	55.65666667	1.392943991	1.92E-33	8.19E-32	-	Ethylene-insensitive protein 2	-	-	-	-	GO:0016020//membrane;GO:0016021//integral component of membrane	GO:0005384//manganese ion transmembrane transporter activity;GO:0015086//cadmium ion transmembrane transporter activity;GO:0046873//metal ion transmembrane transporter activity	GO:0030001//metal ion transport;GO:0070574//cadmium ion transmembrane transport;GO:0071421//manganese ion transmembrane transport
MSTRG.28334	941	855	738	1529	1800	1658	5.45	6.49	6.69	14.82	15.4	15.6	6.21	15.27333333	1.298349784	1.94E-33	8.26E-32	--	L10-interacting MYB domain-containing protein-like isoform X2 [Zea mays]	-	-	-	-	-	-	-
Zm00001d002715	1228	969	873	324	359	317	9.22	9.08	9.49	3.84	4.16	3.59	9.263333333	3.863333333	-1.261685268	1.95E-33	8.26E-32	-	BEACH domain-containing protein C2	-	-	-	-	GO:0016020//membrane;GO:0016021//integral component of membrane	GO:0005515//protein binding	-
Zm00001d022077	2386	1596	1323	523	679	587	82.33	72.13	70.92	29.1	33.76	32.13	75.12666667	31.66333333	-1.24651195	2.12E-33	8.98E-32	-	Probable 6-phosphogluconolactonase 1	Metabolism;Metabolism;Metabolism;Metabolism	Global and overview maps;Global and overview maps;Global and overview maps;Carbohydrate metabolism	ko01100//Metabolic pathways;ko01110//Biosynthesis of secondary metabolites;ko01200//Carbon metabolism;ko00030//Pentose phosphate pathway	K01057;K01057;K01057;K01057	GO:0005737//cytoplasm	GO:0017057//6-phosphogluconolactonase activity	GO:0005975//carbohydrate metabolic process;GO:0006098//pentose-phosphate shunt;GO:0009051//pentose-phosphate shunt, oxidative branch
Zm00001d048667	1129	1194	986	2658	2525	2683	7.45	10.11	10.02	32.36	27.03	31.55	9.193333333	30.31333333	1.721292547	2.13E-33	9.01E-32	-	Protein kinase domain superfamily protein	-	-	-	-	GO:0005622//intracellular;GO:0016020//membrane;GO:0016021//integral component of membrane	GO:0003676//nucleic acid binding;GO:0003677//DNA binding;GO:0004519//endonuclease activity;GO:0004672//protein kinase activity;GO:0005524//ATP binding;GO:0016301//kinase activity	GO:0006281//DNA repair;GO:0006468//protein phosphorylation;GO:0015074//DNA integration;GO:0016310//phosphorylation;GO:0090305//nucleic acid phosphodiester bond hydrolysis
Zm00001d010500	2717	1948	1618	704	902	665	78.16	73.43	72.9	33.88	38.32	31.08	74.83	34.42666667	-1.120090275	2.14E-33	9.02E-32	-	ERBB-3 BINDING PROTEIN 1	-	-	-	-	GO:0005730//nucleolus;GO:0005737//cytoplasm	GO:0003676//nucleic acid binding	GO:0000055//ribosomal large subunit export from nucleus
Zm00001d037950	2212	1814	1312	623	650	521	25.84	24.72	21.73	11.9	10.19	9.33	24.09666667	10.47333333	-1.20211291	2.25E-33	9.47E-32	-	Serine/threonine-protein kinase TOR	-	-	-	-	GO:0005634//nucleus;GO:0031931//TORC1 complex;GO:0031932//TORC2 complex	GO:0000166//nucleotide binding;GO:0004674//protein serine/threonine kinase activity;GO:0005515//protein binding;GO:0005524//ATP binding;GO:0016301//kinase activity;GO:0016740//transferase activity;GO:0044877//macromolecular complex binding	GO:0006468//protein phosphorylation;GO:0010507//negative regulation of autophagy;GO:0016242//negative regulation of macroautophagy;GO:0016310//phosphorylation;GO:0038202//TORC1 signaling
Zm00001d048503	338	227	203	658	667	812	7.9	6.95	7.43	25.72	23.01	30.82	7.426666667	26.51666667	1.836112698	2.33E-33	9.81E-32	-	alpha/beta-Hydrolases superfamily protein	-	-	-	-	-	GO:0016787//hydrolase activity	-
Zm00001d011081	2810	1862	1624	677	838	744	176.01	152.83	159.32	70.95	77.51	75.72	162.72	74.72666667	-1.12269651	2.37E-33	9.97E-32	-	Cytochrome B5 isoform D	-	-	-	-	GO:0016020//membrane;GO:0016021//integral component of membrane	GO:0020037//heme binding;GO:0046872//metal ion binding	-
Zm00001d002235	772	613	550	168	180	129	13.44	14.85	14.33	3.78	5.12	3.57	14.20666667	4.156666667	-1.773069128	2.44E-33	1.03E-31	-	-	-	-	-	-	GO:0016020//membrane;GO:0016021//integral component of membrane;GO:0044599//AP-5 adaptor complex	-	-
Zm00001d044037	1062	787	654	210	231	254	35.08	34.06	33.83	11.6	11.27	13.63	34.32333333	12.16666667	-1.496255705	2.57E-33	1.08E-31	-	Protein trichome birefringence-like 39	-	-	-	-	GO:0005794//Golgi apparatus	GO:0016413//O-acetyltransferase activity	-
MSTRG.24043	721	605	386	108	135	121	57.25	62.95	48	14.35	15.83	15.56	56.06666667	15.24666667	-1.878649435	2.58E-33	1.08E-31	--	hypothetical protein [Zea mays]	-	-	-	-	-	-	-
Zm00001d002339	3997	3053	2484	1187	1470	1089	222.92	223.13	216.98	110.76	121.07	98.68	221.01	110.17	-1.004380226	2.76E-33	1.15E-31	rps11	40S ribosomal protein S11	Genetic Information Processing	Translation	ko03010//Ribosome	K02949	GO:0005737//cytoplasm;GO:0005840//ribosome;GO:0022627//cytosolic small ribosomal subunit	GO:0003723//RNA binding;GO:0003735//structural constituent of ribosome;GO:0019843//rRNA binding	GO:0006412//translation
Zm00001d036989	694	507	411	131	122	102	16.86	16.14	15.64	5.33	4.38	4.03	16.21333333	4.58	-1.823761225	2.76E-33	1.15E-31	-	RPGR ORF15 isoform	-	-	-	-	GO:0016020//membrane;GO:0016021//integral component of membrane	-	-
Zm00001d047951	2028	1488	1490	3214	3417	3956	69.16	67.99	68.95	184.2	167.67	222.07	68.7	191.3133333	1.47755542	2.78E-33	1.16E-31	-	Senescence/dehydration-associated protein-related	Cellular Processes	Transport and catabolism	ko04144//Endocytosis	K19366	GO:0005886//plasma membrane	-	-
MSTRG.18968	174	116	128	439	449	406	2.16	1.9	2.5	9.14	8.26	8.22	2.186666667	8.54	1.965502756	2.82E-33	1.17E-31	--	unknown [Zea mays]	-	-	-	-	-	-	-
Zm00001d042809	346	252	231	30	37	15	6.64	6.29	6.94	0.92	1	0.53	6.623333333	0.816666667	-3.019738218	2.82E-33	1.17E-31	auxin transporter-like1	Auxin transporter-like protein 1	-	-	-	-	GO:0005886//plasma membrane;GO:0016020//membrane;GO:0016021//integral component of membrane	GO:0015171//amino acid transmembrane transporter activity	GO:0003333//amino acid transmembrane transport
Zm00001d022258	2747	1871	1435	456	736	499	67.92	59.08	55.44	20.32	27.24	20.72	60.81333333	22.76	-1.417887112	2.83E-33	1.17E-31	-	Pectin acetylesterase 12	-	-	-	-	GO:0005576//extracellular region;GO:0005618//cell wall;GO:0009505//plant-type cell wall	GO:0016787//hydrolase activity;GO:0052689//carboxylic ester hydrolase activity;GO:0052793//pectin acetylesterase activity	GO:0071555//cell wall organization
Zm00001d006147	1201	1067	925	2101	2118	2276	21.1	24.69	25.64	61.99	54.74	65.7	23.81	60.81	1.352740969	2.93E-33	1.21E-31	-	Ankyrin repeat family protein	-	-	-	-	GO:0016020//membrane;GO:0016021//integral component of membrane	GO:0005515//protein binding	-
Zm00001d038062	389	301	298	833	842	1048	5.45	5.53	6.54	19.53	17.43	23.87	5.84	20.27666667	1.795780229	3.01E-33	1.25E-31	-	Plant calmodulin-binding protein-related	-	-	-	-	GO:0005886//plasma membrane	GO:0005516//calmodulin binding	-
Zm00001d048355	1159	804	578	1584	1880	1893	23.37	21.24	18.25	53.44	55.98	62.02	20.95333333	57.14666667	1.447489578	3.06E-33	1.26E-31	-	F-box/LRR-repeat protein 10	-	-	-	-	GO:0019005//SCF ubiquitin ligase complex	GO:0004842//ubiquitin-protein transferase activity;GO:0005515//protein binding	GO:0006511//ubiquitin-dependent protein catabolic process;GO:0016567//protein ubiquitination;GO:0031146//SCF-dependent proteasomal ubiquitin-dependent protein catabolic process
Zm00001d017833	1437	1104	806	349	375	325	47.33	47.51	41.45	19.25	18.27	17.23	45.43	18.25	-1.315748841	3.14E-33	1.29E-31	-	Ribose-phosphate pyrophosphokinase 4	-	-	-	-	GO:0002189//ribose phosphate diphosphokinase complex;GO:0005737//cytoplasm	GO:0000287//magnesium ion binding;GO:0004749//ribose phosphate diphosphokinase activity;GO:0016301//kinase activity	GO:0006015//5-phosphoribose 1-diphosphate biosynthetic process;GO:0006164//purine nucleotide biosynthetic process;GO:0009116//nucleoside metabolic process;GO:0009165//nucleotide biosynthetic process;GO:0016310//phosphorylation
MSTRG.21657	303	241	195	547	626	576	12.48	13.01	12.59	37.68	38.07	38.53	12.69333333	38.09333333	1.585467558	3.21E-33	1.32E-31	--	uncharacterized protein LOC100278332 [Zea mays]	-	-	-	-	-	-	-
Zm00001d048361	832	685	672	1488	1656	1834	16.83	18.15	21.29	50.35	49.46	60.26	18.75666667	53.35666667	1.508265078	4.19E-33	1.72E-31	-	CSC1-like protein	-	-	-	-	GO:0005622//intracellular;GO:0005886//plasma membrane;GO:0016020//membrane;GO:0016021//integral component of membrane	GO:0005227//calcium activated cation channel activity	GO:0006623//protein targeting to vacuole;GO:0034220//ion transmembrane transport;GO:0098655//cation transmembrane transport
Zm00001d053778	980	716	535	1491	1596	1842	28.85	27.61	24.67	73.41	69.37	88.1	27.04333333	76.96	1.508835811	4.48E-33	1.84E-31	-	Cell division control protein 50	-	-	-	-	GO:0005783//endoplasmic reticulum;GO:0005794//Golgi apparatus;GO:0005886//plasma membrane;GO:0016020//membrane;GO:0016021//integral component of membrane	GO:0015247//aminophospholipid transporter activity	GO:0045332//phospholipid translocation;GO:0051301//cell division
Zm00001d051442	449	247	213	28	37	17	8.77	6.2	6.31	0.87	1.46	0.66	7.093333333	0.996666667	-2.831280761	4.69E-33	1.92E-31	-	Probable methyltransferase PMT15	-	-	-	-	GO:0005737//cytoplasm;GO:0005768//endosome;GO:0005774//vacuolar membrane;GO:0005794//Golgi apparatus;GO:0005802//trans-Golgi network;GO:0016020//membrane;GO:0016021//integral component of membrane	GO:0008168//methyltransferase activity;GO:0008757//S-adenosylmethionine-dependent methyltransferase activity;GO:0016740//transferase activity	GO:0032259//methylation;GO:0052546//cell wall pectin metabolic process
Zm00001d020881	544	442	449	978	1168	1013	10.36	11.06	13.46	31.25	32.9	31.42	11.62666667	31.85666667	1.454157778	4.77E-33	1.95E-31	WRKY-transcription factor 52	Probable WRKY transcription factor 34	-	-	-	-	GO:0005634//nucleus	GO:0003677//DNA binding;GO:0003700//transcription factor activity, sequence-specific DNA binding;GO:0043565//sequence-specific DNA binding	GO:0006355//regulation of transcription, DNA-templated
Zm00001d033787	364	310	257	874	750	950	11.54	12.64	12.14	46.81	35.08	49.17	12.10666667	43.68666667	1.851391329	5.01E-33	2.04E-31	-	UV-B-induced protein chloroplastic	-	-	-	-	-	-	-
Zm00001d052785	1186	857	687	245	279	177	40.05	37.92	36.33	13.84	13.91	9.71	38.1	12.48666667	-1.609402599	5.01E-33	2.04E-31	-	Plant UBX domain-containing protein 11	-	-	-	-	-	GO:0005515//protein binding	-
Zm00001d035167	1353	1153	988	2034	2188	2207	18.85	21.39	21.98	48.08	45.4	50.66	20.74	48.04666667	1.21202045	5.01E-33	2.04E-31	-	Transcription factor GTE8	-	-	-	-	-	GO:0005515//protein binding	-
Zm00001d038964	1324	1096	909	1818	2182	1763	30.3	32.87	32.58	69.61	73.74	65.55	31.91666667	69.63333333	1.1254681	5.06E-33	2.06E-31	-	-	-	-	-	-	GO:0016020//membrane;GO:0016021//integral component of membrane	-	-
Zm00001d011658	679	507	457	1006	1152	1156	24.32	23.8	25.64	60.29	60.93	67.27	24.58666667	62.83	1.353577425	5.46E-33	2.22E-31	-	-	-	-	-	-	-	-	-
Zm00001d038200	2940	2225	1720	773	936	644	117.03	116.15	107.61	48.09	46.71	37.92	113.5966667	44.24	-1.360497211	5.76E-33	2.34E-31	-	Guanosine nucleotide diphosphate dissociation inhibitor 2	-	-	-	-	GO:0005622//intracellular;GO:0005737//cytoplasm	GO:0005092//GDP-dissociation inhibitor activity;GO:0005093//Rab GDP-dissociation inhibitor activity;GO:0017137//Rab GTPase binding	GO:0007264//small GTPase mediated signal transduction;GO:0015031//protein transport;GO:0016192//vesicle-mediated transport;GO:0050790//regulation of catalytic activity
Zm00001d040090	1075	729	800	1666	1923	1926	17.63	15.5	20.35	45.42	46.12	50.98	17.82666667	47.50666667	1.414093018	6.38E-33	2.59E-31	outer cell layer1	Homeobox-leucine zipper protein ANTHOCYANINLESS 2	-	-	-	-	GO:0005634//nucleus	GO:0003677//DNA binding;GO:0008289//lipid binding;GO:0043565//sequence-specific DNA binding	GO:0006355//regulation of transcription, DNA-templated
Zm00001d025508	66	42	47	398	242	483	4.88	4.07	5.44	49.23	26.42	58.02	4.796666667	44.55666667	3.215537216	6.40E-33	2.59E-31	-	Class IV heat shock protein	-	-	-	-	GO:0005783//endoplasmic reticulum	GO:0043621//protein self-association;GO:0051082//unfolded protein binding	GO:0000302//response to reactive oxygen species;GO:0006457//protein folding;GO:0009408//response to heat;GO:0009651//response to salt stress;GO:0042542//response to hydrogen peroxide;GO:0051259//protein oligomerization
Zm00001d051832	975	797	753	1519	1727	1692	32.34	34.64	39.11	84.29	84.58	91.17	35.36333333	86.68	1.293444884	6.59E-33	2.66E-31	-	-	-	-	-	-	-	-	-
Zm00001d025294	619	436	372	105	114	86	23.26	21.47	21.89	6.59	6.33	5.24	22.20666667	6.053333333	-1.875191151	8.65E-33	3.48E-31	-	Coilin	-	-	-	-	GO:0015030//Cajal body	GO:0030619//U1 snRNA binding;GO:0030620//U2 snRNA binding	GO:0000387//spliceosomal snRNP assembly
Zm00001d042260	48	56	45	373	457	209	1.7	2.59	2.51	22.21	23.99	12.03	2.266666667	19.41	3.098155967	8.76E-33	3.52E-31	-	Chloroplastic quinone-oxidoreductase	-	-	-	-	-	GO:0016491//oxidoreductase activity	GO:0055114//oxidation-reduction process
Zm00001d045390	2585	1971	1666	588	414	558	128.6	128.5	129.82	48.97	30.43	45.09	128.9733333	41.49666667	-1.636005445	8.99E-33	3.61E-31	-	early nodulin-related	-	-	-	-	GO:0016020//membrane;GO:0016021//integral component of membrane	-	-
Zm00001d014820	938	598	630	159	175	99	28.51	23.82	29.99	8.09	7.85	4.89	27.44	6.943333333	-1.982580143	9.54E-33	3.82E-31	-	GDSL esterase/lipase	-	-	-	-	-	GO:0016788//hydrolase activity, acting on ester bonds	-
Zm00001d041831	1827	1341	1133	2405	2604	2763	45.25	43.34	43.13	101.15	95.88	114.06	43.90666667	103.6966667	1.239857603	9.85E-33	3.94E-31	-	DNA binding protein	-	-	-	-	-	GO:0003700//transcription factor activity, sequence-specific DNA binding	GO:0006355//regulation of transcription, DNA-templated
Zm00001d012749	389	276	300	805	909	1134	9.34	8.68	11.28	32.34	32.23	44.24	9.766666667	36.27	1.892838581	9.85E-33	3.94E-31	heat shock transcription factor2	heat shock transcription factor2	-	-	-	-	GO:0005634//nucleus	GO:0000978//RNA polymerase II core promoter proximal region sequence-specific DNA binding;GO:0003677//DNA binding;GO:0003700//transcription factor activity, sequence-specific DNA binding;GO:0043565//sequence-specific DNA binding	GO:0006355//regulation of transcription, DNA-templated;GO:0034605//cellular response to heat;GO:0043618//regulation of transcription from RNA polymerase II promoter in response to stress;GO:0061408//positive regulation of transcription from RNA polymerase II promoter in response to heat stress
Zm00001d001952	257	183	165	506	533	572	4.64	4.33	4.67	15.29	14.22	16.79	4.546666667	15.43333333	1.763168549	1.03E-32	4.12E-31	-	Zinc finger C-x8-C-x5-C-x3-H type family protein	-	-	-	-	GO:0005634//nucleus	GO:0046872//metal ion binding	-
Zm00001d028557	334	284	216	1066	747	1242	33.85	37.66	34.28	180.73	111.77	204.6	35.26333333	165.7	2.232332843	1.07E-32	4.27E-31	-	17.4 kDa class I heat shock protein	Genetic Information Processing	Folding, sorting and degradation	ko04141//Protein processing in endoplasmic reticulum	K13993	-	GO:0043621//protein self-association;GO:0051082//unfolded protein binding	GO:0000302//response to reactive oxygen species;GO:0006457//protein folding;GO:0009408//response to heat;GO:0009651//response to salt stress;GO:0042542//response to hydrogen peroxide;GO:0051259//protein oligomerization
Zm00001d032019	1827	1285	994	385	518	373	107.99	99.49	91.82	38	45.08	35.76	99.76666667	39.61333333	-1.332571769	1.24E-32	4.91E-31	acyl carrier protein1	acyl carrier protein1	-	-	-	-	-	-	GO:0006633//fatty acid biosynthetic process
Zm00001d022449	4746	4003	3528	1572	1832	1388	77.31	85.44	90	42.84	44.07	36.73	84.25	41.21333333	-1.031565533	1.28E-32	5.06E-31	-	Potassium transporter 2	-	-	-	-	GO:0005886//plasma membrane;GO:0016020//membrane;GO:0016021//integral component of membrane	GO:0015079//potassium ion transmembrane transporter activity	GO:0006811//ion transport;GO:0006813//potassium ion transport;GO:0071805//potassium ion transmembrane transport
Zm00001d009747	364	284	266	644	757	765	9.48	9.7	10.85	28.07	29.12	32.38	10.01	29.85666667	1.576611131	1.32E-32	5.24E-31	protein phosphatase homolog15	protein phosphatase homolog15	-	-	-	-	GO:0005634//nucleus;GO:0005829//cytosol	GO:0003824//catalytic activity;GO:0004721//phosphoprotein phosphatase activity;GO:0004722//protein serine/threonine phosphatase activity;GO:0004724//magnesium-dependent protein serine/threonine phosphatase activity;GO:0016787//hydrolase activity;GO:0043169//cation binding;GO:0046872//metal ion binding	GO:0006470//protein dephosphorylation
Zm00001d037246	4486	3390	2486	1223	1528	1212	158.73	153.94	135.53	67.31	73.53	63.86	149.4	68.23333333	-1.130631546	1.48E-32	5.87E-31	-	Defective in cullin neddylation protein	-	-	-	-	GO:0000151//ubiquitin ligase complex	GO:0005515//protein binding;GO:0031624//ubiquitin conjugating enzyme binding;GO:0032182//ubiquitin-like protein binding;GO:0097602//cullin family protein binding	GO:0045116//protein neddylation;GO:0051443//positive regulation of ubiquitin-protein transferase activity
Zm00001d030266	3119	2388	1874	716	967	579	38	33.59	31.9	12.96	15.88	13.06	34.49666667	13.96666667	-1.304469221	1.59E-32	6.30E-31	-	Callose synthase 10	-	-	-	-	GO:0000148//1,3-beta-D-glucan synthase complex;GO:0005794//Golgi apparatus;GO:0005886//plasma membrane;GO:0009506//plasmodesma;GO:0016020//membrane;GO:0016021//integral component of membrane	GO:0003843//1,3-beta-D-glucan synthase activity	GO:0006075//(1->3)-beta-D-glucan biosynthetic process;GO:0009555//pollen development;GO:0009556//microsporogenesis;GO:0048589//developmental growth
Zm00001d012557	1284	1006	755	255	345	207	57.49	59.02	52.94	19.1	22.81	15.06	56.48333333	18.99	-1.572585326	1.74E-32	6.85E-31	-	DNA-directed RNA polymerases II and IV subunit 5A	Metabolism;Metabolism;Metabolism;Genetic Information Processing	Global and overview maps;Nucleotide metabolism;Nucleotide metabolism;Transcription	ko01100//Metabolic pathways;ko00230//Purine metabolism;ko00240//Pyrimidine metabolism;ko03020//RNA polymerase	K03013;K03013;K03013;K03013	GO:0005634//nucleus;GO:0005665//DNA-directed RNA polymerase II, core complex;GO:0005666//DNA-directed RNA polymerase III complex;GO:0005736//DNA-directed RNA polymerase I complex	GO:0003677//DNA binding;GO:0003899//DNA-directed RNA polymerase activity	GO:0006351//transcription, DNA-templated;GO:0006360//transcription from RNA polymerase I promoter;GO:0006366//transcription from RNA polymerase II promoter;GO:0006383//transcription from RNA polymerase III promoter
Zm00001d005699	56	45	55	331	247	377	1.69	1.78	2.6	16.72	11.01	18.49	2.023333333	15.40666667	2.928748838	1.79E-32	7.04E-31	-	Ubiquitin-protein ligase	-	-	-	-	GO:0005634//nucleus;GO:0005737//cytoplasm	GO:0004842//ubiquitin-protein transferase activity;GO:0005515//protein binding;GO:0016874//ligase activity	GO:0016567//protein ubiquitination
Zm00001d042135	210	116	142	438	574	616	4.9	3.54	5.19	17.09	19.76	23.33	4.543333333	20.06	2.142498545	1.84E-32	7.24E-31	-	Amino-acid permease BAT1	-	-	-	-	GO:0016020//membrane;GO:0016021//integral component of membrane	GO:0005313//L-glutamate transmembrane transporter activity;GO:0015180//L-alanine transmembrane transporter activity;GO:0015181//arginine transmembrane transporter activity;GO:0015185//gamma-aminobutyric acid transmembrane transporter activity;GO:0015189//L-lysine transmembrane transporter activity;GO:0022857//transmembrane transporter activity	GO:0015808//L-alanine transport;GO:0015812//gamma-aminobutyric acid transport;GO:0015813//L-glutamate transport;GO:0055085//transmembrane transport;GO:1903401//L-lysine transmembrane transport;GO:1903826//arginine transmembrane transport
Zm00001d042267	3050	2313	1989	3879	4243	4452	65.66	61.71	66.22	134.07	134.47	154.12	64.53	140.8866667	1.126493153	1.91E-32	7.49E-31	ARF-transcription factor 10	Auxin response factor 10	-	-	-	-	GO:0005634//nucleus	GO:0003677//DNA binding;GO:0005515//protein binding	GO:0006351//transcription, DNA-templated;GO:0006355//regulation of transcription, DNA-templated;GO:0009725//response to hormone;GO:0009734//auxin-activated signaling pathway
Zm00001d046234	435	316	307	743	969	713	16.07	15.3	17.76	45.92	52.86	42.79	16.37666667	47.19	1.526839433	2.16E-32	8.48E-31	-	Inositol oxygenase 2	Metabolism;Metabolism	Carbohydrate metabolism;Carbohydrate metabolism	ko00562//Inositol phosphate metabolism;ko00053//Ascorbate and aldarate metabolism	K00469;K00469	GO:0005737//cytoplasm	GO:0005506//iron ion binding;GO:0050113//inositol oxygenase activity	GO:0019310//inositol catabolic process;GO:0055114//oxidation-reduction process
Zm00001d042740	1060	887	711	1568	1656	1676	17.85	19.58	18.76	44.18	41.19	45.86	18.73	43.74333333	1.223712261	2.24E-32	8.79E-31	-	UDP-glycosyltransferase 91A1	-	-	-	-	GO:0043231//intracellular membrane-bounded organelle	GO:0008194//UDP-glycosyltransferase activity;GO:0016740//transferase activity;GO:0016758//transferase activity, transferring hexosyl groups;GO:0080043//quercetin 3-O-glucosyltransferase activity;GO:0080044//quercetin 7-O-glucosyltransferase activity	-
Zm00001d053196	1324	948	761	278	345	222	29.96	27.66	26.85	10.35	11.06	7.68	28.15666667	9.696666667	-1.537915755	2.36E-32	9.24E-31	-	Proline--tRNA ligase cytoplasmic	Genetic Information Processing	Translation	ko00970//Aminoacyl-tRNA biosynthesis	K01881	GO:0005737//cytoplasm;GO:0017101//aminoacyl-tRNA synthetase multienzyme complex	GO:0000166//nucleotide binding;GO:0004812//aminoacyl-tRNA ligase activity;GO:0004827//proline-tRNA ligase activity;GO:0005524//ATP binding;GO:0016874//ligase activity	GO:0006418//tRNA aminoacylation for protein translation;GO:0006433//prolyl-tRNA aminoacylation
MSTRG.14237	245	211	230	747	664	844	6.39	7.7	9.72	33.45	25.56	36.89	7.936666667	31.96666667	2.009963195	2.44E-32	9.52E-31	--	uncharacterized protein LOC103653029 isoform X1 [Zea mays]	-	-	-	-	-	-	-
Zm00001d039142	395	327	317	785	823	779	13.49	14.03	16.11	44.26	40.37	42.45	14.54333333	42.36	1.542344616	2.48E-32	9.66E-31	-	Solanesyl diphosphate synthase 2 chloroplastic	-	-	-	-	-	GO:0016740//transferase activity;GO:0016765//transferase activity, transferring alkyl or aryl (other than methyl) groups	GO:0008299//isoprenoid biosynthetic process;GO:0015979//photosynthesis
Zm00001d027928	50	51	61	278	314	443	2.96	3.96	5.66	27.56	27.48	42.65	4.193333333	32.56333333	2.957078967	2.56E-32	9.98E-31	AP2-EREBP-transcription factor 181	-	-	-	-	-	GO:0005634//nucleus	GO:0003677//DNA binding;GO:0003700//transcription factor activity, sequence-specific DNA binding	GO:0006351//transcription, DNA-templated;GO:0006355//regulation of transcription, DNA-templated
Zm00001d038905	467	330	304	729	884	909	6.82	6.31	6.95	17.8	19.05	21.56	6.693333333	19.47	1.540456115	2.76E-32	1.07E-30	-	Probable beta-14-xylosyltransferase IRX10L	-	-	-	-	-	GO:0016740//transferase activity;GO:0016757//transferase activity, transferring glycosyl groups	GO:0006486//protein glycosylation;GO:0009834//plant-type secondary cell wall biogenesis;GO:0010417//glucuronoxylan biosynthetic process
Zm00001d017830	3718	2583	1861	663	1011	640	90.46	83.77	71.4	26.41	37.75	27.28	81.87666667	30.48	-1.425589466	2.82E-32	1.09E-30	-	Pyrophosphate--fructose 6-phosphate 1-phosphotransferase subunit alpha 2	-	-	-	-	GO:0005737//cytoplasm;GO:0005829//cytosol	GO:0003824//catalytic activity;GO:0003872//6-phosphofructokinase activity;GO:0005524//ATP binding;GO:0008443//phosphofructokinase activity;GO:0016301//kinase activity;GO:0016740//transferase activity;GO:0046872//metal ion binding;GO:0047334//diphosphate-fructose-6-phosphate 1-phosphotransferase activity	GO:0006002//fructose 6-phosphate metabolic process;GO:0006096//glycolytic process;GO:0008152//metabolic process;GO:0009749//response to glucose;GO:0015979//photosynthesis;GO:0016310//phosphorylation;GO:0046835//carbohydrate phosphorylation;GO:0061615//glycolytic process through fructose-6-phosphate
Zm00001d035208	714	521	450	991	1183	1160	10.92	10.71	10.77	25.35	26.71	28.81	10.8	26.95666667	1.319610798	2.88E-32	1.12E-30	-	BTB/POZ domain-containing protein	-	-	-	-	-	GO:0005515//protein binding	-
Zm00001d028920	842	690	577	1263	1358	1362	13.99	15.07	14.95	35.09	33.18	36.7	14.67	34.99	1.254073794	3.02E-32	1.17E-30	-	Nuclear poly(A) polymerase 3	Genetic Information Processing	Translation	ko03015//mRNA surveillance pathway	K14376	GO:0005634//nucleus;GO:0016020//membrane;GO:0016021//integral component of membrane	GO:0003723//RNA binding;GO:0004652//polynucleotide adenylyltransferase activity;GO:0016779//nucleotidyltransferase activity	GO:0006378//mRNA polyadenylation;GO:0031123//RNA 3'-end processing;GO:0043631//RNA polyadenylation
Zm00001d045379	2183	1531	1177	509	633	467	34.11	30.8	28.26	12.78	14.85	11.44	31.05666667	13.02333333	-1.253804238	3.17E-32	1.23E-30	-	Coatomer subunit beta'-3	-	-	-	-	GO:0000139//Golgi membrane;GO:0005737//cytoplasm;GO:0005794//Golgi apparatus;GO:0016020//membrane;GO:0030117//membrane coat;GO:0030126//COPI vesicle coat;GO:0030663//COPI-coated vesicle membrane;GO:0031410//cytoplasmic vesicle	GO:0005198//structural molecule activity;GO:0005515//protein binding	GO:0006886//intracellular protein transport;GO:0006888//ER to Golgi vesicle-mediated transport;GO:0006890//retrograde vesicle-mediated transport, Golgi to ER;GO:0006891//intra-Golgi vesicle-mediated transport;GO:0015031//protein transport;GO:0016192//vesicle-mediated transport
Zm00001d034270	507	396	282	852	1002	1172	36.66	37.66	32.21	102.96	107.18	137.53	35.51	115.89	1.706458818	3.65E-32	1.41E-30	-	Mitochondrial import inner membrane translocase subunit TIM14	-	-	-	-	GO:0001405//presequence translocase-associated import motor	GO:0001671//ATPase activator activity	GO:0030150//protein import into mitochondrial matrix;GO:0032781//positive regulation of ATPase activity
Zm00001d038113	681	554	463	148	136	108	6.51	6.94	6.94	2.37	1.92	1.68	6.796666667	1.99	-1.772058939	3.82E-32	1.47E-30	required to maintain repression1	Required to maintain repression 1%3B Required to maintain repression1	Genetic Information Processing	Replication and repair	ko03440//Homologous recombination	K10875	-	GO:0005524//ATP binding	-
Zm00001d021136	104	90	72	309	341	434	3	3.4	3.09	14.33	14.09	19.64	3.163333333	16.02	2.340356656	4.06E-32	1.56E-30	-	PTI1-like tyrosine-protein kinase 3	Organismal Systems	Environmental adaptation	ko04626//Plant-pathogen interaction	K13436	GO:0005886//plasma membrane	GO:0004672//protein kinase activity;GO:0004675//transmembrane receptor protein serine/threonine kinase activity;GO:0004713//protein tyrosine kinase activity;GO:0005524//ATP binding;GO:0016301//kinase activity	GO:0006468//protein phosphorylation;GO:0007178//transmembrane receptor protein serine/threonine kinase signaling pathway;GO:0016310//phosphorylation;GO:0018108//peptidyl-tyrosine phosphorylation
Zm00001d013195	733	737	582	1384	1556	1357	14.99	19.57	18.57	47.4	46.99	44.72	17.71	46.37	1.388627515	4.07E-32	1.57E-30	-	Thylakoidal processing peptidase 1 chloroplastic	-	-	-	-	GO:0005887//integral component of plasma membrane;GO:0009535//chloroplast thylakoid membrane;GO:0016020//membrane;GO:0016021//integral component of membrane	GO:0004252//serine-type endopeptidase activity;GO:0008236//serine-type peptidase activity	GO:0006465//signal peptide processing;GO:0006508//proteolysis;GO:0010027//thylakoid membrane organization
Zm00001d018657	1936	1733	1340	2675	3084	2959	19.61	21.76	20.41	44.03	45.34	49.24	20.59333333	46.20333333	1.165819568	4.47E-32	1.72E-30	-	PHD finger family protein	-	-	-	-	GO:0000228//nuclear chromosome;GO:0000785//chromatin;GO:0000790//nuclear chromatin;GO:0005634//nucleus	GO:0003682//chromatin binding;GO:0046872//metal ion binding	GO:0006302//double-strand break repair;GO:0007049//cell cycle;GO:0007064//mitotic sister chromatid cohesion;GO:0007076//mitotic chromosome condensation;GO:0010468//regulation of gene expression;GO:0034087//establishment of mitotic sister chromatid cohesion;GO:0070550//rDNA condensation;GO:0071169//establishment of protein localization to chromatin;GO:0071733//transcriptional activation by promote…
Zm00001d002405	34	34	25	189	199	268	1.61	2.11	1.85	14.98	13.92	20.62	1.856666667	16.50666667	3.152262082	4.69E-32	1.80E-30	WRKY-transcription factor 50	Probable WRKY transcription factor 11	-	-	-	-	GO:0005634//nucleus	GO:0003677//DNA binding;GO:0003700//transcription factor activity, sequence-specific DNA binding;GO:0043565//sequence-specific DNA binding	GO:0006355//regulation of transcription, DNA-templated
Zm00001d007075	4235	3248	2831	1321	1631	1207	58.76	57.02	59.27	28.38	31.07	25.96	58.35	28.47	-1.035290163	4.70E-32	1.80E-30	-	Protein transport protein SEC31 homolog B	Genetic Information Processing	Folding, sorting and degradation	ko04141//Protein processing in endoplasmic reticulum	K14005	GO:0000139//Golgi membrane;GO:0005737//cytoplasm;GO:0016020//membrane;GO:0016021//integral component of membrane;GO:0030127//COPII vesicle coat;GO:0070971//endoplasmic reticulum exit site	GO:0005198//structural molecule activity;GO:0005515//protein binding	GO:0006886//intracellular protein transport;GO:0006888//ER to Golgi vesicle-mediated transport;GO:0007029//endoplasmic reticulum organization;GO:0090110//cargo loading into COPII-coated vesicle;GO:0090114//COPII-coated vesicle budding
Zm00001d033855	492	379	320	781	873	758	11.88	12	12.11	31.56	31.24	30.08	11.99666667	30.96	1.36777187	4.81E-32	1.84E-30	-	Sulfite exporter TauE/SafE family protein	-	-	-	-	GO:0016020//membrane;GO:0016021//integral component of membrane;GO:0031464//Cul4A-RING E3 ubiquitin ligase complex	-	GO:0016567//protein ubiquitination
Zm00001d005833	370	268	235	30	48	41	8.29	8.03	8.89	0.99	1.52	1.66	8.403333333	1.39	-2.595876829	4.82E-32	1.84E-30	-	Protein Brevis radix-like 4	-	-	-	-	-	-	-
Zm00001d001803	1302	992	903	321	395	271	28.41	28.37	30.86	11.72	12.73	9.61	29.21333333	11.35333333	-1.363511049	5.47E-32	2.09E-30	-	Plasma-membrane choline transporter family protein	-	-	-	-	GO:0016020//membrane;GO:0016021//integral component of membrane	GO:0022857//transmembrane transporter activity	GO:0055085//transmembrane transport
MSTRG.26357	1167	1038	788	1797	1949	2072	22.01	25.66	23.29	56.7	54.27	63.5	23.65333333	58.15666667	1.297901073	5.68E-32	2.16E-30	--	hypothetical protein rf1-C2-g9 [Zea mays]	-	-	-	-	-	-	-
Zm00001d011396	342	306	241	800	801	1121	18.71	21.93	20.65	73.21	64.7	99.63	20.43	79.18	1.954446863	6.27E-32	2.39E-30	-	GTPase activating protein%3B Putative calcium-dependent lipid-binding (CaLB domain) family protein	-	-	-	-	-	-	-
Zm00001d023395	1125	749	759	255	237	232	61.68	53.81	65.17	23.39	19.19	20.67	60.22	21.08333333	-1.514139729	6.39E-32	2.43E-30	-	Stress-response A/B barrel domain-containing protein	-	-	-	-	-	-	-
Zm00001d022048	1441	1100	786	327	387	282	51.48	52.25	43.5	19.91	20.87	16.59	49.07666667	19.12333333	-1.359703246	7.32E-32	2.77E-30	-	Cobalamin biosynthesis CobW-like protein	-	-	-	-	-	-	-
Zm00001d009233	1334	967	865	305	383	249	19.35	18.11	19.47	7.06	7.93	5.38	18.97666667	6.79	-1.482743119	7.88E-32	2.98E-30	-	Kinesin-like protein KIN-13A	-	-	-	-	GO:0005871//kinesin complex;GO:0005874//microtubule	GO:0000166//nucleotide binding;GO:0003774//motor activity;GO:0003777//microtubule motor activity;GO:0005524//ATP binding;GO:0008017//microtubule binding;GO:0016887//ATPase activity	GO:0007018//microtubule-based movement
Zm00001d038475	2404	2026	1752	722	766	542	17.93	18.87	19.68	9.47	8.77	6.9	18.82666667	8.38	-1.167755439	8.04E-32	3.04E-30	ribosome export associated1	ribosome export associated1	-	-	-	-	GO:0005634//nucleus;GO:0009506//plasmodesma;GO:0009941//chloroplast envelope;GO:0016020//membrane;GO:0016021//integral component of membrane;GO:0030687//preribosome, large subunit precursor	GO:0000166//nucleotide binding;GO:0005524//ATP binding;GO:0016887//ATPase activity	GO:0000027//ribosomal large subunit assembly;GO:0006364//rRNA processing;GO:0009553//embryo sac development;GO:0048638//regulation of developmental growth
Zm00001d018500	53	40	24	185	246	214	0.71	0.69	0.49	4.23	5.1	4.99	0.63	4.773333333	2.921573353	8.31E-32	3.14E-30	-	ABC transporter G family member 24	-	-	-	-	GO:0005886//plasma membrane;GO:0016020//membrane;GO:0016021//integral component of membrane	GO:0000166//nucleotide binding;GO:0005524//ATP binding;GO:0016887//ATPase activity;GO:0042626//ATPase activity, coupled to transmembrane movement of substances	GO:0055085//transmembrane transport
Zm00001d023372	2642	1990	1616	482	766	408	54.19	53.45	52.03	16.54	23.5	13.76	53.22333333	17.93333333	-1.569415196	8.37E-32	3.15E-30	-	Putative heavy metal transport/detoxification superfamily protein	-	-	-	-	-	GO:0046872//metal ion binding	GO:0030001//metal ion transport
Zm00001d028024	1376	1086	1101	2467	2421	2754	50.64	52.37	63.46	151.89	131.57	164.66	55.49	149.3733333	1.428622908	8.69E-32	3.27E-30	-	Nodulin-related protein 1	-	-	-	-	-	-	GO:0009408//response to heat;GO:0010115//regulation of abscisic acid biosynthetic process
Zm00001d027439	238	158	120	414	574	497	8.08	7.03	6.38	23.5	28.76	27.4	7.163333333	26.55333333	1.890189997	8.80E-32	3.31E-30	-	ATP binding protein [Source:UniProtKB/TrEMBL;Acc:B6TWY5]	-	-	-	-	GO:0016020//membrane;GO:0016021//integral component of membrane	GO:0016301//kinase activity	GO:0016310//phosphorylation
MSTRG.8300	95	87	79	321	339	443	1.68	2.02	2.19	9.47	8.85	12.71	1.963333333	10.34333333	2.397324158	8.95E-32	3.36E-30	--	unknown [Zea mays]	-	-	-	-	-	-	-
Zm00001d006860	736	556	494	1134	1171	1218	26.77	26.47	28.14	68.97	62.85	71.87	27.12666667	67.89666667	1.323628969	9.06E-32	3.39E-30	ZIM-transcription factor 12	Protein TIFY 10B	-	-	-	-	GO:0005634//nucleus	-	GO:0009611//response to wounding;GO:0031347//regulation of defense response;GO:2000022//regulation of jasmonic acid mediated signaling pathway
Zm00001d004731	1691	1310	1065	468	517	495	42.24	42.9	41.68	19.53	19.02	20.04	42.27333333	19.53	-1.114055927	9.71E-32	3.63E-30	-	Aldehyde dehydrogenase	Metabolism;Metabolism;Metabolism;Metabolism;Metabolism;Metabolism;Metabolism;Metabolism;Metabolism;Metabolism;Metabolism;Metabolism;Metabolism	Global and overview maps;Global and overview maps;Carbohydrate metabolism;Lipid metabolism;Carbohydrate metabolism;Amino acid metabolism;Carbohydrate metabolism;Amino acid metabolism;Metabolism of other amino acids;Lipid metabolism;Amino acid metabolism;Amino acid metabolism;Amino acid metabolism	ko01100//Metabolic pathways;ko01110//Biosynthesis of secondary metabolites;ko00010//Glycolysis / Gluconeogenesis;ko00561//Glycerolipid metabolism;ko00620//Pyruvate metabolism;ko00330//Arginine and proline metabolism;ko00053//Ascorbate and aldarate metabolism;ko00280//Valine, leucine and isoleucine degradation;ko00410//beta-Alanine metabolism;ko00071//Fatty acid degradation;ko00380//Tryptophan met…	K00128;K00128;K00128;K00128;K00128;K00128;K00128;K00128;K00128;K00128;K00128;K00128;K00128	GO:0016020//membrane;GO:0016021//integral component of membrane	GO:0004028//3-chloroallyl aldehyde dehydrogenase activity;GO:0016491//oxidoreductase activity;GO:0016620//oxidoreductase activity, acting on the aldehyde or oxo group of donors, NAD or NADP as acceptor	GO:0006081//cellular aldehyde metabolic process;GO:0055114//oxidation-reduction process
Zm00001d050216	1288	839	807	279	344	264	35.48	30.06	34.93	12.85	13.97	11.86	33.49	12.89333333	-1.377105082	1.03E-31	3.85E-30	-	Afadin/alpha-actinin-binding protein	-	-	-	-	GO:0016020//membrane;GO:0016021//integral component of membrane	-	-
Zm00001d025538	1041	845	788	1697	1806	1521	14.46	15.28	17.15	39.19	36.8	34.34	15.63	36.77666667	1.234472946	1.08E-31	4.04E-30	-	-	-	-	-	-	-	-	-
Zm00001d004086	500	364	317	853	943	1142	17.03	16.24	16.91	48.6	47.42	63.18	16.72666667	53.06666667	1.66565596	1.13E-31	4.19E-30	WRKY-transcription factor 105	Probable WRKY transcription factor 11	-	-	-	-	GO:0005634//nucleus	GO:0003677//DNA binding;GO:0003700//transcription factor activity, sequence-specific DNA binding;GO:0043565//sequence-specific DNA binding;GO:1990841//promoter-specific chromatin binding	GO:0006355//regulation of transcription, DNA-templated;GO:0009737//response to abscisic acid;GO:0009739//response to gibberellin;GO:0009938//negative regulation of gibberellic acid mediated signaling pathway
Zm00001d031423	2106	1552	1474	3101	3412	3979	138.93	134.16	152.3	342.26	332.39	426.48	141.7966667	367.0433333	1.37212678	1.19E-31	4.42E-30	-	Zinc finger A20 and AN1 domain-containing stress-associated protein 5	-	-	-	-	-	GO:0003677//DNA binding;GO:0004842//ubiquitin-protein transferase activity;GO:0008270//zinc ion binding;GO:0046872//metal ion binding	GO:0016567//protein ubiquitination
Zm00001d028385	1428	1147	920	2026	2254	2507	38.39	40.4	38.75	91.12	89.04	108.98	39.18	96.38	1.298616403	1.25E-31	4.65E-30	-	-	-	-	-	-	-	-	-
Zm00001d034256	13630	8942	7544	3290	3747	3970	288.27	245.26	249.34	115.57	116.14	135.82	260.9566667	122.51	-1.090910744	1.28E-31	4.75E-30	phosphohexose isomerase1	phosphohexose isomerase1	Metabolism;Metabolism;Metabolism;Metabolism;Metabolism;Metabolism;Metabolism	Global and overview maps;Global and overview maps;Global and overview maps;Carbohydrate metabolism;Carbohydrate metabolism;Carbohydrate metabolism;Carbohydrate metabolism	ko01100//Metabolic pathways;ko01110//Biosynthesis of secondary metabolites;ko01200//Carbon metabolism;ko00520//Amino sugar and nucleotide sugar metabolism;ko00500//Starch and sucrose metabolism;ko00010//Glycolysis / Gluconeogenesis;ko00030//Pentose phosphate pathway	K01810;K01810;K01810;K01810;K01810;K01810;K01810	GO:0005737//cytoplasm;GO:0005829//cytosol	GO:0004347//glucose-6-phosphate isomerase activity;GO:0016853//isomerase activity;GO:0016866//intramolecular transferase activity;GO:0048029//monosaccharide binding	GO:0006094//gluconeogenesis;GO:0006096//glycolytic process;GO:0051156//glucose 6-phosphate metabolic process
Zm00001d022622	1116	833	659	178	282	154	31.87	30.85	29.68	8.8	11.53	7.05	30.8	9.126666667	-1.754770405	1.33E-31	4.94E-30	-	3-dehydroquinate synthase chloroplastic	-	-	-	-	GO:0005737//cytoplasm;GO:0016020//membrane;GO:0016021//integral component of membrane	GO:0003856//3-dehydroquinate synthase activity;GO:0016838//carbon-oxygen lyase activity, acting on phosphates	GO:0008652//cellular amino acid biosynthetic process;GO:0009073//aromatic amino acid family biosynthetic process;GO:0009423//chorismate biosynthetic process
Zm00001d008569	3174	2251	1995	905	930	964	98.26	90.23	96.75	46.1	41.02	46.71	95.08	44.61	-1.091774755	1.44E-31	5.34E-30	-	Delta(7)-sterol-C5(6)-desaturase 1	-	-	-	-	GO:0005789//endoplasmic reticulum membrane;GO:0016020//membrane;GO:0016021//integral component of membrane	GO:0000248//C-5 sterol desaturase activity;GO:0005506//iron ion binding;GO:0016491//oxidoreductase activity	GO:0008610//lipid biosynthetic process;GO:0016126//sterol biosynthetic process;GO:0055114//oxidation-reduction process
Zm00001d049950	528	329	305	41	74	28	12.5	10.2	11.31	1.62	2.59	1.08	11.33666667	1.763333333	-2.684619379	1.53E-31	5.66E-30	male sterile protein homolog1	male sterile protein homolog1	-	-	-	-	GO:0043231//intracellular membrane-bounded organelle	GO:0016491//oxidoreductase activity;GO:0080019//fatty-acyl-CoA reductase (alcohol-forming) activity	GO:0006629//lipid metabolic process;GO:0010345//suberin biosynthetic process;GO:0035336//long-chain fatty-acyl-CoA metabolic process;GO:0055114//oxidation-reduction process
Zm00001d049619	2241	1703	1389	571	745	497	72.23	69.85	66.4	30.22	32.2	23.64	69.49333333	28.68666667	-1.276494244	1.56E-31	5.74E-30	-	60S acidic ribosomal protein P0-2	Genetic Information Processing	Translation	ko03010//Ribosome	K02941	GO:0005840//ribosome;GO:0022625//cytosolic large ribosomal subunit	GO:0003735//structural constituent of ribosome;GO:0070180//large ribosomal subunit rRNA binding	GO:0000027//ribosomal large subunit assembly;GO:0002181//cytoplasmic translation;GO:0042254//ribosome biogenesis
Zm00001d027596	1385	961	817	1872	2205	2472	22.6	20.73	20.56	50.69	52.56	65.06	21.29666667	56.10333333	1.397458851	1.58E-31	5.82E-30	-	DUF3527 domain protein	-	-	-	-	-	-	-
Zm00001d052050	2523	2060	1502	732	832	635	40.6	42.58	36.94	19.32	19.33	16.2	40.04	18.28333333	-1.130912854	1.62E-31	5.94E-30	-	Nudix hydrolase 3	-	-	-	-	GO:0005737//cytoplasm;GO:0005773//vacuole;GO:0005829//cytosol	GO:0008239//dipeptidyl-peptidase activity;GO:0016787//hydrolase activity	GO:0006508//proteolysis
Zm00001d010159	2914	2428	1967	826	748	871	66.96	73	70.7	31.74	25.44	32.58	70.22	29.92	-1.230771821	1.68E-31	6.17E-30	actin1	Actin-1	-	-	-	-	GO:0005737//cytoplasm;GO:0005856//cytoskeleton	GO:0000166//nucleotide binding;GO:0005524//ATP binding	-
Zm00001d018298	167	123	128	717	451	867	9.05	8.74	10.87	65.03	36.1	76.36	9.553333333	59.16333333	2.630627229	1.69E-31	6.21E-30	-	17.4 kDa class III heat shock protein	Genetic Information Processing	Folding, sorting and degradation	ko04141//Protein processing in endoplasmic reticulum	K13993	-	GO:0043621//protein self-association;GO:0051082//unfolded protein binding	GO:0000302//response to reactive oxygen species;GO:0006457//protein folding;GO:0009408//response to heat;GO:0009651//response to salt stress;GO:0042542//response to hydrogen peroxide;GO:0051259//protein oligomerization
Zm00001d048634	3324	3013	1827	225	322	150	109.64	130.23	94.38	12.42	15.68	8.04	111.4166667	12.04666667	-3.209259149	1.78E-31	6.53E-30	benzoxazinone synthesis6	DIBOA-glucoside dioxygenase BX6	Metabolism	Biosynthesis of other secondary metabolites	ko00402//Benzoxazinoid biosynthesis	K13229	GO:0005737//cytoplasm	GO:0016491//oxidoreductase activity;GO:0016706//oxidoreductase activity, acting on paired donors, with incorporation or reduction of molecular oxygen, 2-oxoglutarate as one donor, and incorporation of one atom each of oxygen into both donors;GO:0046872//metal ion binding;GO:0051213//dioxygenase activity	GO:0055114//oxidation-reduction process
Zm00001d027805	632	494	392	955	1208	1315	28.63	29.7	28.58	77.38	88.03	104.64	28.97	90.01666667	1.635632458	1.81E-31	6.63E-30	-	Probable phosphopantothenoylcysteine decarboxylase	Metabolism;Metabolism	Global and overview maps;Metabolism of cofactors and vitamins	ko01100//Metabolic pathways;ko00770//Pantothenate and CoA biosynthesis	K01598;K01598	-	GO:0003824//catalytic activity	-
Zm00001d031486	785	518	489	1043	1335	1136	23.37	20.23	22.75	52.17	58.66	55.24	22.11666667	55.35666667	1.323623108	1.84E-31	6.73E-30	-	Serine/threonine-protein phosphatase 7	-	-	-	-	GO:0005634//nucleus;GO:0005829//cytosol	GO:0004721//phosphoprotein phosphatase activity;GO:0004722//protein serine/threonine phosphatase activity;GO:0016787//hydrolase activity	GO:0006470//protein dephosphorylation
Zm00001d048081	1967	1476	1240	539	624	439	32.43	31.88	32.01	14.86	15.41	11.82	32.10666667	14.03	-1.194357882	1.85E-31	6.75E-30	-	Methionine--tRNA ligase cytoplasmic	Genetic Information Processing;Metabolism	Translation;Metabolism of other amino acids	ko00970//Aminoacyl-tRNA biosynthesis;ko00450//Selenocompound metabolism	K01874;K01874	GO:0005737//cytoplasm;GO:0005829//cytosol	GO:0000049//tRNA binding;GO:0000166//nucleotide binding;GO:0003723//RNA binding;GO:0004812//aminoacyl-tRNA ligase activity;GO:0004825//methionine-tRNA ligase activity;GO:0005524//ATP binding;GO:0016874//ligase activity	GO:0006412//translation;GO:0006418//tRNA aminoacylation for protein translation;GO:0006431//methionyl-tRNA aminoacylation
Zm00001d034983	36	19	18	174	173	211	1.12	0.78	0.88	9.09	7.98	10.7	0.926666667	9.256666667	3.320370389	1.85E-31	6.75E-30	-	Retrovirus-related Pol polyprotein from transposon TNT 1-94	-	-	-	-	-	GO:0005515//protein binding	-
Zm00001d014946	1784	1393	1209	525	559	540	50.19	51.34	53.1	24.03	22.48	23.96	51.54333333	23.49	-1.133739127	1.95E-31	7.12E-30	-	BAG family molecular chaperone regulator 7	-	-	-	-	GO:0009506//plasmodesma	-	GO:0006457//protein folding
Zm00001d013251	901	784	756	1727	1792	2071	13.66	15.58	17.95	43.81	40.13	51.02	15.73	44.98666667	1.515978802	2.05E-31	7.45E-30	-	LRR receptor-like serine/threonine-protein kinase RPK2	-	-	-	-	GO:0005886//plasma membrane;GO:0009506//plasmodesma;GO:0016020//membrane;GO:0016021//integral component of membrane	GO:0000166//nucleotide binding;GO:0004672//protein kinase activity;GO:0004674//protein serine/threonine kinase activity;GO:0005515//protein binding;GO:0005524//ATP binding;GO:0016301//kinase activity;GO:0016740//transferase activity	GO:0006468//protein phosphorylation;GO:0016310//phosphorylation;GO:0046777//protein autophosphorylation
Zm00001d017649	308	162	171	526	686	582	10.09	6.95	8.77	28.83	33.19	30.98	8.603333333	31	1.849300575	2.08E-31	7.54E-30	-	S-ribonuclease binding protein SBP1	-	-	-	-	-	GO:0004842//ubiquitin-protein transferase activity	GO:0016567//protein ubiquitination
Zm00001d013627	5710	4611	4505	8592	9067	9513	98.75	104.5	122.03	248.61	231.56	267.31	108.4266667	249.16	1.200352858	2.11E-31	7.64E-30	-	DWNN domain a CCHC-type zinc finger	-	-	-	-	GO:0005634//nucleus	GO:0003676//nucleic acid binding;GO:0008270//zinc ion binding;GO:0061630//ubiquitin protein ligase activity	GO:0006397//mRNA processing;GO:0016567//protein ubiquitination
Zm00001d034615	229	169	133	441	508	568	10.89	10.53	9.9	35.08	35.67	43.88	10.44	38.21	1.871828546	2.23E-31	8.07E-30	-	Protein LURP-one-related 14	-	-	-	-	-	-	-
Zm00001d015401	757	600	527	1241	1297	1495	22.08	22.93	24.07	60.55	55.86	70.84	23.02666667	62.41666667	1.438625731	2.32E-31	8.41E-30	-	ALA-interacting subunit 1	-	-	-	-	GO:0005783//endoplasmic reticulum;GO:0005794//Golgi apparatus;GO:0005886//plasma membrane;GO:0016020//membrane;GO:0016021//integral component of membrane	GO:0015247//aminophospholipid transporter activity	GO:0045332//phospholipid translocation;GO:0051301//cell division
Zm00001d033777	1406	868	773	1916	2012	2115	19.64	16.36	16.89	45.51	41.33	47.46	17.63	44.76666667	1.344392424	2.33E-31	8.41E-30	-	Receptor-like kinase TMK2	-	-	-	-	GO:0016020//membrane;GO:0016021//integral component of membrane	GO:0000166//nucleotide binding;GO:0004672//protein kinase activity;GO:0004674//protein serine/threonine kinase activity;GO:0005524//ATP binding;GO:0016301//kinase activity;GO:0016740//transferase activity	GO:0006468//protein phosphorylation;GO:0016310//phosphorylation
Zm00001d021571	260	198	180	527	569	671	6.11	6.11	6.62	20.71	19.75	25.64	6.28	22.03333333	1.810851307	2.49E-31	8.98E-30	-	UDP-glycosyltransferase 71B1	-	-	-	-	GO:0043231//intracellular membrane-bounded organelle	GO:0008194//UDP-glycosyltransferase activity;GO:0016740//transferase activity;GO:0016758//transferase activity, transferring hexosyl groups	-
Zm00001d044495	1434	1161	900	1812	2086	1900	39.77	43.57	41.2	88.4	86.38	86.31	41.51333333	87.03	1.067938018	2.79E-31	1.01E-29	senescence enhanced2b	senescence enhanced2b	-	-	-	-	GO:0005773//vacuole	GO:0004197//cysteine-type endopeptidase activity;GO:0008233//peptidase activity	GO:0006508//proteolysis;GO:0006624//vacuolar protein processing;GO:0051603//proteolysis involved in cellular protein catabolic process
Zm00001d023700	123	121	136	581	477	780	8.17	10.53	14.15	64.57	46.79	84.18	10.95	65.18	2.573498482	2.97E-31	1.07E-29	-	Expressed protein; protein	-	-	-	-	-	-	-
Zm00001d032810	798	658	530	1307	1682	2024	25.15	28.01	25.93	69.62	80.01	105.98	26.36333333	85.20333333	1.692377079	3.89E-31	1.40E-29	-	CHY-type/CTCHY-type/RING-type Zinc finger protein	Genetic Information Processing	Folding, sorting and degradation	ko04120//Ubiquitin mediated proteolysis	K10144	GO:0016020//membrane;GO:0016021//integral component of membrane	GO:0008270//zinc ion binding	-
Zm00001d011086	5440	3414	2953	1315	1559	1463	202.28	157.81	167.07	73.73	80.58	81.79	175.72	78.7	-1.158842864	4.05E-31	1.45E-29	-	Actin-7	-	-	-	-	GO:0005737//cytoplasm;GO:0005856//cytoskeleton	GO:0000166//nucleotide binding;GO:0005524//ATP binding	-
MSTRG.22163	262	233	205	565	595	571	1.81	2.1	2.27	6.42	6.13	6.18	2.06	6.243333333	1.599672156	4.11E-31	1.47E-29	pol	reverse transcriptase [Zea mays]	-	-	-	-	-	-	-
Zm00001d014525	2989	2169	1792	3847	4072	4485	60.81	57.81	57.09	130.95	122.32	148.23	58.57	133.8333333	1.192203687	4.17E-31	1.49E-29	-	Glycosyltransferase	-	-	-	-	GO:0000139//Golgi membrane;GO:0005794//Golgi apparatus;GO:0016020//membrane;GO:0016021//integral component of membrane	GO:0015018//galactosylgalactosylxylosylprotein 3-beta-glucuronosyltransferase activity;GO:0016740//transferase activity;GO:0042285//xylosyltransferase activity	GO:0005975//carbohydrate metabolic process;GO:0009834//plant-type secondary cell wall biogenesis;GO:0010417//glucuronoxylan biosynthetic process;GO:0071555//cell wall organization
Zm00001d033467	1712	1364	1154	2310	2403	2353	32.03	34.02	34.12	73.5	67.49	73.18	33.39	71.39	1.096305909	4.23E-31	1.51E-29	-	DWNN domain a CCHC-type zinc finger	-	-	-	-	GO:0005634//nucleus	GO:0003676//nucleic acid binding;GO:0008270//zinc ion binding;GO:0016874//ligase activity;GO:0061630//ubiquitin protein ligase activity	GO:0006397//mRNA processing;GO:0016567//protein ubiquitination
MSTRG.6547	76	68	83	364	316	341	4.08	4.7	6.46	27.5	25.74	27.67	5.08	26.97	2.408455119	4.42E-31	1.57E-29	--	unknown [Zea mays]	-	-	-	-	-	-	-
Zm00001d008602	2362	1755	1666	2991	3382	2972	60.45	58.08	66.03	126.07	126.42	122.17	61.52	124.8866667	1.02149205	5.08E-31	1.80E-29	MYB-related-transcription factor 21	Duplicated homeodomain-like superfamily protein	-	-	-	-	GO:0005634//nucleus	GO:0003677//DNA binding	-
Zm00001d017522	1174	960	705	274	306	201	17.57	15.78	13.95	7.28	5.66	4.97	15.76666667	5.97	-1.401074846	5.12E-31	1.82E-29	-	Tripeptidyl-peptidase 2	-	-	-	-	GO:0005829//cytosol;GO:0016020//membrane;GO:0016021//integral component of membrane	GO:0004252//serine-type endopeptidase activity;GO:0008240//tripeptidyl-peptidase activity	GO:0006508//proteolysis
Zm00001d006311	617	457	374	94	128	72	13.82	14.34	13.4	4.01	4.42	2.6	13.85333333	3.676666667	-1.913762863	5.32E-31	1.88E-29	-	Nicotinate-nucleotide pyrophosphorylase [carboxylating] chloroplastic	-	-	-	-	GO:0005737//cytoplasm	GO:0003824//catalytic activity;GO:0004514//nicotinate-nucleotide diphosphorylase (carboxylating) activity;GO:0016763//transferase activity, transferring pentosyl groups	GO:0009435//NAD biosynthetic process;GO:0034213//quinolinate catabolic process
Zm00001d047074	1470	1373	1059	438	420	353	13.51	16.09	14.1	7.33	6.33	6.11	14.56666667	6.59	-1.144320409	5.90E-31	2.09E-29	-	pleckstrin homology (PH) domain-containing protein	-	-	-	-	GO:0005623//cell;GO:0005773//vacuole;GO:0005794//Golgi apparatus;GO:0009506//plasmodesma;GO:0019898//extrinsic component of membrane	-	GO:0006623//protein targeting to vacuole;GO:0045053//protein retention in Golgi apparatus
Zm00001d040798	316	293	246	633	701	672	10.56	12.83	12.88	35.39	34.59	36.49	12.09	35.49	1.55359833	6.28E-31	2.22E-29	thiamin diphosphokinase1	thiamin diphosphokinase1	-	-	-	-	-	GO:0000166//nucleotide binding;GO:0004788//thiamine diphosphokinase activity;GO:0005524//ATP binding;GO:0016301//kinase activity;GO:0016740//transferase activity;GO:0030975//thiamine binding	GO:0006772//thiamine metabolic process;GO:0009229//thiamine diphosphate biosynthetic process;GO:0016310//phosphorylation
Zm00001d038791	1961	1411	1318	2909	2969	3523	22.37	21.09	23.55	55.52	50.02	65.29	22.33666667	56.94333333	1.350113041	6.41E-31	2.26E-29	-	Putative leucine-rich repeat receptor-like protein kinase family protein	-	-	-	-	GO:0005886//plasma membrane;GO:0009506//plasmodesma;GO:0016020//membrane;GO:0016021//integral component of membrane	GO:0000166//nucleotide binding;GO:0004672//protein kinase activity;GO:0004674//protein serine/threonine kinase activity;GO:0005515//protein binding;GO:0005524//ATP binding;GO:0016301//kinase activity;GO:0016740//transferase activity	GO:0006468//protein phosphorylation;GO:0016310//phosphorylation;GO:0046777//protein autophosphorylation
MSTRG.21245	110	78	70	292	324	273	0.75	0.7	0.75	3.32	3.26	3.02	0.733333333	3.2	2.125530882	6.50E-31	2.29E-29	pol	Xilon1 gag-pol polyprotein [Zea mays subsp. mexicana] [Zea mays]	-	-	-	-	-	-	-
Zm00001d024327	857	697	546	182	193	117	13.18	13.9	13.55	5.08	4.53	3.55	13.54333333	4.386666667	-1.626385875	7.53E-31	2.65E-29	-	RING/FYVE/PHD zinc finger superfamily protein	-	-	-	-	GO:0005634//nucleus	GO:0031490//chromatin DNA binding;GO:0042393//histone binding;GO:0046872//metal ion binding	GO:0006355//regulation of transcription, DNA-templated
MSTRG.2024	190	270	165	857	766	663	1.33	1.68	1.79	6.72	6.19	6.03	1.6	6.313333333	1.98033002	7.56E-31	2.65E-29	Tf2-12	retroviral aspartyl protease [Zea mays]	-	-	-	-	-	-	-
Zm00001d009125	11040	8073	6231	2887	3639	2334	138.68	130.89	120.96	60.5	66.15	47.29	130.1766667	57.98	-1.166843639	9.23E-31	3.23E-29	-	Carbohydrate-binding-like fold	-	-	-	-	GO:0005774//vacuolar membrane;GO:0005783//endoplasmic reticulum;GO:0005789//endoplasmic reticulum membrane;GO:0005794//Golgi apparatus;GO:0009505//plant-type cell wall	GO:0030246//carbohydrate binding	-
Zm00001d006153	2084	1673	1516	3679	4119	5719	55.89	58.94	63.02	165.51	163.16	249.51	59.28333333	192.7266667	1.700857731	1.00E-30	3.50E-29	-	1-acylglycerol-3-phosphate O-acyltransferase	-	-	-	-	-	GO:0003824//catalytic activity;GO:0004623//phospholipase A2 activity;GO:0016298//lipase activity;GO:0016740//transferase activity;GO:0016746//transferase activity, transferring acyl groups;GO:0016787//hydrolase activity;GO:0042171//lysophosphatidic acid acyltransferase activity;GO:0052689//carboxylic ester hydrolase activity	GO:0055088//lipid homeostasis;GO:0055089//fatty acid homeostasis;GO:0055091//phospholipid homeostasis;GO:0070328//triglyceride homeostasis
Zm00001d045534	1029	830	732	1448	1634	1624	16.21	17.58	18.42	38.56	37.25	43.18	17.40333333	39.66333333	1.18844227	1.02E-30	3.55E-29	-	Zn-dependent exopeptidases superfamily protein	-	-	-	-	GO:0005783//endoplasmic reticulum;GO:0016020//membrane;GO:0016021//integral component of membrane	-	GO:0006508//proteolysis
MSTRG.29224	137	85	84	331	357	443	2.56	2.19	2.56	10.91	10.55	14.01	2.436666667	11.82333333	2.278656019	1.02E-30	3.55E-29	--	unknown [Zea mays]	-	-	-	-	-	-	-
Zm00001d007496	1737	1212	1077	458	438	453	47.81	44.12	45.92	21.34	17.91	20.26	45.95	19.83666667	-1.211895244	1.14E-30	3.96E-29	-	Lymphoid organ expressed yellow head virus receptor protein	-	-	-	-	-	-	-
Zm00001d002695	582	566	584	1467	1545	1333	7.15	9.15	11.27	30.29	28.14	26.53	9.19	28.32	1.623684499	1.33E-30	4.62E-29	-	Phosphatidylinositol N-acetyglucosaminlytransferase subunit P-related	-	-	-	-	-	GO:0016740//transferase activity	-
Zm00001d048486	663	581	510	1120	1296	1406	21.68	24.87	26.09	61.27	62.58	74.69	24.21333333	66.18	1.45059359	1.56E-30	5.38E-29	-	DGCR14 protein	-	-	-	-	GO:0005634//nucleus	-	-
Zm00001d020972	827	633	460	1218	1280	1371	15.32	14.62	12.44	36.1	34.2	41.38	14.12666667	37.22666667	1.397915354	1.63E-30	5.63E-29	NAC-transcription factor 79	Pentatricopeptide repeat-containing protein mitochondrial	-	-	-	-	GO:0005634//nucleus;GO:0016020//membrane;GO:0016021//integral component of membrane;GO:0043231//intracellular membrane-bounded organelle	GO:0003677//DNA binding;GO:0005515//protein binding;GO:0008168//methyltransferase activity;GO:0016740//transferase activity	GO:0006355//regulation of transcription, DNA-templated;GO:0009451//RNA modification;GO:0032259//methylation;GO:0080156//mitochondrial mRNA modification
Zm00001d027557	253	133	108	1370	1820	2505	11.89	8.16	7.92	108.21	126.5	191.28	9.323333333	141.9966667	3.928867405	1.95E-30	6.72E-29	glutathione transferase31	glutathione transferase31	Metabolism	Metabolism of other amino acids	ko00480//Glutathione metabolism	K00799	GO:0005737//cytoplasm	GO:0004364//glutathione transferase activity;GO:0005515//protein binding;GO:0016740//transferase activity	GO:0006749//glutathione metabolic process
Zm00001d041926	2400	1987	1843	3639	3825	4150	36.86	40.23	44.89	93.46	87.54	103.76	40.66	94.92	1.223101885	2.02E-30	6.94E-29	-	Transcription factor LHW	-	-	-	-	GO:0005634//nucleus	GO:0003700//transcription factor activity, sequence-specific DNA binding;GO:0046983//protein dimerization activity	GO:0006355//regulation of transcription, DNA-templated;GO:0048364//root development
Zm00001d038648	3947	3110	2522	1309	1212	1098	110.27	113.2	110.5	60.18	48.18	48.03	111.3233333	52.13	-1.094570248	2.09E-30	7.19E-29	-	Calreticulin-3	Genetic Information Processing;Cellular Processes	Folding, sorting and degradation;Transport and catabolism	ko04141//Protein processing in endoplasmic reticulum;ko04145//Phagosome	K08057;K08057	GO:0005783//endoplasmic reticulum;GO:0005788//endoplasmic reticulum lumen;GO:0005789//endoplasmic reticulum membrane	GO:0005509//calcium ion binding;GO:0005515//protein binding;GO:0046872//metal ion binding;GO:0051082//unfolded protein binding	GO:0006457//protein folding;GO:0030968//endoplasmic reticulum unfolded protein response
Zm00001d012005	315	239	219	639	601	625	4.48	4.11	4.86	15.04	12.86	13.75	4.483333333	13.88333333	1.630710323	2.14E-30	7.33E-29	-	Putative histidine kinase family protein	Environmental Information Processing	Signal transduction	ko04075//Plant hormone signal transduction	K14489	GO:0005622//intracellular;GO:0016020//membrane;GO:0016021//integral component of membrane	GO:0000155//phosphorelay sensor kinase activity;GO:0016301//kinase activity;GO:0016772//transferase activity, transferring phosphorus-containing groups	GO:0000160//phosphorelay signal transduction system;GO:0007165//signal transduction;GO:0016310//phosphorylation;GO:0023014//signal transduction by protein phosphorylation
Zm00001d011177	1680	1235	1061	429	525	352	31.5	29.88	30.93	12.34	14.93	10.07	30.77	12.44666667	-1.305765017	2.58E-30	8.81E-29	-	Vacuolar protein-sorting protein 33	-	-	-	-	GO:0005829//cytosol;GO:0009705//plant-type vacuole membrane;GO:0016020//membrane;GO:0016021//integral component of membrane	-	GO:0006904//vesicle docking involved in exocytosis;GO:0016192//vesicle-mediated transport
Zm00001d032377	1065	936	841	1678	1911	1636	22.64	25.78	27.56	59.4	59.41	55.87	25.32666667	58.22666667	1.201022819	2.98E-30	1.02E-28	-	Uncharacterised conserved protein UCP031088 alpha/beta hydrolase	-	-	-	-	GO:0016020//membrane;GO:0016021//integral component of membrane	GO:0004252//serine-type endopeptidase activity;GO:0016298//lipase activity;GO:0016787//hydrolase activity	GO:0006508//proteolysis;GO:0044255//cellular lipid metabolic process
Zm00001d042116	180	168	205	676	638	878	3.52	4.3	6.27	22.09	18.4	27.86	4.696666667	22.78333333	2.278269726	3.31E-30	1.13E-28	-	U-box domain-containing protein 44	-	-	-	-	-	GO:0005515//protein binding	-
Zm00001d037446	3377	2506	2222	1014	1220	864	60.71	58.19	62.11	27.11	28.97	21.29	60.33666667	25.79	-1.226223223	3.51E-30	1.19E-28	-	Protein decapping 5	-	-	-	-	-	-	-
Zm00001d030598	877	660	521	196	194	141	19.58	19.28	18.15	7.27	6.43	5.09	19.00333333	6.263333333	-1.601249935	3.51E-30	1.20E-28	-	aberrant lateral root formation 4	-	-	-	-	GO:0005737//cytoplasm	GO:0055105//ubiquitin-protein transferase inhibitor activity	GO:0031397//negative regulation of protein ubiquitination
Zm00001d039218	231	230	193	660	577	710	3.37	4.69	4.82	16.84	12.43	16.83	4.293333333	15.36666667	1.839634157	3.83E-30	1.30E-28	-	Leucine-rich repeat receptor-like serine/threonine-protein kinase BAM3	-	-	-	-	GO:0005886//plasma membrane;GO:0009506//plasmodesma;GO:0016020//membrane;GO:0016021//integral component of membrane	GO:0004672//protein kinase activity;GO:0005515//protein binding;GO:0005524//ATP binding;GO:0016301//kinase activity	GO:0006468//protein phosphorylation;GO:0009755//hormone-mediated signaling pathway;GO:0010075//regulation of meristem growth;GO:0016310//phosphorylation;GO:0046777//protein autophosphorylation;GO:0048437//floral organ development
Zm00001d021452	2964	2044	1919	3633	4255	4450	41.47	36.88	40.67	81.83	84.07	105.08	39.67333333	90.32666667	1.186982353	4.09E-30	1.39E-28	-	BZIP transcription factor	-	-	-	-	-	-	GO:0071249//cellular response to nitrate
Zm00001d031168	11601	8181	5719	3027	3375	3086	549.97	508.22	424.63	240.09	236.27	237.7	494.2733333	238.02	-1.05422627	4.13E-30	1.40E-28	glycine-rich protein1	Glycine-rich RNA-binding protein 2	-	-	-	-	GO:0005634//nucleus;GO:1990904//ribonucleoprotein complex	GO:0003676//nucleic acid binding;GO:0003723//RNA binding;GO:0003729//mRNA binding	GO:0006397//mRNA processing;GO:0051252//regulation of RNA metabolic process
Zm00001d030164	2114	1789	1271	569	663	451	17.58	18.17	16.07	7.89	8.31	6.87	17.27333333	7.69	-1.167491011	4.31E-30	1.46E-28	-	-	-	-	-	-	GO:0016020//membrane;GO:0016021//integral component of membrane	-	-
Zm00001d015890	560	350	307	74	92	64	10.58	8.66	9.08	2.34	2.57	1.96	9.44	2.29	-2.043439261	4.56E-30	1.54E-28	-	SNARE-interacting protein KEULE	-	-	-	-	-	-	GO:0006904//vesicle docking involved in exocytosis;GO:0016192//vesicle-mediated transport
Zm00001d048703	15648	14192	9795	1437	1541	758	417.35	495.81	410.08	64.35	60.9	32.9	441.08	52.71666667	-3.06470929	4.90E-30	1.65E-28	benzoxazinone synthesis4	benzoxazinone synthesis4	Metabolism;Metabolism	Global and overview maps;Biosynthesis of other secondary metabolites	ko01110//Biosynthesis of secondary metabolites;ko00402//Benzoxazinoid biosynthesis	K13225;K13225	GO:0016020//membrane;GO:0016021//integral component of membrane	GO:0004497//monooxygenase activity;GO:0005506//iron ion binding;GO:0016491//oxidoreductase activity;GO:0016705//oxidoreductase activity, acting on paired donors, with incorporation or reduction of molecular oxygen;GO:0016709//oxidoreductase activity, acting on paired donors, with incorporation or reduction of molecular oxygen, NAD(P)H as one donor, and incorporation of one atom of oxygen;GO:00200…	GO:0055114//oxidation-reduction process
Zm00001d046454	549	430	367	800	952	914	15.67	15.87	17.9	37.4	37.35	40.37	16.48	38.37333333	1.219387849	4.95E-30	1.67E-28	fatty acyl thioesterase1	fatty acyl thioesterase1	Metabolism;Metabolism;Metabolism	Global and overview maps;Global and overview maps;Lipid metabolism	ko01100//Metabolic pathways;ko01212//Fatty acid metabolism;ko00061//Fatty acid biosynthesis	K10781;K10781;K10781	GO:0009507//chloroplast;GO:0009536//plastid	GO:0000036//ACP phosphopantetheine attachment site binding involved in fatty acid biosynthetic process;GO:0016297//acyl-[acyl-carrier-protein] hydrolase activity;GO:0016787//hydrolase activity;GO:0016790//thiolester hydrolase activity	GO:0006629//lipid metabolic process;GO:0006631//fatty acid metabolic process;GO:0006633//fatty acid biosynthetic process
Zm00001d026587	1637	1299	1138	2275	2348	2423	31.35	32.63	34.15	73.01	66.45	75.48	32.71	71.64666667	1.131167826	5.03E-30	1.69E-28	C3H-transcription factor 314	Zinc finger C-x8-C-x5-C-x3-H type family protein	-	-	-	-	GO:0000346//transcription export complex;GO:0005622//intracellular	GO:0003729//mRNA binding;GO:0046872//metal ion binding	GO:0016973//poly(A)+ mRNA export from nucleus
Zm00001d004193	1030	832	631	256	288	252	28.89	28.75	27.15	10.17	9.86	10.29	28.26333333	10.10666667	-1.483624372	5.22E-30	1.76E-28	-	Probable carbohydrate esterase	-	-	-	-	GO:0016020//membrane;GO:0016021//integral component of membrane	GO:0016301//kinase activity	GO:0016310//phosphorylation
Zm00001d033005	291	202	156	13	25	10	8.43	7.67	7.08	0.63	1.07	0.47	7.726666667	0.723333333	-3.417113619	5.38E-30	1.81E-28	Homeobox-transcription factor 49	Homeobox-leucine zipper protein HAT7	-	-	-	-	GO:0005634//nucleus	GO:0003677//DNA binding;GO:0003700//transcription factor activity, sequence-specific DNA binding;GO:0043565//sequence-specific DNA binding	GO:0006355//regulation of transcription, DNA-templated;GO:0045893//positive regulation of transcription, DNA-templated
Zm00001d007042	1498	1080	1063	2244	2395	2780	34.74	32.82	38.61	87.07	82.02	104.75	35.39	91.28	1.36695703	5.52E-30	1.85E-28	bZIP-transcription factor 91	bZIP transcription factor 17	-	-	-	-	GO:0016020//membrane;GO:0016021//integral component of membrane	GO:0003700//transcription factor activity, sequence-specific DNA binding	GO:0006355//regulation of transcription, DNA-templated;GO:0034976//response to endoplasmic reticulum stress
Zm00001d006570	360	259	215	42	43	38	16.03	15.11	15.16	3.42	2.79	2.72	15.43333333	2.976666667	-2.374280113	5.61E-30	1.88E-28	-	-	-	-	-	-	GO:0016020//membrane;GO:0016021//integral component of membrane	-	-
Zm00001d008389	1757	1271	1094	2083	2491	2041	39.54	37.46	38.52	78.14	82.65	74.44	38.50666667	78.41	1.025929418	5.62E-30	1.88E-28	-	Sphingosine-1-phosphate lyase	-	-	-	-	GO:0005783//endoplasmic reticulum	GO:0003824//catalytic activity;GO:0008117//sphinganine-1-phosphate aldolase activity;GO:0016829//lyase activity;GO:0016831//carboxy-lyase activity;GO:0030170//pyridoxal phosphate binding	GO:0006665//sphingolipid metabolic process;GO:0019752//carboxylic acid metabolic process;GO:0030149//sphingolipid catabolic process
Zm00001d031454	455	374	315	788	844	956	8.54	9.2	9.26	24.76	23.4	29.17	9	25.77666667	1.518068806	5.89E-30	1.97E-28	MYB-related-transcription factor 103	DNA-binding bromodomain-containing protein	-	-	-	-	-	GO:0003677//DNA binding;GO:0005515//protein binding	-
Zm00001d051138	1290	866	790	280	349	227	52.72	46.3	50.49	19.12	20.99	15.06	49.83666667	18.39	-1.438286097	5.93E-30	1.98E-28	-	Glycolipid transfer protein 1	-	-	-	-	GO:0005737//cytoplasm;GO:0005829//cytosol;GO:0016020//membrane	GO:0008289//lipid binding;GO:1902387//ceramide 1-phosphate binding;GO:1902388//ceramide 1-phosphate transporter activity	GO:0035627//ceramide transport;GO:1902389//ceramide 1-phosphate transport
Zm00001d020043	895	795	605	1261	1573	1347	26.62	31.02	28.11	62.74	69.06	65.07	28.58333333	65.62333333	1.199034707	6.28E-30	2.09E-28	AP2-EREBP-transcription factor 94	Ethylene-responsive transcription factor ERF117	-	-	-	-	GO:0005634//nucleus	GO:0003677//DNA binding;GO:0003700//transcription factor activity, sequence-specific DNA binding	GO:0006351//transcription, DNA-templated;GO:0006355//regulation of transcription, DNA-templated
MSTRG.25016	2529	2476	1832	4955	4799	3900	4.52	5.75	5.14	14.48	12.55	10.98	5.136666667	12.67	1.302512163	6.49E-30	2.16E-28	TY3B-I	reverse transcriptase [Zea mays]	-	-	-	-	GO:0043231//intracellular membrane-bounded organelle	-	-
Zm00001d032112	1215	962	899	1930	2128	2530	26.08	27.06	30.22	69.31	67.47	88.22	27.78666667	75	1.432497819	6.51E-30	2.16E-28	-	Protein ecdysoneless homolog	-	-	-	-	GO:0005634//nucleus	-	-
Zm00001d012856	845	697	597	1419	1404	1646	12.84	13.84	14.2	36.15	31.46	40.6	13.62666667	36.07	1.404366728	6.86E-30	2.28E-28	-	DNA binding protein	-	-	-	-	-	-	-
Zm00001d028931	112	79	85	363	309	410	3.67	3.39	4.43	19.97	15.06	22.1	3.83	19.04333333	2.313869732	6.88E-30	2.28E-28	galactinol synthase1	galactinol synthase1	Metabolism	Carbohydrate metabolism	ko00052//Galactose metabolism	K18819	-	GO:0016740//transferase activity;GO:0016757//transferase activity, transferring glycosyl groups;GO:0047216//inositol 3-alpha-galactosyltransferase activity	GO:0006012//galactose metabolic process
Zm00001d041880	1400	1249	931	403	457	367	23.91	27.83	24.88	11.69	11.54	10.39	25.54	11.20666667	-1.188401301	7.02E-30	2.33E-28	-	Beta-galactosidase 9	-	-	-	-	GO:0005618//cell wall;GO:0005773//vacuole;GO:0005774//vacuolar membrane;GO:0009505//plant-type cell wall	GO:0004553//hydrolase activity, hydrolyzing O-glycosyl compounds;GO:0004565//beta-galactosidase activity;GO:0016787//hydrolase activity;GO:0016798//hydrolase activity, acting on glycosyl bonds;GO:0030246//carbohydrate binding	GO:0005975//carbohydrate metabolic process;GO:0008152//metabolic process
Zm00001d051245	950	692	585	220	256	196	23.91	22.83	23.06	9.27	9.52	8.02	23.26666667	8.936666667	-1.380455817	7.33E-30	2.43E-28	-	Putative nuclear RNA export factor SDE5	-	-	-	-	-	-	-
Zm00001d002782	409	307	276	743	785	973	17.35	17.06	18.34	52.73	49.17	67.06	17.58333333	56.32	1.679438741	7.87E-30	2.60E-28	-	FRIGIDA interacting protein 2	-	-	-	-	GO:0005634//nucleus	GO:0043565//sequence-specific DNA binding;GO:0044212//transcription regulatory region DNA binding	-
Zm00001d008733	2006	1546	1286	2482	2646	2531	19.08	19.27	19.16	39.5	37.16	39.11	19.17	38.59	1.009376707	8.02E-30	2.65E-28	-	ABC transporter C family member 3	-	-	-	-	GO:0000325//plant-type vacuole;GO:0005774//vacuolar membrane;GO:0016020//membrane;GO:0016021//integral component of membrane	GO:0000166//nucleotide binding;GO:0005524//ATP binding;GO:0016887//ATPase activity;GO:0042626//ATPase activity, coupled to transmembrane movement of substances	GO:0055085//transmembrane transport
Zm00001d021891	1192	764	625	197	285	221	31.9	26.72	26.27	8.64	11.27	9.63	28.29666667	9.846666667	-1.522924789	9.34E-30	3.07E-28	alpha tubulin6	Tubulin alpha-6 chain	Cellular Processes	Transport and catabolism	ko04145//Phagosome	K07374	GO:0005737//cytoplasm;GO:0005856//cytoskeleton;GO:0005874//microtubule	GO:0000166//nucleotide binding;GO:0003924//GTPase activity;GO:0005200//structural constituent of cytoskeleton;GO:0005525//GTP binding	GO:0000226//microtubule cytoskeleton organization;GO:0000278//mitotic cell cycle;GO:0007010//cytoskeleton organization;GO:0007017//microtubule-based process
Zm00001d049400	591	479	381	933	977	1053	14.69	15.6	14.84	38.81	35.87	42.53	15.04333333	39.07	1.376936978	9.53E-30	3.13E-28	-	Transcription factor GTE7	-	-	-	-	-	GO:0005515//protein binding	-
Zm00001d017121	39223	22004	18127	7458	7609	8694	902.04	662.98	652.79	286.91	258.36	324.79	739.27	290.02	-1.349948976	9.72E-30	3.19E-28	glyceraldehyde-3-phosphate dehydrogenase4	glyceraldehyde-3-phosphate dehydrogenase4	-	-	-	-	GO:0005829//cytosol;GO:0032991//macromolecular complex	GO:0000166//nucleotide binding;GO:0004365//glyceraldehyde-3-phosphate dehydrogenase (NAD+) (phosphorylating) activity;GO:0016491//oxidoreductase activity;GO:0016620//oxidoreductase activity, acting on the aldehyde or oxo group of donors, NAD or NADP as acceptor;GO:0042301//phosphate ion binding;GO:0050661//NADP binding;GO:0051287//NAD binding;GO:0070403//NAD+ binding	GO:0006006//glucose metabolic process;GO:0006096//glycolytic process;GO:0034059//response to anoxia;GO:0055114//oxidation-reduction process
Zm00001d047039	2087	1611	1555	2937	3321	3564	63.95	64.69	74.63	150.57	150.28	177.46	67.75666667	159.4366667	1.234548646	9.73E-30	3.19E-28	-	nonsense-mediated mRNA decay NMD3 family protein	-	-	-	-	GO:0005634//nucleus;GO:0005737//cytoplasm	GO:0043023//ribosomal large subunit binding	GO:0000055//ribosomal large subunit export from nucleus;GO:0015031//protein transport
Zm00001d017247	137	94	132	453	527	820	2.34	2.05	3.44	12.71	13.12	22.35	2.61	16.06	2.621350181	1.01E-29	3.32E-28	-	Protein binding protein	-	-	-	-	-	-	-
Zm00001d052420	1697	1321	1088	2516	2521	3019	27.98	28.54	28.09	69.39	61.37	80.86	28.20333333	70.54	1.322575892	1.02E-29	3.33E-28	-	Protein kinase superfamily protein	-	-	-	-	-	GO:0016301//kinase activity	GO:0016310//phosphorylation
Zm00001d031445	423	345	321	724	817	822	10.77	11.51	12.8	30.84	30.72	34.01	11.69333333	31.85666667	1.445909071	1.10E-29	3.58E-28	EIL-transcription factor 3	ETHYLENE INSENSITIVE 3-like 3 protein	-	-	-	-	GO:0005634//nucleus	GO:0003677//DNA binding;GO:0003700//transcription factor activity, sequence-specific DNA binding	GO:0006355//regulation of transcription, DNA-templated
Zm00001d013411	247	200	160	560	504	624	6.99	7.81	7.42	26.92	20.82	27.62	7.406666667	25.12	1.761940148	1.12E-29	3.65E-28	-	UV-B-induced protein chloroplastic	-	-	-	-	-	-	-
Zm00001d031325	42	43	23	291	192	428	1.8	2.41	1.54	20.85	12.14	29.78	1.916666667	20.92333333	3.448441348	1.15E-29	3.73E-28	-	25.3 kDa heat shock protein chloroplastic	-	-	-	-	-	-	-
Zm00001d017818	1420	1008	766	330	349	250	23.6	21.96	19.94	9.18	8.57	6.75	21.83333333	8.166666667	-1.418713157	1.21E-29	3.93E-28	-	Protease Do-like 7	-	-	-	-	GO:0005829//cytosol;GO:0009507//chloroplast	GO:0005515//protein binding;GO:0008233//peptidase activity	GO:0006508//proteolysis;GO:0010205//photoinhibition
Zm00001d038012	960	648	561	171	223	126	36.13	31.95	33.06	10.77	12.39	7.7	33.71333333	10.28666667	-1.712543717	1.21E-29	3.94E-28	-	DUF538 family protein	-	-	-	-	-	-	-
Zm00001d019721	607	484	368	122	120	91	17.06	17.67	16.14	5.68	4.91	3.99	16.95666667	4.86	-1.802824375	1.25E-29	4.06E-28	-	Triacylglycerol lipase 1	Metabolism	Lipid metabolism	ko00100//Steroid biosynthesis	K01052	GO:0016020//membrane;GO:0016021//integral component of membrane	GO:0004806//triglyceride lipase activity;GO:0016298//lipase activity;GO:0016787//hydrolase activity;GO:0016788//hydrolase activity, acting on ester bonds	GO:0006629//lipid metabolic process;GO:0016042//lipid catabolic process;GO:0044255//cellular lipid metabolic process
Zm00001d034848	89	61	62	395	264	487	2.46	2.21	2.69	18.29	10.79	21.9	2.453333333	16.99333333	2.792153702	1.37E-29	4.45E-28	-	Cytochrome P450 71B10	Metabolism;Metabolism	Global and overview maps;Metabolism of other amino acids	ko01110//Biosynthesis of secondary metabolites;ko00460//Cyanoamino acid metabolism	K13029;K13029	GO:0016020//membrane;GO:0016021//integral component of membrane	GO:0004497//monooxygenase activity;GO:0005506//iron ion binding;GO:0016491//oxidoreductase activity;GO:0016705//oxidoreductase activity, acting on paired donors, with incorporation or reduction of molecular oxygen;GO:0016709//oxidoreductase activity, acting on paired donors, with incorporation or reduction of molecular oxygen, NAD(P)H as one donor, and incorporation of one atom of oxygen;GO:00200…	GO:0055114//oxidation-reduction process
Zm00001d006221	1058	790	594	228	279	192	37.56	36.79	33.06	13.58	14.63	11.08	35.80333333	13.09666667	-1.450894243	1.44E-29	4.66E-28	triose phosphate isomerase2	triose phosphate isomerase2	Metabolism;Metabolism;Metabolism;Metabolism;Metabolism;Metabolism;Metabolism;Metabolism	Global and overview maps;Global and overview maps;Global and overview maps;Global and overview maps;Carbohydrate metabolism;Carbohydrate metabolism;Carbohydrate metabolism;Energy metabolism	ko01100//Metabolic pathways;ko01110//Biosynthesis of secondary metabolites;ko01200//Carbon metabolism;ko01230//Biosynthesis of amino acids;ko00010//Glycolysis / Gluconeogenesis;ko00562//Inositol phosphate metabolism;ko00051//Fructose and mannose metabolism;ko00710//Carbon fixation in photosynthetic organisms	K01803;K01803;K01803;K01803;K01803;K01803;K01803;K01803	GO:0005829//cytosol	GO:0003824//catalytic activity;GO:0004807//triose-phosphate isomerase activity;GO:0016853//isomerase activity	GO:0006094//gluconeogenesis;GO:0006096//glycolytic process;GO:0019563//glycerol catabolic process;GO:0046166//glyceraldehyde-3-phosphate biosynthetic process
Zm00001d045450	3014	2255	1802	871	1015	714	72.91	71.48	68.27	35.25	36.26	28.06	70.88666667	33.19	-1.094765662	1.47E-29	4.74E-28	-	enolpyruvylshikimate phosphate synthase1	-	-	-	-	-	GO:0003824//catalytic activity;GO:0003866//3-phosphoshikimate 1-carboxyvinyltransferase activity;GO:0016740//transferase activity;GO:0016765//transferase activity, transferring alkyl or aryl (other than methyl) groups	GO:0008652//cellular amino acid biosynthetic process;GO:0009073//aromatic amino acid family biosynthetic process;GO:0009423//chorismate biosynthetic process
MSTRG.21103	295	293	188	697	659	624	1	1.3	1	3.91	3.25	3.39	1.1	3.516666667	1.676705069	1.48E-29	4.77E-28	--	ornithine carbamoyltransferase [Zea mays]	-	-	-	-	-	-	-
Zm00001d016452	2854	2149	1627	594	819	442	35.91	33.53	30.75	10.82	13.87	7.93	33.39666667	10.87333333	-1.618909833	1.49E-29	4.80E-28	-	-	-	-	-	-	GO:0005783//endoplasmic reticulum;GO:0005794//Golgi apparatus;GO:0016020//membrane;GO:0016021//integral component of membrane	-	GO:0010584//pollen exine formation
Zm00001d042848	376	276	228	51	47	37	7.83	7.46	7.46	1.78	1.45	1.24	7.583333333	1.49	-2.347519809	1.49E-29	4.80E-28	-	Laccase-7	-	-	-	-	GO:0005576//extracellular region;GO:0005886//plasma membrane;GO:0048046//apoplast	GO:0004322//ferroxidase activity;GO:0005507//copper ion binding;GO:0016491//oxidoreductase activity;GO:0016722//oxidoreductase activity, oxidizing metal ions;GO:0046872//metal ion binding;GO:0052716//hydroquinone:oxygen oxidoreductase activity	GO:0006826//iron ion transport;GO:0046274//lignin catabolic process;GO:0055072//iron ion homeostasis;GO:0055114//oxidation-reduction process
Zm00001d031732	33	31	14	155	203	267	0.99	1.21	0.66	7.75	8.96	12.97	0.953333333	9.893333333	3.37540404	1.50E-29	4.83E-28	-	BAG family molecular chaperone regulator 1	-	-	-	-	-	GO:0005515//protein binding;GO:0051087//chaperone binding	-
Zm00001d049860	620	486	384	1165	1113	1548	20.86	21.43	20.24	65.59	55.31	84.63	20.84333333	68.51	1.716728569	1.51E-29	4.87E-28	NAC-transcription factor 75	NAC domain containing protein 84	-	-	-	-	GO:0005634//nucleus	GO:0003677//DNA binding	GO:0006355//regulation of transcription, DNA-templated
Zm00001d020136	511	420	374	951	917	1065	17.05	18.37	19.55	53.1	45.19	57.74	18.32333333	52.01	1.505107059	1.56E-29	5.01E-28	WRKY-transcription factor 37	WRKY74-superfamily of TFs having WRKY and zinc finger domains	-	-	-	-	GO:0005634//nucleus	GO:0003677//DNA binding;GO:0003700//transcription factor activity, sequence-specific DNA binding;GO:0043565//sequence-specific DNA binding	GO:0006355//regulation of transcription, DNA-templated
Zm00001d038557	756	608	567	1141	1357	1399	23.44	26.43	28.88	55.74	61.24	68.38	26.25	61.78666667	1.234978121	1.63E-29	5.24E-28	CCAAT-HAP5-transcription factor 510	nuclear factor Y subunit C11	-	-	-	-	GO:0005634//nucleus;GO:0016020//membrane;GO:0016021//integral component of membrane	GO:0000978//RNA polymerase II core promoter proximal region sequence-specific DNA binding;GO:0003712//transcription cofactor activity;GO:0046982//protein heterodimerization activity	GO:0000122//negative regulation of transcription from RNA polymerase II promoter;GO:0006355//regulation of transcription, DNA-templated;GO:0045944//positive regulation of transcription from RNA polymerase II promoter
Zm00001d037538	3953	2882	2464	1267	1230	1010	85.82	82.11	84.01	45.35	38.77	34.49	83.98	39.53666667	-1.086854545	1.73E-29	5.53E-28	-	Arginine--tRNA ligase chloroplastic/mitochondrial	Genetic Information Processing	Translation	ko00970//Aminoacyl-tRNA biosynthesis	K01887	GO:0005737//cytoplasm	GO:0000166//nucleotide binding;GO:0004812//aminoacyl-tRNA ligase activity;GO:0004814//arginine-tRNA ligase activity;GO:0005524//ATP binding;GO:0016874//ligase activity	GO:0006412//translation;GO:0006418//tRNA aminoacylation for protein translation;GO:0006420//arginyl-tRNA aminoacylation
Zm00001d028630	267	174	159	719	571	1017	6.47	5.5	6.05	29.09	20.45	40.18	6.006666667	29.90666667	2.315830609	1.79E-29	5.72E-28	-	Heat shock cognate 70 kDa protein 2	Genetic Information Processing;Genetic Information Processing;Cellular Processes	Folding, sorting and degradation;Transcription;Transport and catabolism	ko04141//Protein processing in endoplasmic reticulum;ko03040//Spliceosome;ko04144//Endocytosis	K03283;K03283;K03283	GO:0005737//cytoplasm	GO:0000166//nucleotide binding;GO:0005524//ATP binding;GO:0016887//ATPase activity;GO:0031072//heat shock protein binding;GO:0042623//ATPase activity, coupled;GO:0044183//protein binding involved in protein folding;GO:0051082//unfolded protein binding;GO:0051787//misfolded protein binding	GO:0006986//response to unfolded protein;GO:0034605//cellular response to heat;GO:0034620//cellular response to unfolded protein;GO:0042026//protein refolding;GO:0051085//chaperone mediated protein folding requiring cofactor
Zm00001d035270	1210	1064	785	1886	1869	1996	25.45	24.14	21.41	48.86	43.41	49.79	23.66666667	47.35333333	1.000609461	1.85E-29	5.92E-28	-	Sterile alpha motif (SAM) domain-containing protein	-	-	-	-	-	GO:0005515//protein binding	-
Zm00001d009927	1091	811	625	188	299	194	26.44	24.47	22.85	7.8	9.78	7.16	24.58666667	8.246666667	-1.575993155	2.17E-29	6.91E-28	-	oxidoreductase 2OG-Fe(II) oxygenase family protein	-	-	-	-	-	GO:0016491//oxidoreductase activity;GO:0046872//metal ion binding	GO:0055114//oxidation-reduction process
Zm00001d047855	340	280	244	629	667	739	6.5	7.02	7.31	20.1	18.82	22.93	6.943333333	20.61666667	1.570110756	2.25E-29	7.18E-28	-	Probable UDP-N-acetylglucosamine--peptide N-acetylglucosaminyltransferase SEC	-	-	-	-	GO:0005886//plasma membrane	GO:0005509//calcium ion binding;GO:0005515//protein binding;GO:0008270//zinc ion binding;GO:0016740//transferase activity;GO:0016757//transferase activity, transferring glycosyl groups	-
Zm00001d035945	75	47	69	398	265	452	4.86	3.99	7	43.16	25.37	47.6	5.283333333	38.71	2.873185968	2.45E-29	7.78E-28	-	-	-	-	-	-	-	-	-
MSTRG.22030	368	262	333	864	865	829	2.17	1.98	3.02	8.68	7.6	7.92	2.39	8.066666667	1.754962023	2.47E-29	7.84E-28	--	gag-pol [Zea mays]	-	-	-	-	-	-	-
Zm00001d042661	1009	742	660	1271	1618	1318	19.33	18.6	19.85	40.53	45.59	41.05	19.26	42.39	1.138116263	2.47E-29	7.84E-28	-	Serine hydroxymethyltransferase 7	Metabolism;Metabolism;Metabolism;Metabolism;Metabolism;Metabolism;Metabolism;Metabolism	Global and overview maps;Global and overview maps;Global and overview maps;Global and overview maps;Carbohydrate metabolism;Amino acid metabolism;Metabolism of other amino acids;Metabolism of cofactors and vitamins	ko01100//Metabolic pathways;ko01110//Biosynthesis of secondary metabolites;ko01200//Carbon metabolism;ko01230//Biosynthesis of amino acids;ko00630//Glyoxylate and dicarboxylate metabolism;ko00260//Glycine, serine and threonine metabolism;ko00460//Cyanoamino acid metabolism;ko00670//One carbon pool by folate	K00600;K00600;K00600;K00600;K00600;K00600;K00600;K00600	-	GO:0003824//catalytic activity;GO:0004372//glycine hydroxymethyltransferase activity;GO:0005515//protein binding;GO:0008168//methyltransferase activity;GO:0008270//zinc ion binding;GO:0016597//amino acid binding;GO:0016740//transferase activity;GO:0030170//pyridoxal phosphate binding;GO:0050897//cobalt ion binding;GO:0070905//serine binding	GO:0006544//glycine metabolic process;GO:0006565//L-serine catabolic process;GO:0006730//one-carbon metabolic process;GO:0019264//glycine biosynthetic process from serine;GO:0032259//methylation;GO:0035999//tetrahydrofolate interconversion;GO:0046653//tetrahydrofolate metabolic process;GO:0046655//folic acid metabolic process;GO:1904482//cellular response to tetrahydrofolate
Zm00001d020609	856	549	467	113	179	150	16.26	13.98	14.35	3.43	4.81	5	14.86333333	4.413333333	-1.751817078	2.52E-29	8.00E-28	-	Riboflavin synthase-like superfamily protein	-	-	-	-	GO:0005886//plasma membrane;GO:0016020//membrane;GO:0016021//integral component of membrane	GO:0004601//peroxidase activity;GO:0005509//calcium ion binding;GO:0016174//NAD(P)H oxidase activity;GO:0016491//oxidoreductase activity;GO:0050664//oxidoreductase activity, acting on NAD(P)H, oxygen as acceptor	GO:0055114//oxidation-reduction process;GO:0098869//cellular oxidant detoxification
Zm00001d003166	1147	957	651	255	240	156	18.3	20.2	15.92	6.62	5.82	4.2	18.14	5.546666667	-1.709481523	2.70E-29	8.55E-28	-	LETM1-like protein	-	-	-	-	GO:0005623//cell;GO:0005739//mitochondrion;GO:0016020//membrane;GO:0016021//integral component of membrane	GO:0005509//calcium ion binding;GO:0043022//ribosome binding	GO:0006875//cellular metal ion homeostasis
Zm00001d017033	1342	964	907	350	312	336	88.65	83.43	93.84	38.68	30.43	36.06	88.64	35.05666667	-1.338269056	2.84E-29	9.00E-28	-	Glycine-rich cell wall structural protein	-	-	-	-	-	-	-
Zm00001d030677	675	483	387	100	152	94	23.27	22.91	21.54	5.77	7.95	5.86	22.57333333	6.526666667	-1.790201208	2.93E-29	9.27E-28	-	Diaminopimelate epimerase chloroplastic	Metabolism;Metabolism;Metabolism;Metabolism	Global and overview maps;Global and overview maps;Global and overview maps;Amino acid metabolism	ko01100//Metabolic pathways;ko01110//Biosynthesis of secondary metabolites;ko01230//Biosynthesis of amino acids;ko00300//Lysine biosynthesis	K01778;K01778;K01778;K01778	GO:0005737//cytoplasm;GO:0005829//cytosol	GO:0008837//diaminopimelate epimerase activity	GO:0009089//lysine biosynthetic process via diaminopimelate
MSTRG.18954	30	28	11	170	177	160	0.63	0.78	0.35	7.03	6.1	6.03	0.586666667	6.386666667	3.444450227	2.98E-29	9.41E-28	--	40S ribosomal protein S4-3 [Zea mays]	-	-	-	-	-	-	-
Zm00001d006591	112	83	65	277	298	323	5.09	4.94	4.63	21.06	20	23.85	4.886666667	21.63666667	2.146555653	3.12E-29	9.84E-28	-	F-box domain containing protein	-	-	-	-	GO:0016020//membrane;GO:0016021//integral component of membrane	GO:0005515//protein binding	-
Zm00001d028989	2090	1796	1570	2946	3350	3489	40.53	44.53	48.34	101	100.31	116.19	44.46666667	105.8333333	1.250997925	3.21E-29	1.01E-27	-	RING/U-box superfamily protein	-	-	-	-	-	-	-
MSTRG.4354	154	117	105	436	369	528	1.85	1.84	1.98	8.76	6.53	10.3	1.89	8.53	2.174159507	3.47E-29	1.09E-27	--	Cinful1 polyprotein [Zea mays]	-	-	-	-	-	-	-
Zm00001d012101	2150	1622	1585	2940	3186	3270	58.96	55.57	69.79	131.77	125.77	141.59	61.44	133.0433333	1.114646099	3.72E-29	1.17E-27	-	E3 ubiquitin-protein ligase RGLG1	-	-	-	-	-	GO:0016874//ligase activity	-
Zm00001d035802	2377	1717	1465	672	768	537	48.27	46.12	45.95	22.18	22.33	16.82	46.78	20.44333333	-1.194261411	4.12E-29	1.29E-27	-	Phenylalanine--tRNA ligase beta subunit cytoplasmic	-	-	-	-	GO:0005737//cytoplasm;GO:0005829//cytosol;GO:0009328//phenylalanine-tRNA ligase complex	GO:0000049//tRNA binding;GO:0000166//nucleotide binding;GO:0000287//magnesium ion binding;GO:0003723//RNA binding;GO:0004812//aminoacyl-tRNA ligase activity;GO:0004826//phenylalanine-tRNA ligase activity;GO:0005524//ATP binding;GO:0016874//ligase activity	GO:0006432//phenylalanyl-tRNA aminoacylation
Zm00001d036455	414	270	332	42	64	49	8.32	7.11	10.45	1.41	1.9	1.6	8.626666667	1.636666667	-2.398042688	4.53E-29	1.42E-27	-	Leucine-rich repeat (LRR) family protein	-	-	-	-	-	GO:0005515//protein binding	-
Zm00001d045435	1127	938	848	1995	1975	2519	36.16	39.64	41.8	105.29	92.84	130.03	39.2	109.3866667	1.480511337	4.72E-29	1.48E-27	-	glycine-rich protein	-	-	-	-	GO:0016020//membrane;GO:0016021//integral component of membrane	-	-
Zm00001d025021	508	385	318	89	69	81	9.67	9.67	9.39	2.85	1.83	2.28	9.576666667	2.32	-2.045398782	5.04E-29	1.57E-27	-	-	-	-	-	-	-	-	-
Zm00001d045202	1170	878	780	1509	1800	1840	35.65	35.19	37.35	77.3	81.35	90.86	36.06333333	83.17	1.205530481	5.14E-29	1.60E-27	-	Protein kinase superfamily protein	-	-	-	-	GO:0005886//plasma membrane	GO:0004672//protein kinase activity;GO:0004675//transmembrane receptor protein serine/threonine kinase activity;GO:0005524//ATP binding;GO:0016301//kinase activity	GO:0006468//protein phosphorylation;GO:0007178//transmembrane receptor protein serine/threonine kinase signaling pathway;GO:0016310//phosphorylation
Zm00001d041108	2175	1734	1239	584	712	516	45.56	46.64	39.48	20.91	21.63	16.33	43.89333333	19.62333333	-1.161431708	5.16E-29	1.61E-27	-	Probable Ufm1-specific protease	-	-	-	-	GO:0016020//membrane;GO:0016021//integral component of membrane	GO:0008233//peptidase activity	GO:0006508//proteolysis
Zm00001d038291	733	639	606	1300	1404	1535	76.22	87.07	98.7	226.18	215.6	259.35	87.33	233.71	1.42017022	5.36E-29	1.67E-27	-	Ferredoxin-6%2C chloroplastic	-	-	-	-	GO:0009507//chloroplast;GO:0009536//plastid	GO:0009055//electron carrier activity;GO:0046872//metal ion binding;GO:0051536//iron-sulfur cluster binding;GO:0051537//2 iron, 2 sulfur cluster binding	GO:0022900//electron transport chain;GO:0055114//oxidation-reduction process
Zm00001d037401	1296	1090	844	331	354	223	11.95	13.17	12.19	5.12	4.79	3.32	12.43666667	4.41	-1.495749299	5.37E-29	1.67E-27	-	proteasome activating protein 200	-	-	-	-	GO:0000502//proteasome complex;GO:0005634//nucleus;GO:0005829//cytosol;GO:0005839//proteasome core complex	GO:0016504//peptidase activator activity;GO:0070577//lysine-acetylated histone binding;GO:0070628//proteasome binding	GO:0010499//proteasomal ubiquitin-independent protein catabolic process;GO:0010952//positive regulation of peptidase activity
Zm00001d006808	520	382	351	92	109	78	33.26	32.02	35.16	9.85	10.3	8.11	33.48	9.42	-1.829500563	5.52E-29	1.71E-27	-	Expressed protein; protein	-	-	-	-	GO:0016020//membrane;GO:0016021//integral component of membrane	-	-
Zm00001d002889	1624	1248	910	390	500	352	61.31	59.34	50.95	22.04	23.97	19.03	57.2	21.68	-1.39965039	5.81E-29	1.80E-27	-	Soluble inorganic pyrophosphatase	Metabolism	Energy metabolism	ko00190//Oxidative phosphorylation	K01507	GO:0005737//cytoplasm;GO:0005829//cytosol	GO:0000287//magnesium ion binding;GO:0004427//inorganic diphosphatase activity;GO:0016787//hydrolase activity;GO:0046872//metal ion binding	GO:0006796//phosphate-containing compound metabolic process
Zm00001d014337	2030	1448	1238	565	622	445	50.96	48.06	48.89	23.66	23.14	19.56	49.30333333	22.12	-1.156333803	5.82E-29	1.80E-27	-	Transcription initiation factor IIF%2C alpha subunit	Genetic Information Processing	Transcription	ko03022//Basal transcription factors	K03138	GO:0005634//nucleus	GO:0003677//DNA binding;GO:0003743//translation initiation factor activity	GO:0006367//transcription initiation from RNA polymerase II promoter;GO:0006413//translational initiation;GO:0032968//positive regulation of transcription elongation from RNA polymerase II promoter
MSTRG.23230	331	309	180	681	688	676	1.73	2.08	1.44	5.67	5.15	5.46	1.75	5.426666667	1.632711372	6.02E-29	1.86E-27	pol	transposase family TNP2 [Zea mays]	-	-	-	-	GO:0043231//intracellular membrane-bounded organelle	-	-
Zm00001d028987	139	142	149	571	473	705	1.74	2.27	2.86	12.01	8.93	14.59	2.29	11.84333333	2.370655685	6.06E-29	1.87E-27	-	Phospholipid-transporting ATPase 1	-	-	-	-	GO:0005886//plasma membrane;GO:0016020//membrane;GO:0016021//integral component of membrane	GO:0000166//nucleotide binding;GO:0000287//magnesium ion binding;GO:0004012//phospholipid-translocating ATPase activity;GO:0005524//ATP binding	GO:0015914//phospholipid transport;GO:0045332//phospholipid translocation
Zm00001d039686	3391	2651	2686	4771	5308	5040	74.62	76.44	92.59	175.67	172.4	180.18	81.21666667	176.0833333	1.11641064	6.15E-29	1.90E-27	-	-	-	-	-	-	-	-	-
Zm00001d053632	3077	2407	1827	990	982	885	151.48	155.65	141.31	81.9	71.03	70.82	149.48	74.58333333	-1.003027287	6.42E-29	1.98E-27	rps8	40S ribosomal protein S8	Genetic Information Processing	Translation	ko03010//Ribosome	K02995	GO:0005840//ribosome;GO:0022627//cytosolic small ribosomal subunit;GO:0043253//chloroplast ribosome	GO:0003735//structural constituent of ribosome;GO:0043022//ribosome binding	GO:0000462//maturation of SSU-rRNA from tricistronic rRNA transcript (SSU-rRNA, 5.8S rRNA, LSU-rRNA);GO:0006412//translation;GO:0042255//ribosome assembly
Zm00001d041968	753	583	498	1042	1153	1120	21.29	21.6	22.06	49.3	48.15	51.46	21.65	49.63666667	1.19703921	6.64E-29	2.05E-27	-	Pentatricopeptide repeat-containing protein chloroplastic	-	-	-	-	-	GO:0005515//protein binding	-
Zm00001d002842	498	381	311	927	871	1152	19.37	19.41	18.4	58.47	48.88	70.66	19.06	59.33666667	1.638375764	7.04E-29	2.17E-27	-	Remorin family protein	-	-	-	-	-	-	-
Zm00001d003203	2617	2076	1639	689	829	502	27.75	27.58	26.7	12.33	13.13	8.23	27.34333333	11.23	-1.2838312	7.78E-29	2.39E-27	-	DNA-directed RNA polymerase III subunit 1	Metabolism;Metabolism;Metabolism;Genetic Information Processing	Global and overview maps;Nucleotide metabolism;Nucleotide metabolism;Transcription	ko01100//Metabolic pathways;ko00230//Purine metabolism;ko00240//Pyrimidine metabolism;ko03020//RNA polymerase	K03018;K03018;K03018;K03018	GO:0005666//DNA-directed RNA polymerase III complex	GO:0003677//DNA binding;GO:0003899//DNA-directed RNA polymerase activity;GO:0016740//transferase activity;GO:0016779//nucleotidyltransferase activity	GO:0006351//transcription, DNA-templated;GO:0006383//transcription from RNA polymerase III promoter
Zm00001d052702	906	669	522	209	210	162	30.11	29.13	27.17	11.62	10.31	8.75	28.80333333	10.22666667	-1.493899798	7.95E-29	2.44E-27	-	Biotin synthase	Metabolism;Metabolism	Global and overview maps;Metabolism of cofactors and vitamins	ko01100//Metabolic pathways;ko00780//Biotin metabolism	K01012;K01012	-	GO:0003824//catalytic activity;GO:0004076//biotin synthase activity;GO:0046872//metal ion binding;GO:0051536//iron-sulfur cluster binding;GO:0051537//2 iron, 2 sulfur cluster binding;GO:0051539//4 iron, 4 sulfur cluster binding	GO:0009102//biotin biosynthetic process
Zm00001d046596	832	327	505	59	50	83	43.97	22.64	41.8	5.22	3.9	7.13	36.13666667	5.416666667	-2.737986217	8.21E-29	2.52E-27	-	Bifunctional inhibitor/lipid-transfer protein/seed storage 2S albumin superfamily protein	-	-	-	-	GO:0009506//plasmodesma;GO:0009535//chloroplast thylakoid membrane;GO:0048046//apoplast	-	-
Zm00001d016559	1499	1148	960	435	500	429	38.34	38.16	37.73	17.13	16.59	16.3	38.07666667	16.67333333	-1.19136463	8.98E-29	2.75E-27	-	Ubiquitin-activating enzyme E1 domain-containing protein 1	-	-	-	-	GO:0005737//cytoplasm;GO:0005829//cytosol	GO:0008641//small protein activating enzyme activity;GO:0071566//UFM1 activating enzyme activity	GO:0032446//protein modification by small protein conjugation;GO:0071569//protein ufmylation
Zm00001d012293	81	76	85	457	304	541	8.76	10.77	14.4	82.71	48.56	95.09	11.31	75.45333333	2.737985707	9.08E-29	2.78E-27	-	Probable ferredoxin-4 chloroplastic	Metabolism	Energy metabolism	ko00195//Photosynthesis	K02639	GO:0009507//chloroplast;GO:0009536//plastid	GO:0009055//electron carrier activity;GO:0046872//metal ion binding;GO:0051536//iron-sulfur cluster binding;GO:0051537//2 iron, 2 sulfur cluster binding	GO:0022900//electron transport chain;GO:0055114//oxidation-reduction process
Zm00001d027988	402	238	274	812	779	1045	49.09	38.08	52.4	165.89	140.47	207.32	46.52333333	171.2266667	1.87988103	9.78E-29	2.99E-27	-	-	-	-	-	-	-	-	-
Zm00001d033155	1362	987	847	329	400	257	24.41	23.19	23.37	9.65	10.1	7.67	23.65666667	9.14	-1.371980735	9.81E-29	2.99E-27	-	DUF21 domain-containing protein chloroplastic	-	-	-	-	GO:0016020//membrane;GO:0016021//integral component of membrane	GO:0050660//flavin adenine dinucleotide binding	-
Zm00001d049729	5283	4214	4048	7163	7782	6855	82.64	86.36	98.98	187.22	179.74	174.02	89.32666667	180.3266667	1.013449926	9.95E-29	3.03E-27	-	evolutionarily conserved C-terminal region 7	-	-	-	-	-	GO:0003723//RNA binding	-
Zm00001d017978	46	33	28	180	242	404	1.11	1.1	1.12	7.6	8.79	16.31	1.11	10.9	3.295696553	1.02E-28	3.11E-27	-	Endoglucanase 1	-	-	-	-	-	GO:0003824//catalytic activity;GO:0004553//hydrolase activity, hydrolyzing O-glycosyl compounds;GO:0008810//cellulase activity;GO:0016787//hydrolase activity;GO:0016798//hydrolase activity, acting on glycosyl bonds	GO:0000272//polysaccharide catabolic process;GO:0005975//carbohydrate metabolic process;GO:0008152//metabolic process;GO:0030245//cellulose catabolic process
Zm00001d033510	355	290	288	717	724	810	5.89	6.31	7.49	19.92	17.74	21.85	6.563333333	19.83666667	1.595669007	1.07E-28	3.26E-27	-	-	-	-	-	-	-	-	-
Zm00001d014499	176	92	100	353	407	437	4.64	3.16	3.67	15.89	15.61	17.8	3.823333333	16.43333333	2.103722255	1.11E-28	3.38E-27	-	Synaptotagmin-3	-	-	-	-	GO:0005783//endoplasmic reticulum;GO:0016020//membrane;GO:0016021//integral component of membrane	GO:0008289//lipid binding	GO:0006869//lipid transport
Zm00001d033797	777	769	643	1670	1602	2046	19.41	24.91	24.93	69.44	58.41	83.22	23.08333333	70.35666667	1.607835562	1.21E-28	3.68E-27	-	alpha/beta-Hydrolases superfamily protein	Metabolism;Metabolism	Global and overview maps;Lipid metabolism	ko01100//Metabolic pathways;ko00561//Glycerolipid metabolism	K01054;K01054	GO:0016020//membrane	GO:0016298//lipase activity;GO:0016787//hydrolase activity	-
Zm00001d001766	560	437	518	1308	1312	1756	28.93	29.58	41.91	113.05	100.09	147.39	33.47333333	120.1766667	1.844072682	1.22E-28	3.70E-27	-	-	-	-	-	-	-	-	-
Zm00001d009653	1470	1079	903	386	483	389	111.18	105.4	105.15	45	51.84	46.19	107.2433333	47.67666667	-1.169532689	1.32E-28	3.98E-27	acidic ribosomal protein P2a	60S acidic ribosomal protein P2A	Genetic Information Processing	Translation	ko03010//Ribosome	K02943	GO:0005840//ribosome	GO:0003735//structural constituent of ribosome	GO:0006414//translational elongation
Zm00001d028960	3767	2741	2494	4463	4902	4991	55.8	53.07	57.43	109.42	106.48	119.22	55.43333333	111.7066667	1.010889621	1.41E-28	4.26E-27	-	Expressed protein; protein	-	-	-	-	GO:0016020//membrane;GO:0016021//integral component of membrane	-	GO:0071249//cellular response to nitrate
MSTRG.14417	136	197	125	598	520	603	1.24	2.22	1.9	7.95	7.33	9.63	1.786666667	8.303333333	2.216420116	1.49E-28	4.50E-27	--	retroviral aspartyl protease [Zea mays]	-	-	-	-	-	-	-
Zm00001d028317	656	431	441	75	142	91	10.14	8.73	10.67	1.94	3.24	2.28	9.846666667	2.486666667	-1.985422291	1.59E-28	4.80E-27	-	Leucine-rich repeat receptor-like serine/threonine-protein kinase BAM3	-	-	-	-	GO:0005886//plasma membrane;GO:0009506//plasmodesma;GO:0016020//membrane;GO:0016021//integral component of membrane	GO:0000166//nucleotide binding;GO:0004672//protein kinase activity;GO:0004674//protein serine/threonine kinase activity;GO:0005515//protein binding;GO:0005524//ATP binding;GO:0016301//kinase activity;GO:0016740//transferase activity	GO:0006468//protein phosphorylation;GO:0009755//hormone-mediated signaling pathway;GO:0016310//phosphorylation;GO:0046777//protein autophosphorylation
Zm00001d052937	722	491	423	112	139	149	15.04	13.4	13.8	3.9	4.27	5.04	14.08	4.403333333	-1.676979368	1.61E-28	4.85E-27	-	OSJNBb0045P24.5 protein	-	-	-	-	GO:0016020//membrane;GO:0016021//integral component of membrane	-	-
Zm00001d004706	799	716	595	1264	1417	1512	16.95	19.95	19.82	44.83	44.41	52.23	18.90666667	47.15666667	1.318566711	1.72E-28	5.18E-27	-	Lipase-like PAD4	-	-	-	-	-	GO:0016787//hydrolase activity	GO:0006629//lipid metabolic process
Zm00001d011360	553	394	382	98	122	90	11.08	10.14	11.13	3.02	3.5	2.79	10.78333333	3.103333333	-1.796912639	1.78E-28	5.35E-27	-	CENPCB protein	-	-	-	-	GO:0000776//kinetochore;GO:0000778//condensed nuclear chromosome kinetochore;GO:0005623//cell	GO:0019237//centromeric DNA binding	GO:0051315//attachment of mitotic spindle microtubules to kinetochore;GO:0051382//kinetochore assembly;GO:0051455//attachment of spindle microtubules to kinetochore involved in homologous chromosome segregation
Zm00001d035657	1316	1006	890	343	403	392	53.07	53.16	56.22	23.14	24	25.69	54.15	24.27666667	-1.157390993	2.04E-28	6.13E-27	-	Putative E3 ubiquitin-protein ligase XBAT31	-	-	-	-	-	GO:0005515//protein binding;GO:0016874//ligase activity	-
Zm00001d021842	540	411	364	839	897	976	20.1	20.05	21.22	52.25	49.31	59.03	20.45666667	53.53	1.38777657	2.17E-28	6.50E-27	-	Zinc finger AN1 and C2H2 domain-containing stress-associated protein 11	-	-	-	-	-	GO:0003676//nucleic acid binding;GO:0008270//zinc ion binding;GO:0046872//metal ion binding	-
Zm00001d052779	536	440	371	786	1093	1055	8.74	9.43	9.3	21.13	25.66	27.42	9.156666667	24.73666667	1.433756697	2.20E-28	6.58E-27	-	Exocyst complex component EXO70A1	-	-	-	-	GO:0000145//exocyst	-	GO:0006887//exocytosis;GO:0015031//protein transport
Zm00001d024187	509	359	295	998	837	1133	6.88	6.36	6.24	22.57	16.7	24.88	6.493333333	21.38333333	1.719455588	2.36E-28	7.06E-27	-	Protein SUPPRESSOR OF MAX2 1	-	-	-	-	-	-	GO:0019538//protein metabolic process
Zm00001d008386	687	553	430	1121	1118	1349	9.59	9.56	9.54	27.27	22.68	31.63	9.563333333	27.19333333	1.507667539	2.39E-28	7.14E-27	-	Monocopper oxidase-like protein SKU5	-	-	-	-	GO:0016020//membrane;GO:0016021//integral component of membrane	-	-
Zm00001d031328	2700	2066	1942	3762	3993	4511	69.56	69.74	78.36	162.15	151.91	188.81	72.55333333	167.6233333	1.208109185	2.42E-28	7.23E-27	-	CBF1-interacting co-repressor CIR N-terminal;Pre-mRNA splicing factor	-	-	-	-	-	-	-
Zm00001d033718	310	220	153	632	612	879	11.58	10.77	8.95	39.51	33.77	53.37	10.43333333	42.21666667	2.016612515	2.50E-28	7.46E-27	-	ACD11 homolog protein	-	-	-	-	GO:0005737//cytoplasm;GO:0005829//cytosol;GO:0016020//membrane	GO:0008289//lipid binding;GO:1902387//ceramide 1-phosphate binding;GO:1902388//ceramide 1-phosphate transporter activity	GO:0035627//ceramide transport;GO:1902389//ceramide 1-phosphate transport
Zm00001d044566	1236	952	792	306	324	202	13.34	11.23	11.66	5.02	5.02	3.83	12.07666667	4.623333333	-1.385217018	2.53E-28	7.53E-27	-	Callose synthase 7	-	-	-	-	GO:0000148//1,3-beta-D-glucan synthase complex;GO:0016020//membrane;GO:0016021//integral component of membrane	GO:0003843//1,3-beta-D-glucan synthase activity	GO:0006075//(1->3)-beta-D-glucan biosynthetic process
Zm00001d022152	2273	1650	1317	649	777	620	46.69	44.41	42.37	22.3	23.57	20.69	44.49	22.18666667	-1.003788166	2.60E-28	7.73E-27	alanine aminotransferase9	alanine aminotransferase9	Metabolism;Metabolism;Metabolism;Metabolism;Metabolism;Metabolism;Metabolism	Global and overview maps;Global and overview maps;Global and overview maps;Energy metabolism;Amino acid metabolism;Global and overview maps;Amino acid metabolism	ko01100//Metabolic pathways;ko01200//Carbon metabolism;ko01230//Biosynthesis of amino acids;ko00710//Carbon fixation in photosynthetic organisms;ko00250//Alanine, aspartate and glutamate metabolism;ko01210//2-Oxocarboxylic acid metabolism;ko00220//Arginine biosynthesis	K00814;K00814;K00814;K00814;K00814;K00814;K00814	-	GO:0003824//catalytic activity;GO:0004021//L-alanine:2-oxoglutarate aminotransferase activity;GO:0008483//transaminase activity;GO:0016740//transferase activity;GO:0030170//pyridoxal phosphate binding	GO:0009058//biosynthetic process
Zm00001d051082	1169	998	872	1606	1894	1767	65.65	73.45	76.7	150.9	157.08	161.24	71.93333333	156.4066667	1.120569643	2.73E-28	8.12E-27	-	Gb:AAD25142.1-like protein	-	-	-	-	-	-	-
Zm00001d014291	666	482	520	1110	1194	1288	13.54	12.84	16.55	37.75	35.84	42.54	14.31	38.71	1.435682636	2.74E-28	8.14E-27	-	Probable protein phosphatase 2C 71	-	-	-	-	-	GO:0003824//catalytic activity;GO:0004721//phosphoprotein phosphatase activity;GO:0016787//hydrolase activity;GO:0046872//metal ion binding	GO:0006470//protein dephosphorylation
MSTRG.11102	296	245	181	532	585	506	6.12	6.64	5.86	18.41	17.87	17	6.206666667	17.76	1.51674101	2.79E-28	8.26E-27	--	glutathione S-transferase T2-like [Zea mays]	-	-	-	-	-	-	-
Zm00001d050961	825	607	540	1285	1416	1785	20.47	19.3	21.01	50.89	50.46	71.07	20.26	57.47333333	1.504258551	2.89E-28	8.57E-27	-	N-acetylglucosaminyltransferase III	Metabolism;Metabolism	Global and overview maps;Glycan biosynthesis and metabolism	ko01100//Metabolic pathways;ko00510//N-Glycan biosynthesis	K00737;K00737	GO:0016020//membrane;GO:0016021//integral component of membrane	GO:0003830//beta-1,4-mannosylglycoprotein 4-beta-N-acetylglucosaminyltransferase activity;GO:0016740//transferase activity;GO:0016757//transferase activity, transferring glycosyl groups	GO:0006044//N-acetylglucosamine metabolic process;GO:0006487//protein N-linked glycosylation
Zm00001d037867	865	703	564	179	206	109	10.81	11.42	11.17	3.51	3.67	1.92	11.13333333	3.033333333	-1.875909652	2.94E-28	8.69E-27	-	Protein unc-13 homolog [Source:Projected from Arabidopsis thaliana (AT5G06970) UniProtKB/Swiss-Prot;Acc:Q8RX56]	-	-	-	-	GO:0005737//cytoplasm;GO:0005886//plasma membrane;GO:0009506//plasmodesma	-	GO:0010118//stomatal movement
Zm00001d018440	2619	1834	1593	3030	3697	3813	57.05	52.06	54.46	110.65	119.05	136.34	54.52333333	122.0133333	1.16209314	2.99E-28	8.83E-27	-	casein kinase I	-	-	-	-	GO:0005634//nucleus;GO:0005737//cytoplasm	GO:0000166//nucleotide binding;GO:0004672//protein kinase activity;GO:0004674//protein serine/threonine kinase activity;GO:0005524//ATP binding;GO:0016301//kinase activity	GO:0006468//protein phosphorylation;GO:0006897//endocytosis;GO:0016310//phosphorylation;GO:0018105//peptidyl-serine phosphorylation;GO:0018107//peptidyl-threonine phosphorylation
Zm00001d052218	1054	982	814	1634	1836	1786	13.43	16.39	16.24	35.85	34.54	37.48	15.35333333	35.95666667	1.227707373	3.08E-28	9.09E-27	-	Inactive exonuclease DIS3L2	-	-	-	-	GO:0000178//exosome (RNase complex);GO:0000932//cytoplasmic mRNA processing body;GO:0005737//cytoplasm	GO:0000175//3'-5'-exoribonuclease activity;GO:0003723//RNA binding;GO:0004518//nuclease activity;GO:0004527//exonuclease activity;GO:0004540//ribonuclease activity;GO:0016787//hydrolase activity;GO:0046872//metal ion binding	GO:0000291//nuclear-transcribed mRNA catabolic process, exonucleolytic;GO:0006364//rRNA processing;GO:0006401//RNA catabolic process;GO:0006402//mRNA catabolic process;GO:0034427//nuclear-transcribed mRNA catabolic process, exonucleolytic, 3'-5';GO:0090305//nucleic acid phosphodiester bond hydrolysis;GO:0090501//RNA phosphodiester bond hydrolysis;GO:0090503//RNA phosphodiester bond hydrolysis, ex…
Zm00001d008214	317	323	268	837	774	1079	10.03	13.39	13.27	44.29	36.15	55.44	12.23	45.29333333	1.888874314	3.14E-28	9.25E-27	-	Rhomboid-like protein 14 mitochondrial	-	-	-	-	GO:0016020//membrane;GO:0016021//integral component of membrane;GO:0030176//integral component of endoplasmic reticulum membrane;GO:0044322//endoplasmic reticulum quality control compartment	GO:0004175//endopeptidase activity;GO:0004252//serine-type endopeptidase activity;GO:0046872//metal ion binding	GO:0006508//proteolysis;GO:0010954//positive regulation of protein processing;GO:0031293//membrane protein intracellular domain proteolysis;GO:0034620//cellular response to unfolded protein;GO:0034644//cellular response to UV;GO:0043687//post-translational protein modification;GO:0051047//positive regulation of secretion;GO:1904211//membrane protein proteolysis involved in retrograde protein tran…
Zm00001d022081	309	208	150	606	744	1139	7.65	6.71	5.79	25.19	27.27	46.09	6.716666667	32.85	2.290076033	3.18E-28	9.37E-27	-	Protein COBRA	-	-	-	-	GO:0031225//anchored component of membrane;GO:0046658//anchored component of plasma membrane	-	GO:0009664//plant-type cell wall organization;GO:0009832//plant-type cell wall biogenesis;GO:0010215//cellulose microfibril organization;GO:0052324//plant-type cell wall cellulose biosynthetic process
Zm00001d005902	1423	1079	890	341	472	322	24.24	23.98	23.73	9.72	11.87	8.87	23.98333333	10.15333333	-1.240078745	3.29E-28	9.68E-27	-	Sec23/Sec24 protein transport family protein	-	-	-	-	GO:0000139//Golgi membrane;GO:0005737//cytoplasm;GO:0005783//endoplasmic reticulum;GO:0005789//endoplasmic reticulum membrane;GO:0012507//ER to Golgi transport vesicle membrane;GO:0016020//membrane;GO:0030127//COPII vesicle coat;GO:0031410//cytoplasmic vesicle;GO:0070971//endoplasmic reticulum exit site	GO:0005096//GTPase activator activity;GO:0008270//zinc ion binding;GO:0046872//metal ion binding	GO:0003400//regulation of COPII vesicle coating;GO:0006886//intracellular protein transport;GO:0006888//ER to Golgi vesicle-mediated transport;GO:0007030//Golgi organization;GO:0008360//regulation of cell shape;GO:0015031//protein transport;GO:0016192//vesicle-mediated transport;GO:0016236//macroautophagy;GO:0043547//positive regulation of GTPase activity;GO:0090110//cargo loading into COPII-coat…
Zm00001d008812	43	37	48	336	204	425	1.83	2.06	3.2	23.91	12.81	29.37	2.363333333	22.03	3.220574463	3.33E-28	9.79E-27	C3H-transcription factor 347	C3H47 C3H type transcription factor	-	-	-	-	-	GO:0046872//metal ion binding	-
Zm00001d026460	721	652	623	1338	1480	1659	15.54	18.41	21.01	48.24	47.1	58.08	18.32	51.14	1.481032657	3.41E-28	1.00E-26	-	Probable beta-14-xylosyltransferase IRX14	-	-	-	-	GO:0000139//Golgi membrane;GO:0005794//Golgi apparatus;GO:0016020//membrane	GO:0015018//galactosylgalactosylxylosylprotein 3-beta-glucuronosyltransferase activity;GO:0016740//transferase activity;GO:0042285//xylosyltransferase activity	GO:0005975//carbohydrate metabolic process;GO:0009834//plant-type secondary cell wall biogenesis;GO:0010417//glucuronoxylan biosynthetic process;GO:0071555//cell wall organization
MSTRG.15774	190	140	142	423	436	523	7.14	6.89	8.36	26.59	24.19	31.93	7.463333333	27.57	1.88520724	3.71E-28	1.09E-26	--	hypothetical protein [Zea mays]	-	-	-	-	-	-	-
Zm00001d033158	13392	9895	7534	3261	2906	3810	196.04	189.68	170.86	78.59	61.32	89.35	185.5266667	76.42	-1.279604405	3.74E-28	1.09E-26	JUMONJI-transcription factor 22	Transcription factor jumonji (jmjC) domain-containing protein	-	-	-	-	GO:0000785//chromatin;GO:0005634//nucleus	GO:0000976//transcription regulatory region sequence-specific DNA binding;GO:0008168//methyltransferase activity;GO:0031490//chromatin DNA binding;GO:0032454//histone demethylase activity (H3-K9 specific)	GO:0006355//regulation of transcription, DNA-templated;GO:0032259//methylation;GO:0033169//histone H3-K9 demethylation
Zm00001d013982	73	66	45	214	259	273	3.53	4.19	3.44	17.28	18.46	21.39	3.72	19.04333333	2.355911503	3.84E-28	1.12E-26	-	-	-	-	-	-	GO:0016020//membrane;GO:0016021//integral component of membrane	-	-
Zm00001d035773	1545	1177	996	422	524	367	28.08	27.71	28.04	13.33	14.61	11.32	27.94333333	13.08666667	-1.094406457	4.16E-28	1.22E-26	-	-	-	-	-	-	GO:0005886//plasma membrane	-	-
Zm00001d048643	377	244	228	49	41	35	6.23	5.6	5.68	1.35	1.24	0.93	5.836666667	1.173333333	-2.31453175	4.43E-28	1.29E-26	-	Cyclopropane-fatty-acyl-phospholipid synthase	-	-	-	-	-	GO:0008168//methyltransferase activity;GO:0016491//oxidoreductase activity	GO:0008610//lipid biosynthetic process;GO:0055114//oxidation-reduction process
Zm00001d005092	732	592	543	1130	1219	1295	19.11	20.25	22.21	49.36	47	54.94	20.52333333	50.43333333	1.297112514	4.48E-28	1.31E-26	-	Protein ESKIMO 1	-	-	-	-	GO:0005794//Golgi apparatus	GO:0016413//O-acetyltransferase activity	-
Zm00001d042055	1938	1391	1108	518	600	557	42.98	40.31	38.47	19.11	19.48	19.93	40.58666667	19.50666667	-1.057038589	5.13E-28	1.49E-26	Zea mays ARGOS6	Zea mays ARGOS6	-	-	-	-	GO:0016020//membrane;GO:0016021//integral component of membrane	-	-
Zm00001d004154	517	362	296	68	87	39	6.45	5.91	5.75	1.41	1.58	0.79	6.036666667	1.26	-2.260328407	5.48E-28	1.59E-26	-	Cleavage and polyadenylation specificity factor subunit 1	-	-	-	-	GO:0005634//nucleus	GO:0003676//nucleic acid binding;GO:0005515//protein binding	GO:0006378//mRNA polyadenylation
Zm00001d036054	821	617	485	185	213	164	37.84	40.25	34.74	13.31	14.67	12.66	37.61	13.54666667	-1.473178405	5.58E-28	1.62E-26	-	Ubiquitin-conjugating enzyme E2 2	Genetic Information Processing	Folding, sorting and degradation	ko04120//Ubiquitin mediated proteolysis	K10573	GO:0005737//cytoplasm	GO:0000166//nucleotide binding;GO:0005524//ATP binding;GO:0016740//transferase activity;GO:0061631//ubiquitin conjugating enzyme activity	GO:0000209//protein polyubiquitination;GO:0006281//DNA repair;GO:0016574//histone ubiquitination;GO:0043161//proteasome-mediated ubiquitin-dependent protein catabolic process
Zm00001d013163	231	110	96	505	503	770	8.5	5.3	5.53	31.09	27.33	46.04	6.443333333	34.82	2.434037066	5.67E-28	1.65E-26	-	Formin-like protein 18	-	-	-	-	-	-	-
Zm00001d012120	3948	2398	2394	250	381	167	167.46	133.31	159.04	17.74	23.87	11.51	153.27	17.70666667	-3.11371079	5.79E-28	1.68E-26	-	KDEL-tailed cysteine endopeptidase CEP1	-	-	-	-	GO:0005615//extracellular space;GO:0005764//lysosome	GO:0004197//cysteine-type endopeptidase activity;GO:0008233//peptidase activity;GO:0008234//cysteine-type peptidase activity;GO:0016787//hydrolase activity	GO:0006508//proteolysis;GO:0051603//proteolysis involved in cellular protein catabolic process
Zm00001d009431	1224	831	624	255	306	238	36.74	32.67	28.89	12.68	13.25	11.27	32.76666667	12.4	-1.401888795	5.80E-28	1.68E-26	farnesyl pyrophosphate synthase1	farnesyl pyrophosphate synthase1	Metabolism;Metabolism;Metabolism	Global and overview maps;Global and overview maps;Metabolism of terpenoids and polyketides	ko01100//Metabolic pathways;ko01110//Biosynthesis of secondary metabolites;ko00900//Terpenoid backbone biosynthesis	K00787;K00787;K00787	GO:0005737//cytoplasm	GO:0004161//dimethylallyltranstransferase activity;GO:0004337//geranyltranstransferase activity;GO:0016740//transferase activity;GO:0016765//transferase activity, transferring alkyl or aryl (other than methyl) groups;GO:0046872//metal ion binding	GO:0006629//lipid metabolic process;GO:0006694//steroid biosynthetic process;GO:0006695//cholesterol biosynthetic process;GO:0008202//steroid metabolic process;GO:0008203//cholesterol metabolic process;GO:0008299//isoprenoid biosynthetic process;GO:0016126//sterol biosynthetic process;GO:0033384//geranyl diphosphate biosynthetic process;GO:0045337//farnesyl diphosphate biosynthetic process
Zm00001d017676	1718	1312	1117	537	551	509	47.01	47.05	47.88	24.59	22.27	22.64	47.31333333	23.16666667	-1.030196329	6.32E-28	1.83E-26	-	Acetylornithine deacetylase	Metabolism;Metabolism;Metabolism;Metabolism;Metabolism	Global and overview maps;Global and overview maps;Global and overview maps;Global and overview maps;Amino acid metabolism	ko01100//Metabolic pathways;ko01110//Biosynthesis of secondary metabolites;ko01230//Biosynthesis of amino acids;ko01210//2-Oxocarboxylic acid metabolism;ko00220//Arginine biosynthesis	K01438;K01438;K01438;K01438;K01438	GO:0005829//cytosol	GO:0008777//acetylornithine deacetylase activity;GO:0016787//hydrolase activity	GO:0006592//ornithine biosynthetic process
Zm00001d044757	1759	1250	974	347	535	390	27.19	25.27	23.21	9.05	11.72	9.3	25.22333333	10.02333333	-1.331396577	6.52E-28	1.89E-26	-	Dynamin-2A	-	-	-	-	GO:0005737//cytoplasm;GO:0016020//membrane;GO:0016021//integral component of membrane	GO:0000166//nucleotide binding;GO:0003924//GTPase activity;GO:0005525//GTP binding;GO:0008017//microtubule binding	GO:0000266//mitochondrial fission;GO:0048285//organelle fission
Zm00001d042264	657	494	372	135	123	100	15.16	14.93	13.26	5.4	3.96	4.45	14.45	4.603333333	-1.650318674	6.53E-28	1.89E-26	-	Aspartokinase 1 chloroplastic	-	-	-	-	GO:0005737//cytoplasm;GO:0009570//chloroplast stroma	GO:0004072//aspartate kinase activity;GO:0016301//kinase activity;GO:0016740//transferase activity	GO:0008652//cellular amino acid biosynthetic process;GO:0009088//threonine biosynthetic process;GO:0009089//lysine biosynthetic process via diaminopimelate;GO:0009090//homoserine biosynthetic process;GO:0016310//phosphorylation
Zm00001d024510	2685	2095	1568	717	962	679	106.47	106.14	94.85	45.03	50.14	40.77	102.4866667	45.31333333	-1.177428703	6.71E-28	1.94E-26	-	MOB kinase activator-like 1B	-	-	-	-	-	GO:0016301//kinase activity	GO:0016310//phosphorylation
Zm00001d045213	1375	1195	1040	1886	2243	2127	46.17	52.48	54.8	105.09	109.85	113.82	51.15	109.5866667	1.099266132	7.50E-28	2.16E-26	-	Serine/threonine-protein phosphatase	Genetic Information Processing	Translation	ko03015//mRNA surveillance pathway	K06269	GO:0005634//nucleus;GO:0005737//cytoplasm	GO:0004721//phosphoprotein phosphatase activity;GO:0004722//protein serine/threonine phosphatase activity;GO:0016787//hydrolase activity;GO:0046872//metal ion binding	GO:0006470//protein dephosphorylation
Zm00001d037932	1301	1057	876	357	446	316	16.78	17.59	17.55	6.72	7.92	6	17.30666667	6.88	-1.330847413	7.59E-28	2.19E-26	-	Transducin/WD40 repeat-like superfamily protein	-	-	-	-	-	GO:0005515//protein binding	GO:0007165//signal transduction
Zm00001d002880	1525	1130	923	435	492	414	44.96	43.66	42.62	21.46	21.42	19.83	43.74666667	20.90333333	-1.065440074	7.87E-28	2.26E-26	isopropylmalate dehydrogenase2	isopropylmalate dehydrogenase2	-	-	-	-	GO:0005737//cytoplasm	GO:0000287//magnesium ion binding;GO:0003862//3-isopropylmalate dehydrogenase activity;GO:0016616//oxidoreductase activity, acting on the CH-OH group of donors, NAD or NADP as acceptor;GO:0046872//metal ion binding;GO:0051287//NAD binding	GO:0009082//branched-chain amino acid biosynthetic process;GO:0009098//leucine biosynthetic process;GO:0055114//oxidation-reduction process
Zm00001d019228	137	172	146	530	520	732	4.76	7.83	7.94	30.8	26.68	41.31	6.843333333	32.93	2.266631385	7.96E-28	2.29E-26	-	ZIP zinc/iron transport family protein	-	-	-	-	GO:0005886//plasma membrane;GO:0016020//membrane;GO:0016021//integral component of membrane	GO:0005385//zinc ion transmembrane transporter activity;GO:0046873//metal ion transmembrane transporter activity	GO:0006811//ion transport;GO:0030001//metal ion transport;GO:0055085//transmembrane transport;GO:0071577//zinc II ion transmembrane transport
Zm00001d037429	988	682	757	1478	1710	1478	29.4	26.59	35.28	73.58	75.14	71.46	30.42333333	73.39333333	1.270470792	8.32E-28	2.39E-26	-	Thioredoxin reductase	Metabolism	Metabolism of other amino acids	ko00450//Selenocompound metabolism	K00384	GO:0005737//cytoplasm	GO:0004791//thioredoxin-disulfide reductase activity;GO:0016491//oxidoreductase activity	GO:0019430//removal of superoxide radicals;GO:0055114//oxidation-reduction process
Zm00001d048420	965	782	686	1264	1616	1512	31.89	33.13	35.98	69.33	77.73	80.03	33.66666667	75.69666667	1.168908885	9.16E-28	2.62E-26	-	Potassium channel tetramerisation domain-containing protein 9%3B Potassium channel tetramerisation domain-containing protein 9 isoform 1%3B Potassium channel tetramerisation domain-containing protein 9 isoform 2	-	-	-	-	-	GO:0005515//protein binding	GO:0051260//protein homooligomerization
Zm00001d002087	342	287	225	638	637	747	9.96	10.77	10.54	30.68	26.96	33.85	10.42333333	30.49666667	1.548834844	9.44E-28	2.70E-26	-	EamA-like transporter family	-	-	-	-	GO:0016020//membrane;GO:0016021//integral component of membrane	GO:0022857//transmembrane transporter activity	GO:0055085//transmembrane transport
Zm00001d041927	326	223	214	26	40	12	16.3	14.61	16.76	2.18	2.95	0.97	15.89	2.033333333	-2.966200478	1.02E-27	2.91E-26	-	NDR1/HIN1-like 1	-	-	-	-	GO:0009506//plasmodesma;GO:0016020//membrane;GO:0016021//integral component of membrane;GO:0046658//anchored component of plasma membrane	-	-
MSTRG.27464	2517	2153	1634	779	896	625	26.35	29.54	26.79	13.64	13.85	10.63	27.56	12.70666667	-1.11699027	1.04E-27	2.97E-26	IN2-1	Proline-rich receptor-like protein kinase PERK1 [Zea mays]	Metabolism	Metabolism of other amino acids	ko00480//Glutathione metabolism	K00799	GO:0016020//membrane	GO:0004674//protein serine/threonine kinase activity;GO:0032550//purine ribonucleoside binding;GO:0046872//metal ion binding	GO:0006468//protein phosphorylation
Zm00001d038299	225	172	138	8	10	16	5.99	6.14	5.78	0.4	0.39	0.65	5.97	0.48	-3.636624621	1.05E-27	2.98E-26	-	Solute carrier family 35 member F1	-	-	-	-	GO:0016020//membrane;GO:0016021//integral component of membrane	GO:0022857//transmembrane transporter activity	GO:0055085//transmembrane transport
Zm00001d048692	1167	868	704	250	361	247	25.03	23.06	22.84	8.39	10.61	8.08	23.64333333	9.026666667	-1.389168209	1.07E-27	3.04E-26	-	Magnesium/proton exchanger	-	-	-	-	GO:0016020//membrane;GO:0016021//integral component of membrane	-	GO:0055085//transmembrane transport
Zm00001d017473	104	82	90	288	319	325	2.9	3.45	4.04	14.32	13.63	14.83	3.463333333	14.26	2.041740828	1.07E-27	3.04E-26	-	Protein kinase superfamily protein	-	-	-	-	GO:0016020//membrane;GO:0016021//integral component of membrane	GO:0004672//protein kinase activity;GO:0005524//ATP binding;GO:0016301//kinase activity	GO:0006468//protein phosphorylation;GO:0016310//phosphorylation
Zm00001d006948	53	45	41	237	263	552	0.77	0.86	0.94	5.78	5.65	13.06	0.856666667	8.163333333	3.252352509	1.11E-27	3.15E-26	-	Cytochrome P450 709B2	-	-	-	-	-	GO:0004497//monooxygenase activity;GO:0005506//iron ion binding;GO:0016491//oxidoreductase activity;GO:0016705//oxidoreductase activity, acting on paired donors, with incorporation or reduction of molecular oxygen;GO:0020037//heme binding;GO:0046872//metal ion binding	GO:0055114//oxidation-reduction process
Zm00001d036215	1704	1218	983	455	544	411	50.26	47.13	45.44	22.21	23.67	19.83	47.61	21.90333333	-1.120114187	1.15E-27	3.25E-26	MAP kinase7	MAP kinase7	Environmental Information Processing;Environmental Information Processing	Signal transduction;Signal transduction	ko04075//Plant hormone signal transduction;ko04016//MAPK signaling pathway - plant	K14512;K14512	GO:0005634//nucleus;GO:0005737//cytoplasm	GO:0000166//nucleotide binding;GO:0004672//protein kinase activity;GO:0004674//protein serine/threonine kinase activity;GO:0004707//MAP kinase activity;GO:0005524//ATP binding;GO:0016301//kinase activity;GO:0016740//transferase activity	GO:0000165//MAPK cascade;GO:0006468//protein phosphorylation;GO:0010468//regulation of gene expression;GO:0016310//phosphorylation;GO:0035556//intracellular signal transduction
Zm00001d043494	2374	1907	1326	602	783	531	44.51	46.61	38.84	18.05	20.85	15.62	43.32	18.17333333	-1.253210182	1.22E-27	3.46E-26	-	elongation factor family protein	-	-	-	-	GO:0005739//mitochondrion;GO:1990904//ribonucleoprotein complex	GO:0003746//translation elongation factor activity;GO:0003924//GTPase activity;GO:0005525//GTP binding	GO:0006414//translational elongation
MSTRG.27118	106	78	101	340	332	356	4.01	3.78	5.86	21.25	18.24	21.42	4.55	20.30333333	2.157778153	1.32E-27	3.71E-26	--	unknown [Zea mays]	-	-	-	-	-	-	-
Zm00001d006195	551	345	274	58	88	43	18.71	15.35	14.57	3.3	4.41	2.37	16.21	3.36	-2.270350953	1.37E-27	3.86E-26	Homeobox-transcription factor 126	Homeobox-leucine zipper protein ATHB-12	-	-	-	-	GO:0005634//nucleus	GO:0003677//DNA binding;GO:0003700//transcription factor activity, sequence-specific DNA binding;GO:0043565//sequence-specific DNA binding	GO:0006355//regulation of transcription, DNA-templated;GO:0045893//positive regulation of transcription, DNA-templated
MSTRG.14801	463	412	330	901	866	1089	5.54	6.45	6.18	18.01	15.28	21.13	6.056666667	18.14	1.582578537	1.41E-27	3.95E-26	--	40S ribosomal protein S4-3 [Zea mays]	-	-	-	-	-	-	-
Zm00001d013631	849	617	544	1073	1281	1235	26.26	25.02	26.49	55.47	58.33	59.43	25.92333333	57.74333333	1.155403154	1.42E-27	3.98E-26	TATA-binding protein2	TATA-box-binding protein 2	Genetic Information Processing	Transcription	ko03022//Basal transcription factors	K03120	GO:0005634//nucleus;GO:0005667//transcription factor complex;GO:0005669//transcription factor TFIID complex	GO:0000978//RNA polymerase II core promoter proximal region sequence-specific DNA binding;GO:0000979//RNA polymerase II core promoter sequence-specific DNA binding;GO:0003677//DNA binding;GO:0003700//transcription factor activity, sequence-specific DNA binding;GO:0008134//transcription factor binding	GO:0006352//DNA-templated transcription, initiation;GO:0006355//regulation of transcription, DNA-templated;GO:0006366//transcription from RNA polymerase II promoter
Zm00001d018034	975	811	680	275	291	227	26.49	28.87	28.93	12.5	11.67	10.02	28.09666667	11.39666667	-1.30178706	1.50E-27	4.21E-26	geranylgeranyl hydrogenase1	geranylgeranyl hydrogenase1	Metabolism;Metabolism;Metabolism;Metabolism	Global and overview maps;Global and overview maps;Metabolism of terpenoids and polyketides;Metabolism of cofactors and vitamins	ko01100//Metabolic pathways;ko01110//Biosynthesis of secondary metabolites;ko00900//Terpenoid backbone biosynthesis;ko00860//Porphyrin and chlorophyll metabolism	K10960;K10960;K10960;K10960	GO:0009507//chloroplast;GO:0009534//chloroplast thylakoid;GO:0009535//chloroplast thylakoid membrane;GO:0009941//chloroplast envelope	GO:0016627//oxidoreductase activity, acting on the CH-CH group of donors;GO:0016628//oxidoreductase activity, acting on the CH-CH group of donors, NAD or NADP as acceptor;GO:0045550//geranylgeranyl reductase activity;GO:0071949//FAD binding	GO:0015979//photosynthesis;GO:0015995//chlorophyll biosynthetic process;GO:0051188//cofactor biosynthetic process;GO:0055114//oxidation-reduction process
Zm00001d023446	1444	1176	980	436	515	426	41.89	44.7	44.52	21.16	22.06	20.08	43.70333333	21.1	-1.050500322	1.54E-27	4.31E-26	ABI3-VP1-transcription factor 41	B3 domain-containing protein	-	-	-	-	GO:0005634//nucleus	GO:0003677//DNA binding	GO:0006351//transcription, DNA-templated;GO:0006355//regulation of transcription, DNA-templated
Zm00001d027411	736	447	381	84	126	123	23.95	19.06	19.42	4.57	6.05	6.5	20.81	5.706666667	-1.866556764	1.54E-27	4.32E-26	-	Peroxidase 64	Metabolism;Metabolism;Metabolism	Global and overview maps;Global and overview maps;Biosynthesis of other secondary metabolites	ko01100//Metabolic pathways;ko01110//Biosynthesis of secondary metabolites;ko00940//Phenylpropanoid biosynthesis	K00430;K00430;K00430	GO:0005576//extracellular region;GO:0009505//plant-type cell wall;GO:0009506//plasmodesma	GO:0004601//peroxidase activity;GO:0016491//oxidoreductase activity;GO:0020037//heme binding;GO:0046872//metal ion binding	GO:0006979//response to oxidative stress;GO:0042744//hydrogen peroxide catabolic process;GO:0055114//oxidation-reduction process;GO:0098869//cellular oxidant detoxification
Zm00001d007259	412	316	277	70	70	64	19.57	19.67	20.61	5.56	4.91	4.94	19.95	5.136666667	-1.957484385	1.59E-27	4.44E-26	-	Expressed protein; protein	-	-	-	-	GO:0030014//CCR4-NOT complex	-	-
MSTRG.8349	31	19	29	142	218	173	1.3	1.03	2.01	9.79	12.91	11.81	1.446666667	11.50333333	2.991247526	1.62E-27	4.54E-26	--	unknown [Zea mays]	-	-	-	-	-	-	-
Zm00001d053827	1078	810	706	299	317	262	12.96	12.76	13.29	6.01	5.63	5.12	13.00333333	5.586666667	-1.218821849	1.69E-27	4.71E-26	-	BEACH domain-containing protein B	-	-	-	-	-	GO:0005515//protein binding	-
Zm00001d023885	1395	1139	979	1756	2065	1971	28.27	30.09	30.43	58.07	61.63	64.03	29.59666667	61.24333333	1.049118106	1.74E-27	4.85E-26	-	Protein RTF1 homolog	-	-	-	-	GO:0016593//Cdc73/Paf1 complex	GO:0003677//DNA binding;GO:0003824//catalytic activity;GO:1990269//RNA polymerase II C-terminal domain phosphoserine binding	GO:0006368//transcription elongation from RNA polymerase II promoter;GO:0016570//histone modification
Zm00001d047993	748	648	621	3125	3237	4644	17.55	19.84	22.86	122.31	111.91	176.34	20.08333333	136.8533333	2.768559929	2.10E-27	5.84E-26	-	Probable inactive poly [ADP-ribose] polymerase SRO1	-	-	-	-	-	GO:0003950//NAD+ ADP-ribosyltransferase activity	-
Zm00001d048899	423	316	254	60	70	36	17.25	16.88	16.22	4.09	4.21	2.38	16.78333333	3.56	-2.237080131	2.13E-27	5.93E-26	-	HVA22-like protein a	-	-	-	-	GO:0016020//membrane;GO:0016021//integral component of membrane	-	-
Zm00001d018925	267	272	255	3	1	2	5.74	7.65	8.58	0.11	0.03	0.07	7.323333333	0.07	-6.709001732	2.20E-27	6.11E-26	-	Pumilio homolog 3	-	-	-	-	GO:0005737//cytoplasm	GO:0003723//RNA binding;GO:0003729//mRNA binding	GO:0010608//posttranscriptional regulation of gene expression
Zm00001d026425	465	375	259	64	85	74	17.94	18.49	15.59	4.5	5.18	4.86	17.34	4.846666667	-1.83903913	2.30E-27	6.38E-26	-	RNA-binding (RRM/RBD/RNP motifs) family protein	-	-	-	-	-	GO:0003676//nucleic acid binding;GO:0003723//RNA binding	-
[truncated: 5,366 more rows]
