# Supplementary material for: Functional Analysis of ZmABA8ox1b in Regulating Maize Seed Germination via ABA Catabolism and Multi-Hormone Signaling Crosstalk
Source: Plants (Basel). 2026 May 29;15(11):1685. doi: 10.3390/plants15111685 (PMC13258992; doi:10.3390/plants15111685)
Supplement: Supplementary file 1 [file plants-15-01685-s001.zip › Table S4. List of DEGs in the WT_H2O vs WT_ABA comparison.xls]

id	WT-H2O-1_count	WT-H2O-2_count	WT-H2O-3_count	WT-ABA-1_count	WT-ABA-2_count	WT-ABA-3_count	WT-H2O-1_fpkm	WT-H2O-2_fpkm	WT-H2O-3_fpkm	WT-ABA-1_fpkm	WT-ABA-2_fpkm	WT-ABA-3_fpkm	WT-H2O_mean	WT-ABA_mean	log2(fc)	PValue	FDR	Symbol	Description	KEGG_A_class	KEGG_B_class	Pathway	K_ID	GO Component	GO Function	GO Process
Zm00001d019163	19221	16040	16964	41756	34123	26569	353.03	367.29	354.66	716.03	766.79	713.54	358.3266667	732.12	1.030804724	7.53E-74	1.67E-69	-	Stachyose synthase	-	-	-	-	-	GO:0003824//catalytic activity;GO:0016740//transferase activity;GO:0016757//transferase activity, transferring glycosyl groups;GO:0047274//galactinol-sucrose galactosyltransferase activity;GO:0052692//raffinose alpha-galactosidase activity	GO:0010325//raffinose family oligosaccharide biosynthetic process
Zm00001d041662	784	622	651	1939	1698	1225	45.92	45.43	43.41	106.06	121.71	104.95	44.92	110.9066667	1.303916257	5.84E-47	6.48E-43	-	OSJNBa0024J22.14 protein	-	-	-	-	-	-	-
Zm00001d044455	3264	2855	3627	8336	6414	5741	89.99	98.2	113.92	214.74	216.41	231.57	100.7033333	220.9066667	1.13332552	9.22E-42	6.81E-38	-	OSJNBb0091E11.19 protein	-	-	-	-	-	-	-
Zm00001d028398	140	110	118	581	435	502	3.48	3.44	3.27	13.02	12.77	17.76	3.396666667	14.51666667	2.095518667	5.32E-40	2.95E-36	-	Glycosyl hydrolase family 10 protein	-	-	-	-	-	GO:0000062//fatty-acyl-CoA binding;GO:0004553//hydrolase activity, hydrolyzing O-glycosyl compounds;GO:0016787//hydrolase activity	GO:0005975//carbohydrate metabolic process
Zm00001d027283	12	21	15	268	165	143	0.65	1.42	0.92	13.54	10.92	11.32	0.996666667	11.92666667	3.580935998	1.06E-33	3.93E-30	beta expansin3	Expansin-B4	-	-	-	-	GO:0005576//extracellular region	-	GO:0019953//sexual reproduction
Zm00001d006254	320	303	360	950	747	646	10.06	11.88	12.88	27.89	28.74	29.71	11.60666667	28.78	1.31011289	2.45E-29	6.80E-26	-	Serine/threonine protein phosphatase 2A 59 kDa regulatory subunit B' zeta isoform	Genetic Information Processing	Translation	ko03015//mRNA surveillance pathway	K11584	GO:0000159//protein phosphatase type 2A complex;GO:0005634//nucleus;GO:0005829//cytosol	GO:0019888//protein phosphatase regulator activity;GO:0072542//protein phosphatase activator activity	GO:0006470//protein dephosphorylation;GO:0007165//signal transduction;GO:0031952//regulation of protein autophosphorylation;GO:0043666//regulation of phosphoprotein phosphatase activity
Zm00001d026415	196	140	278	1063	584	621	3.4	3.08	5.56	17.33	12.41	15.68	4.013333333	15.14	1.915492314	6.61E-27	1.63E-23	-	Beta-D-xylosidase 4	Metabolism;Metabolism	Global and overview maps;Carbohydrate metabolism	ko01100//Metabolic pathways;ko00520//Amino sugar and nucleotide sugar metabolism	K15920;K15920	GO:0009505//plant-type cell wall	GO:0004553//hydrolase activity, hydrolyzing O-glycosyl compounds;GO:0009044//xylan 1,4-beta-xylosidase activity;GO:0016787//hydrolase activity;GO:0046556//alpha-L-arabinofuranosidase activity	GO:0005975//carbohydrate metabolic process;GO:0031222//arabinan catabolic process;GO:0045493//xylan catabolic process
Zm00001d034564	1159	950	1330	2809	2164	1793	21.88	22.36	28.61	49.52	49.99	49.5	24.28333333	49.67	1.032408275	6.33E-26	1.17E-22	-	Probable galactinol--sucrose galactosyltransferase 2	Metabolism	Carbohydrate metabolism	ko00052//Galactose metabolism	K06617	-	GO:0003824//catalytic activity;GO:0016740//transferase activity;GO:0016757//transferase activity, transferring glycosyl groups;GO:0052692//raffinose alpha-galactosidase activity	GO:0010325//raffinose family oligosaccharide biosynthetic process
Zm00001d028307	3263	2628	2333	1191	1010	1073	108.3	108.76	88.15	36.92	41.02	52.09	101.7366667	43.34333333	-1.230957717	1.39E-25	2.37E-22	-	Probable inactive poly [ADP-ribose] polymerase SRO1	-	-	-	-	-	GO:0003950//NAD+ ADP-ribosyltransferase activity	-
Zm00001d037338	1240	933	1254	2384	2233	1915	33.35	31.29	38.58	59.89	73.72	75.34	34.40666667	69.65	1.017435223	1.88E-23	2.77E-20	-	Endoglucanase 8	-	-	-	-	-	GO:0003824//catalytic activity;GO:0004553//hydrolase activity, hydrolyzing O-glycosyl compounds;GO:0008810//cellulase activity;GO:0016787//hydrolase activity;GO:0016798//hydrolase activity, acting on glycosyl bonds	GO:0000272//polysaccharide catabolic process;GO:0005975//carbohydrate metabolic process;GO:0008152//metabolic process;GO:0030245//cellulose catabolic process
Zm00001d049179	7639	6191	9251	19397	13893	11316	283.94	296.67	405.52	661.27	655.38	673.25	328.71	663.3	1.012846179	2.70E-23	3.74E-20	benzoxazinone synthesis7	O-methyltransferase ZRP4	-	-	-	-	-	GO:0008168//methyltransferase activity;GO:0008171//O-methyltransferase activity;GO:0008757//S-adenosylmethionine-dependent methyltransferase activity;GO:0016740//transferase activity;GO:0046983//protein dimerization activity	GO:0019438//aromatic compound biosynthetic process;GO:0032259//methylation
Zm00001d017573	356	317	436	1039	786	657	6.49	7.09	8.94	17.61	17.59	17.4	7.506666667	17.53333333	1.223855972	4.73E-23	5.83E-20	-	Transcription factor bHLH157	-	-	-	-	-	GO:0046983//protein dimerization activity	-
Zm00001d041670	618	505	508	1394	1429	823	27.33	27.88	25.59	57.61	77.41	53.25	26.93333333	62.75666667	1.220375933	6.98E-23	8.14E-20	phytase2	phytase2	-	-	-	-	GO:0016020//membrane;GO:0016021//integral component of membrane	-	-
Zm00001d046919	1358	1107	1061	650	563	457	16.65	16.92	14.81	7.44	8.45	8.19	16.12666667	8.026666667	-1.006575377	1.62E-22	1.71E-19	-	Chloride channel protein CLC-b	-	-	-	-	GO:0009705//plant-type vacuole membrane;GO:0016020//membrane;GO:0016021//integral component of membrane;GO:0043231//intracellular membrane-bounded organelle	GO:0005247//voltage-gated chloride channel activity;GO:0009671//nitrate:proton symporter activity;GO:0015112//nitrate transmembrane transporter activity;GO:0022857//transmembrane transporter activity	GO:0006811//ion transport;GO:0006821//chloride transport;GO:0010167//response to nitrate;GO:0015706//nitrate transport;GO:0055085//transmembrane transport;GO:1902476//chloride transmembrane transport;GO:1902600//hydrogen ion transmembrane transport
Zm00001d004448	361	266	338	839	628	670	9.09	8.35	9.69	19.73	19.35	24.68	9.043333333	21.25333333	1.232762582	1.72E-22	1.73E-19	-	Probable pectate lyase 8	-	-	-	-	-	GO:0016829//lyase activity;GO:0030570//pectate lyase activity;GO:0046872//metal ion binding	GO:0045490//pectin catabolic process
Zm00001d044442	864	697	872	408	225	275	9.61	9.63	11.11	4.26	3.08	4.67	10.11666667	4.003333333	-1.337460365	4.79E-22	4.62E-19	-	ABC transporter G family member 40	-	-	-	-	GO:0005886//plasma membrane;GO:0016020//membrane;GO:0016021//integral component of membrane	GO:0000166//nucleotide binding;GO:0005524//ATP binding;GO:0016887//ATPase activity;GO:0042626//ATPase activity, coupled to transmembrane movement of substances	GO:0055085//transmembrane transport
Zm00001d044110	3	1	8	125	94	111	0.08	0.03	0.25	2.81	2.83	3.77	0.12	3.136666667	4.708125911	5.38E-22	4.97E-19	-	Polygalacturonase	-	-	-	-	GO:0005576//extracellular region	GO:0004650//polygalacturonase activity;GO:0016787//hydrolase activity;GO:0016798//hydrolase activity, acting on glycosyl bonds	GO:0005975//carbohydrate metabolic process;GO:0008152//metabolic process;GO:0071555//cell wall organization
Zm00001d050861	424	356	396	894	784	603	16.56	17.33	17.6	32.6	37.46	34.44	17.16333333	34.83333333	1.021138767	1.41E-21	1.15E-18	EIL-transcription factor 5	ETHYLENE INSENSITIVE 3-like 5 protein	-	-	-	-	GO:0005634//nucleus	GO:0003677//DNA binding;GO:0003700//transcription factor activity, sequence-specific DNA binding	GO:0006355//regulation of transcription, DNA-templated
Zm00001d011195	512	410	314	149	112	102	11.93	12.1	8.44	3.27	3.26	3.45	10.82333333	3.326666667	-1.701995664	1.58E-21	1.25E-18	-	Probable protein phosphatase 2C 74	-	-	-	-	-	GO:0003824//catalytic activity;GO:0004722//protein serine/threonine phosphatase activity;GO:0004724//magnesium-dependent protein serine/threonine phosphatase activity	GO:0006470//protein dephosphorylation
Zm00001d051459	1798	1660	1180	716	609	532	87.53	100.44	65.34	32.45	36.2	37.83	84.43666667	35.49333333	-1.250321556	4.98E-21	3.37E-18	OBAP1A	Oil body-associated protein 1B	-	-	-	-	GO:0005811//lipid particle	-	-
MSTRG.9183	384	361	456	1078	748	765	4.25	4.99	5.74	11.15	10.14	12.4	4.993333333	11.23	1.169282805	5.02E-21	3.37E-18	YUC9	probable indole-3-pyruvate monooxygenase YUCCA9 [Zea mays]	Metabolism;Metabolism	Global and overview maps;Amino acid metabolism	ko01100//Metabolic pathways;ko00380//Tryptophan metabolism	K11816;K11816	GO:0043231//intracellular membrane-bounded organelle	GO:0000166//nucleotide binding;GO:0016709//oxidoreductase activity, acting on paired donors, with incorporation or reduction of molecular oxygen, NAD(P)H as one donor, and incorporation of one atom of oxygen	GO:0009850//auxin metabolic process;GO:0043401//steroid hormone mediated signaling pathway;GO:0044710//single-organism metabolic process
Zm00001d028408	785	589	373	163	129	144	39.39	36.85	21.3	7.64	7.92	10.57	32.51333333	8.71	-1.900286848	6.85E-21	4.46E-18	heat shock protein26	heat shock protein26	Genetic Information Processing	Folding, sorting and degradation	ko04141//Protein processing in endoplasmic reticulum	K13993	GO:0000427//plastid-encoded plastid RNA polymerase complex;GO:0042644//chloroplast nucleoid	GO:0043621//protein self-association	GO:0006355//regulation of transcription, DNA-templated;GO:0009408//response to heat;GO:0009416//response to light stimulus;GO:0009658//chloroplast organization
Zm00001d012748	1246	915	788	351	338	342	22.57	20.65	16.4	5.89	7.46	8.64	19.87333333	7.33	-1.438948771	1.36E-20	8.16E-18	trehalose-6-phosphate synthase15	trehalose-6-phosphate synthase15	Metabolism;Metabolism	Global and overview maps;Carbohydrate metabolism	ko01100//Metabolic pathways;ko00500//Starch and sucrose metabolism	K16055;K16055	GO:0005737//cytoplasm;GO:0005829//cytosol	GO:0003824//catalytic activity	GO:0005992//trehalose biosynthetic process;GO:0070413//trehalose metabolism in response to stress
Zm00001d038841	374	341	312	957	631	535	8.63	9.78	8.28	20.42	17.58	18.3	8.896666667	18.76666667	1.076835617	1.78E-20	1.01E-17	putative aldehyde dehydrogenase MIS1	putative aldehyde dehydrogenase MIS1	Metabolism;Metabolism;Metabolism	Global and overview maps;Amino acid metabolism;Amino acid metabolism	ko01100//Metabolic pathways;ko00250//Alanine, aspartate and glutamate metabolism;ko00330//Arginine and proline metabolism	K00294;K00294;K00294	GO:0005739//mitochondrion;GO:0009507//chloroplast;GO:0016020//membrane;GO:0016021//integral component of membrane	GO:0003842//1-pyrroline-5-carboxylate dehydrogenase activity;GO:0008270//zinc ion binding;GO:0016491//oxidoreductase activity;GO:0016620//oxidoreductase activity, acting on the aldehyde or oxo group of donors, NAD or NADP as acceptor;GO:0050897//cobalt ion binding	GO:0009651//response to salt stress;GO:0010133//proline catabolic process to glutamate;GO:0055114//oxidation-reduction process;GO:0072593//reactive oxygen species metabolic process
Zm00001d045192	377	304	392	931	637	666	7.58	7.44	9.41	22.01	19.42	25.3	8.143333333	22.24333333	1.44968164	2.08E-20	1.15E-17	hybrid proline-rich protein1	Ribonucleoside-diphosphate reductase large subunit	-	-	-	-	GO:0005971//ribonucleoside-diphosphate reductase complex	GO:0000166//nucleotide binding;GO:0004748//ribonucleoside-diphosphate reductase activity, thioredoxin disulfide as acceptor;GO:0005524//ATP binding;GO:0016491//oxidoreductase activity	GO:0006260//DNA replication;GO:0009263//deoxyribonucleotide biosynthetic process;GO:0055114//oxidation-reduction process
Zm00001d022493	2977	2377	2042	1337	1201	998	89.98	87.82	68.63	36.85	43.73	41.9	82.14333333	40.82666667	-1.00863171	2.18E-20	1.16E-17	-	alpha/beta-Hydrolases superfamily protein	-	-	-	-	-	GO:0016787//hydrolase activity	GO:0006629//lipid metabolic process
Zm00001d044138	3215	2309	2121	1247	1147	1036	94.96	84.75	71.15	34.28	41.32	44.61	83.62	40.07	-1.061325534	2.19E-20	1.16E-17	siroheme uroporphyrinogen methyltransferase1	siroheme uroporphyrinogen methyltransferase1	Metabolism;Metabolism;Metabolism	Global and overview maps;Global and overview maps;Metabolism of cofactors and vitamins	ko01100//Metabolic pathways;ko01110//Biosynthesis of secondary metabolites;ko00860//Porphyrin and chlorophyll metabolism	K02303;K02303;K02303	-	GO:0004851//uroporphyrin-III C-methyltransferase activity;GO:0008168//methyltransferase activity;GO:0016740//transferase activity	GO:0019354//siroheme biosynthetic process;GO:0032259//methylation;GO:0055114//oxidation-reduction process
Zm00001d002695	1974	1553	1228	582	566	584	26.3	25.47	18.42	7.15	9.15	11.27	23.39666667	9.19	-1.348166236	1.44E-19	7.08E-17	-	Phosphatidylinositol N-acetyglucosaminlytransferase subunit P-related	-	-	-	-	-	GO:0016740//transferase activity	-
Zm00001d044040	229	178	203	691	462	322	6.31	6.07	6.4	17.3	15.21	12.33	6.26	14.94666667	1.255589215	2.33E-19	1.12E-16	-	GDSL esterase/lipase	Metabolism;Metabolism	Global and overview maps;Biosynthesis of other secondary metabolites	ko01110//Biosynthesis of secondary metabolites;ko00901//Indole alkaloid biosynthesis	K21026;K21026	-	GO:0016788//hydrolase activity, acting on ester bonds	-
Zm00001d050178	15	11	28	177	101	114	0.34	0.31	0.72	3.73	2.79	3.77	0.456666667	3.43	2.908995184	1.10E-18	5.18E-16	-	Eukaryotic aspartyl protease family protein	-	-	-	-	-	GO:0004190//aspartic-type endopeptidase activity;GO:0008233//peptidase activity;GO:0016787//hydrolase activity	GO:0006508//proteolysis;GO:0030163//protein catabolic process
Zm00001d010048	2130	1440	1079	723	601	461	79.89	67.51	46	25.04	27.32	25.06	64.46666667	25.80666667	-1.320809582	1.59E-18	7.36E-16	AP2-EREBP-transcription factor 22	Dehydration-responsive element-binding protein 2A	-	-	-	-	GO:0005634//nucleus	GO:0003677//DNA binding;GO:0003700//transcription factor activity, sequence-specific DNA binding;GO:0043565//sequence-specific DNA binding;GO:0044212//transcription regulatory region DNA binding	GO:0006351//transcription, DNA-templated;GO:0006355//regulation of transcription, DNA-templated;GO:0045893//positive regulation of transcription, DNA-templated
Zm00001d014814	348	316	371	859	615	534	12.39	14	15.01	28.59	26.97	27.85	13.8	27.80333333	1.010589591	1.86E-18	8.43E-16	bHLH-transcription factor 127	Transcription factor bHLH93	-	-	-	-	-	GO:0046983//protein dimerization activity	-
Zm00001d033369	445	264	301	896	608	620	25.49	18.85	19.63	47.93	42.62	51.94	21.32333333	47.49666667	1.155393286	2.22E-18	9.85E-16	-	Gibberellin-regulated protein 1	-	-	-	-	-	-	-
Zm00001d038717	936	744	683	470	295	292	50.33	49.88	41.8	23.6	19.41	22.96	47.33666667	21.99	-1.106110514	2.74E-18	1.19E-15	LBD-transcription factor 33	Seed specific protein Bn15D17A	-	-	-	-	-	-	GO:0010468//regulation of gene expression
MSTRG.29173	1085	714	500	240	224	217	23.89	19.63	12.98	5.1	6.16	7.26	18.83333333	6.173333333	-1.609166769	5.79E-18	2.42E-15	--	unknown [Zea mays]	-	-	-	-	-	-	-
Zm00001d044300	1014	689	614	378	295	268	30.76	26.06	21.2	10.71	10.95	11.89	26.00666667	11.18333333	-1.217531232	6.28E-18	2.58E-15	-	PIF / Ping-Pong family of plant transposases	-	-	-	-	-	-	-
Zm00001d009960	404	314	268	108	67	97	9.99	9.68	7.54	2.49	2.03	3.51	9.07	2.676666667	-1.760665064	6.90E-18	2.73E-15	-	HXXXD-type acyl-transferase family protein	-	-	-	-	-	GO:0016410//N-acyltransferase activity;GO:0016740//transferase activity;GO:0016747//transferase activity, transferring acyl groups other than amino-acyl groups	-
Zm00001d048073	3060	2402	1778	1241	915	950	70.31	68.83	46.51	26.64	25.73	31.92	61.88333333	28.09666667	-1.139151927	1.06E-17	3.98E-15	-	Heat shock 70 kDa protein 8	-	-	-	-	GO:0005737//cytoplasm	GO:0000166//nucleotide binding;GO:0005524//ATP binding;GO:0016887//ATPase activity;GO:0031072//heat shock protein binding;GO:0042623//ATPase activity, coupled;GO:0044183//protein binding involved in protein folding;GO:0051082//unfolded protein binding;GO:0051787//misfolded protein binding	GO:0006986//response to unfolded protein;GO:0009408//response to heat;GO:0009644//response to high light intensity;GO:0034605//cellular response to heat;GO:0034620//cellular response to unfolded protein;GO:0042026//protein refolding;GO:0042542//response to hydrogen peroxide;GO:0051085//chaperone mediated protein folding requiring cofactor
Zm00001d002455	1057	940	728	443	337	351	37.2	41.42	28.58	14.24	14.41	17.9	35.73333333	15.51666667	-1.203451833	1.14E-17	4.16E-15	-	26S proteasome non-ATPase regulatory subunit 13 homolog A	Genetic Information Processing	Folding, sorting and degradation	ko03050//Proteasome	K03039	GO:0000502//proteasome complex;GO:0005634//nucleus;GO:0005829//cytosol;GO:0008541//proteasome regulatory particle, lid subcomplex	GO:0005198//structural molecule activity	GO:0006511//ubiquitin-dependent protein catabolic process;GO:0043248//proteasome assembly
Zm00001d023215	556	450	668	1449	935	943	20.46	20.65	27.98	49.8	42.11	50.76	23.03	47.55666667	1.046133186	4.73E-17	1.64E-14	-	Agmatine coumaroyltransferase	-	-	-	-	-	GO:0016740//transferase activity;GO:0016747//transferase activity, transferring acyl groups other than amino-acyl groups	-
Zm00001d001850	596	476	375	224	164	152	12.5	12.45	8.95	4.39	4.21	4.66	11.3	4.42	-1.354204498	5.00E-17	1.68E-14	-	Magnesium-chelatase subunit ChlH chloroplastic	-	-	-	-	GO:0009507//chloroplast	GO:0016851//magnesium chelatase activity	GO:0009058//biosynthetic process
Zm00001d005995	276	271	366	834	607	520	5.35	6.5	8.21	14.63	14.39	14.53	6.686666667	14.51666667	1.118351113	5.97E-17	1.93E-14	-	Phosphatidylinositol/phosphatidylcholine transfer protein SFH13	-	-	-	-	-	-	-
Zm00001d029686	44	31	81	341	185	176	1.01	0.88	2.11	7.29	5.18	5.89	1.333333333	6.12	2.198494154	1.77E-16	5.30E-14	-	Subtilisin-like protease	-	-	-	-	-	GO:0004252//serine-type endopeptidase activity;GO:0008233//peptidase activity;GO:0008236//serine-type peptidase activity;GO:0016787//hydrolase activity	GO:0006508//proteolysis
Zm00001d013384	1638	1326	926	582	503	475	97.48	98.4	62.74	32.35	36.63	41.35	86.20666667	36.77666667	-1.229008718	1.93E-16	5.72E-14	-	plant/MUD21-2 protein	-	-	-	-	-	-	-
Zm00001d003659	1013	925	1392	2760	1977	1696	33.41	37.21	51.24	85.39	80.8	80.17	40.62	82.12	1.015543388	3.07E-16	8.72E-14	SnRK2 serine threonine protein kinase7	Serine/threonine-protein kinase SRK2A	-	-	-	-	GO:0005634//nucleus;GO:0005737//cytoplasm	GO:0000166//nucleotide binding;GO:0004672//protein kinase activity;GO:0004674//protein serine/threonine kinase activity;GO:0005524//ATP binding;GO:0016301//kinase activity	GO:0006468//protein phosphorylation;GO:0016310//phosphorylation;GO:0035556//intracellular signal transduction;GO:0042742//defense response to bacterium
Zm00001d002287	540	440	598	234	224	179	6.55	6.67	8.27	2.65	3.32	3.18	7.163333333	3.05	-1.231821834	4.60E-16	1.21E-13	-	LRR receptor-like serine/threonine-protein kinase FLS2	Organismal Systems;Environmental Information Processing	Environmental adaptation;Signal transduction	ko04626//Plant-pathogen interaction;ko04016//MAPK signaling pathway - plant	K13420;K13420	GO:0005768//endosome;GO:0005886//plasma membrane;GO:0009506//plasmodesma;GO:0016020//membrane;GO:0016021//integral component of membrane	GO:0004672//protein kinase activity;GO:0005515//protein binding;GO:0005524//ATP binding;GO:0016301//kinase activity;GO:0042802//identical protein binding	GO:0006468//protein phosphorylation;GO:0006898//receptor-mediated endocytosis;GO:0010359//regulation of anion channel activity;GO:0016045//detection of bacterium;GO:0016310//phosphorylation;GO:0042742//defense response to bacterium;GO:0046777//protein autophosphorylation;GO:0052544//defense response by callose deposition in cell wall
Zm00001d047993	2064	1649	1153	748	648	621	51.66	51.47	33.01	17.55	19.84	22.86	45.38	20.08333333	-1.176057868	1.09E-15	2.72E-13	-	Probable inactive poly [ADP-ribose] polymerase SRO1	-	-	-	-	-	GO:0003950//NAD+ ADP-ribosyltransferase activity	-
Zm00001d020910	72	47	54	190	225	163	3.1	2.52	2.65	7.64	11.86	10.27	2.756666667	9.923333333	1.847899987	1.29E-15	3.11E-13	-	Induced stolen tip protein TUB8	-	-	-	-	-	-	-
Zm00001d028440	77	82	108	348	213	222	4	5.32	6.39	16.9	13.55	16.88	5.236666667	15.77666667	1.591071741	1.45E-15	3.41E-13	-	Probable carboxylesterase 8	-	-	-	-	-	GO:0016787//hydrolase activity	GO:0009056//catabolic process
Zm00001d029923	263	245	423	922	667	668	20.08	23.33	36.77	65.76	62.34	74.62	26.72666667	67.57333333	1.338174107	1.47E-15	3.42E-13	-	extensin-like protein	-	-	-	-	-	-	-
Zm00001d024530	282	190	275	656	452	399	6.2	5.35	6.56	12.74	11.75	11.97	6.036666667	12.15333333	1.009528015	1.62E-15	3.73E-13	-	alpha/beta-Hydrolases superfamily protein	Metabolism	Lipid metabolism	ko00062//Fatty acid elongation	K01076	GO:0005886//plasma membrane	GO:0016787//hydrolase activity	-
Zm00001d010662	425	353	224	108	79	92	16.75	17.34	10.05	3.99	3.82	5.32	14.71333333	4.376666667	-1.749219713	1.69E-15	3.84E-13	-	SNF1-related protein kinase regulatory subunit beta-1	-	-	-	-	-	GO:0005515//protein binding;GO:0016301//kinase activity	GO:0016310//phosphorylation
Zm00001d010751	532	454	372	219	175	156	29.24	31.12	23.28	11.24	11.77	12.54	27.88	11.85	-1.234343502	1.70E-15	3.84E-13	LBD-transcription factor 38	Seed specific protein Bn15D17A	-	-	-	-	-	-	GO:0010468//regulation of gene expression
Zm00001d025434	723	495	351	177	166	156	18.3	15.62	10.11	4.18	5.14	5.77	14.67666667	5.03	-1.544894038	2.93E-15	6.42E-13	-	late embryogenesis abundant domain-containing protein / LEA domain-containing protein	-	-	-	-	GO:0016020//membrane;GO:0016021//integral component of membrane	-	-
Zm00001d037271	118	72	169	421	326	310	2.36	1.8	3.85	7.87	7.99	9.08	2.67	8.313333333	1.638587317	4.69E-15	9.90E-13	-	ARM repeat superfamily protein	-	-	-	-	GO:0005874//microtubule	GO:0008017//microtubule binding	-
Zm00001d002360	845	687	525	339	271	260	39.31	39.85	27.8	14.73	15.43	17.69	35.65333333	15.95	-1.160480541	1.05E-14	2.03E-12	-	Embryonic protein DC-8	-	-	-	-	-	-	-
Zm00001d014191	649	583	396	227	205	179	14.23	15.94	9.89	4.65	5.5	5.74	13.35333333	5.296666667	-1.334043296	1.09E-14	2.08E-12	UTP-glucose-P-uridyltransferase homolog	UTP-glucose-P-uridyltransferase homolog	-	-	-	-	-	GO:0003676//nucleic acid binding;GO:0004527//exonuclease activity;GO:0008408//3'-5' exonuclease activity;GO:0016740//transferase activity	GO:0090305//nucleic acid phosphodiester bond hydrolysis
Zm00001d023387	434	411	270	131	110	117	50.27	59.36	35.6	14.17	15.59	19.82	48.41	16.52666667	-1.550509323	1.32E-14	2.50E-12	-	AT3g10020/T22K18_16; Expressed protein; protein	-	-	-	-	-	-	GO:0006979//response to oxidative stress;GO:0009061//anaerobic respiration
Zm00001d052591	79	61	127	342	234	268	2.34	2.21	4.21	9.3	8.41	11.54	2.92	9.75	1.73943385	1.41E-14	2.64E-12	ABI3-VP1-transcription factor 40	B3 domain-containing protein	-	-	-	-	GO:0005634//nucleus	GO:0003677//DNA binding	GO:0006351//transcription, DNA-templated;GO:0006355//regulation of transcription, DNA-templated
Zm00001d047503	605	458	313	192	124	143	30.74	29.02	18.1	9.11	7.71	10.63	25.95333333	9.15	-1.504076195	1.66E-14	3.01E-12	-	Dormancy-associated protein homolog 3	-	-	-	-	-	-	-
Zm00001d042107	93	79	129	371	249	204	5.14	5.45	8.12	19.17	16.86	16.51	6.236666667	17.51333333	1.489606642	1.82E-14	3.25E-12	-	Polcalcin Jun o 2	-	-	-	-	-	GO:0005509//calcium ion binding	-
Zm00001d001877	887	692	515	293	226	270	13.92	13.54	9.2	4.29	4.34	6.2	12.22	4.943333333	-1.305688188	3.03E-14	5.20E-12	-	Phytosulfokine receptor 1	-	-	-	-	GO:0005886//plasma membrane;GO:0009506//plasmodesma;GO:0016020//membrane;GO:0016021//integral component of membrane	GO:0000166//nucleotide binding;GO:0004672//protein kinase activity;GO:0004674//protein serine/threonine kinase activity;GO:0005515//protein binding;GO:0005524//ATP binding;GO:0016301//kinase activity;GO:0016740//transferase activity	GO:0006468//protein phosphorylation;GO:0016310//phosphorylation;GO:0046777//protein autophosphorylation
Zm00001d027987	468	545	681	1371	1082	892	11.41	16.57	18.91	31.23	32.29	31.82	15.63	31.78	1.023801346	4.22E-14	6.88E-12	bHLH-transcription factor 160	Transcription factor bHLH99	-	-	-	-	-	GO:0046983//protein dimerization activity	-
Zm00001d041663	466	286	290	799	683	497	25.66	19.64	18.18	41.1	46.04	40.04	21.16	42.39333333	1.002497781	4.44E-14	7.16E-12	-	Jasmonate-induced protein	-	-	-	-	-	-	-
Zm00001d013400	129	96	151	396	262	246	4.18	3.88	6.04	11.98	10.49	11.81	4.7	11.42666667	1.281671947	4.46E-14	7.16E-12	-	Probable protein kinase	-	-	-	-	GO:0005886//plasma membrane	GO:0004672//protein kinase activity;GO:0004675//transmembrane receptor protein serine/threonine kinase activity;GO:0004713//protein tyrosine kinase activity;GO:0005524//ATP binding	GO:0006468//protein phosphorylation;GO:0007178//transmembrane receptor protein serine/threonine kinase signaling pathway;GO:0018108//peptidyl-tyrosine phosphorylation
Zm00001d021291	128	100	135	366	282	201	2.7	2.62	3.25	7.2	7.26	6.21	2.856666667	6.89	1.270171279	6.41E-14	1.02E-11	-	Two-component response regulator-like APRR9	Organismal Systems	Environmental adaptation	ko04712//Circadian rhythm - plant	K12130	GO:0005634//nucleus	GO:0005515//protein binding	GO:0000160//phosphorelay signal transduction system
Zm00001d031772	637	405	292	148	133	133	26.06	20.67	13.6	5.64	6.65	7.96	20.11	6.75	-1.574953674	6.97E-14	1.10E-11	-	Class I glutamine amidotransferase-like superfamily protein	-	-	-	-	-	GO:0016740//transferase activity;GO:0016787//hydrolase activity	GO:0006541//glutamine metabolic process
Zm00001d045685	149	167	230	509	415	354	8.61	10.75	13.26	25.2	26.23	29.52	10.87333333	26.98333333	1.311274298	7.26E-14	1.13E-11	GRMZM2G105364	-	-	-	-	-	-	-	-
Zm00001d020976	391	258	243	114	98	94	13.59	11.18	9.61	3.7	4.17	4.78	11.46	4.216666667	-1.44243216	7.92E-14	1.21E-11	-	-	-	-	-	-	-	-	-
Zm00001d003938	1421	1133	839	506	420	474	57.7	57.42	38.8	19.24	20.87	28.15	51.30666667	22.75333333	-1.173068385	8.04E-14	1.22E-11	-	Steroleosin	-	-	-	-	-	GO:0016491//oxidoreductase activity	GO:0055114//oxidation-reduction process
Zm00001d029506	609	441	505	341	197	169	33.47	30.22	31.6	17.5	13.25	13.59	31.76333333	14.78	-1.103716051	8.48E-14	1.27E-11	LBD-transcription factor 5	LOB domain-containing protein 42	-	-	-	-	-	-	GO:0010468//regulation of gene expression
Zm00001d011735	909	625	473	240	233	239	50.45	43.25	29.88	12.44	15.82	19.4	41.19333333	15.88666667	-1.374594422	8.48E-14	1.27E-11	serine acetyltransferase1	serine acetyltransferase1	Metabolism;Metabolism;Metabolism;Metabolism;Metabolism;Metabolism	Global and overview maps;Global and overview maps;Global and overview maps;Global and overview maps;Amino acid metabolism;Energy metabolism	ko01100//Metabolic pathways;ko01110//Biosynthesis of secondary metabolites;ko01200//Carbon metabolism;ko01230//Biosynthesis of amino acids;ko00270//Cysteine and methionine metabolism;ko00920//Sulfur metabolism	K00640;K00640;K00640;K00640;K00640;K00640	GO:0005737//cytoplasm;GO:0005829//cytosol	GO:0009001//serine O-acetyltransferase activity;GO:0016740//transferase activity	GO:0006535//cysteine biosynthetic process from serine
Zm00001d049181	63	67	93	267	192	182	2.74	3.63	4.6	10.84	10.21	11.57	3.656666667	10.87333333	1.572193256	8.67E-14	1.29E-11	-	O-methyltransferase ZRP4	-	-	-	-	-	GO:0008168//methyltransferase activity;GO:0008171//O-methyltransferase activity;GO:0008757//S-adenosylmethionine-dependent methyltransferase activity;GO:0016740//transferase activity;GO:0046983//protein dimerization activity	GO:0019438//aromatic compound biosynthetic process;GO:0032259//methylation
Zm00001d024903	2101	1525	1128	759	649	643	38.96	35.26	23.81	13.15	14.73	17.44	32.67666667	15.10666667	-1.113075462	8.82E-14	1.30E-11	heat shock protein, 90 kDa	heat shock protein 90 kDa	Genetic Information Processing;Organismal Systems	Folding, sorting and degradation;Environmental adaptation	ko04141//Protein processing in endoplasmic reticulum;ko04626//Plant-pathogen interaction	K04079;K04079	GO:0005737//cytoplasm;GO:0005829//cytosol;GO:0005886//plasma membrane;GO:0009986//cell surface;GO:0032991//macromolecular complex;GO:0048471//perinuclear region of cytoplasm	GO:0000166//nucleotide binding;GO:0005524//ATP binding;GO:0051082//unfolded protein binding	GO:0006457//protein folding;GO:0009816//defense response to bacterium, incompatible interaction;GO:0034605//cellular response to heat;GO:0050821//protein stabilization;GO:0061077//chaperone-mediated protein folding
Zm00001d042886	76	45	49	183	178	159	2.35	1.73	1.72	5.28	6.73	7.18	1.933333333	6.396666667	1.726229906	1.10E-13	1.58E-11	protein phosphatase homolog3	protein phosphatase homolog3	Environmental Information Processing;Environmental Information Processing	Signal transduction;Signal transduction	ko04075//Plant hormone signal transduction;ko04016//MAPK signaling pathway - plant	K14497;K14497	GO:0005634//nucleus;GO:0005829//cytosol;GO:0016020//membrane;GO:0016021//integral component of membrane	GO:0003824//catalytic activity;GO:0004721//phosphoprotein phosphatase activity;GO:0004722//protein serine/threonine phosphatase activity;GO:0004724//magnesium-dependent protein serine/threonine phosphatase activity;GO:0016787//hydrolase activity;GO:0043169//cation binding;GO:0046872//metal ion binding	GO:0006470//protein dephosphorylation
Zm00001d050227	804	600	460	294	204	237	11.83	11.01	7.71	4.04	3.67	5.1	10.18333333	4.27	-1.253901904	1.18E-13	1.68E-11	-	Protein SUPPRESSOR OF MAX2 1	-	-	-	-	-	-	GO:0019538//protein metabolic process
Zm00001d038192	55	39	66	228	135	165	2.26	3.09	3.08	8.74	7.01	9.91	2.81	8.553333333	1.605916634	1.22E-13	1.70E-11	glutathione transferase41	glutathione transferase41	-	-	-	-	GO:0005737//cytoplasm	GO:0004364//glutathione transferase activity;GO:0005515//protein binding;GO:0016740//transferase activity	GO:0006749//glutathione metabolic process
Zm00001d028561	317	214	142	68	51	51	34.19	28.78	17.44	6.85	6.73	8.05	26.80333333	7.21	-1.894341265	1.73E-13	2.28E-11	-	17.4 kDa class I heat shock protein	Genetic Information Processing	Folding, sorting and degradation	ko04141//Protein processing in endoplasmic reticulum	K13993	-	GO:0043621//protein self-association;GO:0051082//unfolded protein binding	GO:0000302//response to reactive oxygen species;GO:0006457//protein folding;GO:0009408//response to heat;GO:0009651//response to salt stress;GO:0042542//response to hydrogen peroxide;GO:0051259//protein oligomerization
Zm00001d034944	563	461	343	217	172	159	5.98	6.53	4.1	2.01	2.54	2.11	5.536666667	2.22	-1.318457991	1.89E-13	2.44E-11	-	Regulatory protein NPR3	Environmental Information Processing	Signal transduction	ko04075//Plant hormone signal transduction	K14508	GO:0005634//nucleus;GO:0016020//membrane;GO:0016021//integral component of membrane	GO:0005385//zinc ion transmembrane transporter activity;GO:0005515//protein binding;GO:0046873//metal ion transmembrane transporter activity	GO:0006811//ion transport;GO:0030001//metal ion transport;GO:0042742//defense response to bacterium;GO:0050832//defense response to fungus;GO:0055085//transmembrane transport;GO:0071577//zinc II ion transmembrane transport;GO:2000022//regulation of jasmonic acid mediated signaling pathway
MSTRG.10194	388	353	231	131	90	100	3.8	4.27	2.46	1.14	0.98	1.31	3.51	1.143333333	-1.618224955	1.90E-13	2.44E-11	--	gag-pol [Panicum miliaceum]	-	-	-	-	-	-	-
Zm00001d033794	171	150	205	475	354	280	3.88	4.22	5.38	10.07	9.94	9.31	4.493333333	9.773333333	1.121064607	2.10E-13	2.67E-11	-	65-kDa microtubule-associated protein 6	-	-	-	-	-	GO:0008017//microtubule binding	GO:0000226//microtubule cytoskeleton organization
Zm00001d046979	1074	809	655	388	376	340	17.11	16.07	11.88	5.77	7.33	7.92	15.02	7.006666667	-1.100084644	2.32E-13	2.92E-11	-	Molybdenum cofactor sulfurase	-	-	-	-	-	GO:0003824//catalytic activity;GO:0008265//Mo-molybdopterin cofactor sulfurase activity;GO:0016740//transferase activity;GO:0016829//lyase activity;GO:0030151//molybdenum ion binding;GO:0030170//pyridoxal phosphate binding	GO:0006777//Mo-molybdopterin cofactor biosynthetic process
Zm00001d053696	370	280	497	987	771	592	9.21	8.88	15.05	24.38	24.72	22.85	11.04666667	23.98333333	1.118421084	2.46E-13	3.08E-11	-	Glucomannan 4-beta-mannosyltransferase 2	-	-	-	-	GO:0005794//Golgi apparatus;GO:0016020//membrane;GO:0016021//integral component of membrane	GO:0016740//transferase activity;GO:0016757//transferase activity, transferring glycosyl groups;GO:0051753//mannan synthase activity	GO:0097502//mannosylation
Zm00001d028588	405	319	217	114	102	90	12.65	12.45	7.72	3.33	3.92	4.1	10.94	3.783333333	-1.531882941	2.76E-13	3.42E-11	-	Fes1B	-	-	-	-	GO:0005737//cytoplasm;GO:0005783//endoplasmic reticulum	GO:0000774//adenyl-nucleotide exchange factor activity	GO:0050790//regulation of catalytic activity
Zm00001d003186	121	90	210	523	368	309	4.13	3.83	8.15	16.66	15.36	15.42	5.37	15.81333333	1.558147516	2.99E-13	3.66E-11	-	-	-	-	-	-	-	-	-
Zm00001d052147	792	593	536	336	281	273	17.95	16.75	13.83	7.11	7.79	9.05	16.17666667	7.983333333	-1.018851204	3.51E-13	4.27E-11	-	Putative MAP kinase superfamily protein	Organismal Systems;Environmental Information Processing	Environmental adaptation;Signal transduction	ko04626//Plant-pathogen interaction;ko04016//MAPK signaling pathway - plant	K13414;K13414	GO:0005737//cytoplasm	GO:0000166//nucleotide binding;GO:0004672//protein kinase activity;GO:0004674//protein serine/threonine kinase activity;GO:0005524//ATP binding;GO:0016301//kinase activity	GO:0006468//protein phosphorylation;GO:0007346//regulation of mitotic cell cycle;GO:0016310//phosphorylation;GO:0023014//signal transduction by protein phosphorylation;GO:0031098//stress-activated protein kinase signaling cascade;GO:0032147//activation of protein kinase activity
Zm00001d001781	322	261	243	107	95	97	8.15	8.24	7	2.53	2.94	3.59	7.796666667	3.02	-1.368308906	4.23E-13	5.07E-11	-	L-type lectin-domain containing receptor kinase IX.1	-	-	-	-	GO:0005886//plasma membrane;GO:0016020//membrane;GO:0016021//integral component of membrane	GO:0004672//protein kinase activity;GO:0004675//transmembrane receptor protein serine/threonine kinase activity;GO:0005524//ATP binding;GO:0016301//kinase activity;GO:0030246//carbohydrate binding	GO:0002229//defense response to oomycetes;GO:0006468//protein phosphorylation;GO:0006952//defense response;GO:0007178//transmembrane receptor protein serine/threonine kinase signaling pathway;GO:0016310//phosphorylation;GO:0042742//defense response to bacterium
Zm00001d039065	73	51	48	213	143	145	2.12	1.76	1.44	5.01	4.09	5.32	1.773333333	4.806666667	1.438573014	4.77E-13	5.66E-11	G-box binding factor	G-box binding factor	-	-	-	-	GO:0005634//nucleus	GO:0003700//transcription factor activity, sequence-specific DNA binding;GO:0043565//sequence-specific DNA binding;GO:0044877//macromolecular complex binding	GO:0006355//regulation of transcription, DNA-templated;GO:0010468//regulation of gene expression
Zm00001d028555	515	418	302	189	149	139	55.89	56.64	37.29	19.18	19.75	22.15	49.94	20.36	-1.29445826	4.78E-13	5.66E-11	-	17.4 kDa class I heat shock protein 3	Genetic Information Processing	Folding, sorting and degradation	ko04141//Protein processing in endoplasmic reticulum	K13993	-	GO:0043621//protein self-association;GO:0051082//unfolded protein binding	GO:0000302//response to reactive oxygen species;GO:0006457//protein folding;GO:0009408//response to heat;GO:0009651//response to salt stress;GO:0042542//response to hydrogen peroxide;GO:0051259//protein oligomerization
Zm00001d022085	113	128	198	579	297	349	3.72	5.25	7.41	17.79	11.96	16.79	5.46	15.51333333	1.506535854	4.82E-13	5.68E-11	-	UDP-arabinopyranose mutase 3	-	-	-	-	GO:0005794//Golgi apparatus;GO:0005829//cytosol	GO:0016866//intramolecular transferase activity;GO:0052691//UDP-arabinopyranose mutase activity	GO:0009832//plant-type cell wall biogenesis;GO:0033356//UDP-L-arabinose metabolic process;GO:0071669//plant-type cell wall organization or biogenesis
ZeamMp051	517	377	275	177	125	124	40.56	36.88	24.56	12.97	12	14.23	34	13.06666667	-1.379643593	5.72E-13	6.60E-11	-	atp4	-	-	-	-	GO:0000276//mitochondrial proton-transporting ATP synthase complex, coupling factor F(o);GO:0005739//mitochondrion;GO:0005753//mitochondrial proton-transporting ATP synthase complex;GO:0016020//membrane;GO:0016021//integral component of membrane;GO:0031966//mitochondrial membrane;GO:0045263//proton-transporting ATP synthase complex, coupling factor F(o)	GO:0015078//hydrogen ion transmembrane transporter activity	GO:0006754//ATP biosynthetic process;GO:0006811//ion transport;GO:0015986//ATP synthesis coupled proton transport
Zm00001d032298	114	83	119	337	215	200	3.3	3	3.92	9.11	7.62	8.47	3.406666667	8.4	1.302028537	6.62E-13	7.56E-11	trehalose-6-phosphate phosphatase1	trehalose-6-phosphate phosphatase1	-	-	-	-	-	GO:0003824//catalytic activity;GO:0004805//trehalose-phosphatase activity;GO:0016787//hydrolase activity	GO:0005992//trehalose biosynthetic process;GO:0016311//dephosphorylation
Zm00001d033510	856	589	565	355	290	288	15.22	13.06	11.43	5.89	6.31	7.49	13.23666667	6.563333333	-1.01203925	6.91E-13	7.86E-11	-	-	-	-	-	-	-	-	-
Zm00001d047841	512	345	209	96	88	101	44.41	37.31	20.63	7.78	9.34	12.81	34.11666667	9.976666667	-1.773846918	7.71E-13	8.58E-11	-	17.4 kDa class I heat shock protein	Genetic Information Processing	Folding, sorting and degradation	ko04141//Protein processing in endoplasmic reticulum	K13993	-	GO:0043621//protein self-association;GO:0051082//unfolded protein binding	GO:0000302//response to reactive oxygen species;GO:0006457//protein folding;GO:0009408//response to heat;GO:0009651//response to salt stress;GO:0042542//response to hydrogen peroxide;GO:0051259//protein oligomerization
Zm00001d034673	470	444	464	218	209	186	17.23	20.69	19.9	7.27	9.79	9.84	19.27333333	8.966666667	-1.103962436	8.62E-13	9.55E-11	-	Bowman-Birk type trypsin inhibitor	-	-	-	-	GO:0005576//extracellular region;GO:0016020//membrane;GO:0016021//integral component of membrane	GO:0004867//serine-type endopeptidase inhibitor activity	GO:0010951//negative regulation of endopeptidase activity
Zm00001d040269	608	482	384	177	181	190	11.97	11.83	8.6	3.25	4.36	5.47	10.8	4.36	-1.308631272	1.10E-12	1.20E-10	-	Receptor-like protein kinase ANXUR1	-	-	-	-	GO:0005886//plasma membrane;GO:0009506//plasmodesma	GO:0004672//protein kinase activity;GO:0005524//ATP binding;GO:0016301//kinase activity	GO:0006468//protein phosphorylation;GO:0016310//phosphorylation;GO:0046777//protein autophosphorylation
MSTRG.1949	504	358	296	157	155	128	3.57	2.51	2.05	1.19	0.95	1.48	2.71	1.206666667	-1.167265655	1.11E-12	1.20E-10	TY3B-G	Xilon1 gag-pol polyprotein [Zea mays subsp. mexicana] [Zea mays]	-	-	-	-	-	-	-
Zm00001d048559	192	123	96	34	26	27	11.65	9.31	6.63	1.93	1.93	2.4	9.196666667	2.086666667	-2.139910894	1.27E-12	1.36E-10	glutathione transferase35	glutathione transferase35	Metabolism	Metabolism of other amino acids	ko00480//Glutathione metabolism	K00799	GO:0005737//cytoplasm	GO:0004364//glutathione transferase activity;GO:0005515//protein binding;GO:0016740//transferase activity	GO:0006749//glutathione metabolic process
Zm00001d017768	902	654	534	373	336	243	23.69	21.62	16.19	9.23	10.94	9.54	20.5	9.903333333	-1.049637805	1.45E-12	1.52E-10	-	-	-	-	-	-	GO:0016020//membrane;GO:0016021//integral component of membrane	-	-
Zm00001d025409	1132	1000	756	404	394	419	76.92	84.73	58.48	25.64	32.76	41.64	73.37666667	33.34666667	-1.137778811	1.55E-12	1.60E-10	AP2-EREBP-transcription factor 21	Putative AP2/EREBP transcription factor superfamily protein	-	-	-	-	GO:0005634//nucleus	GO:0003677//DNA binding;GO:0003700//transcription factor activity, sequence-specific DNA binding	GO:0006351//transcription, DNA-templated;GO:0006355//regulation of transcription, DNA-templated
Zm00001d053626	447	389	292	171	139	137	20.29	21.79	14.85	7.15	8	9.16	18.97666667	8.103333333	-1.227639206	1.83E-12	1.86E-10	-	SPX domain-containing protein 1	-	-	-	-	GO:0005634//nucleus	-	GO:0016036//cellular response to phosphate starvation;GO:0070417//cellular response to cold
Zm00001d017990	742	610	369	219	221	182	62.27	63.83	35.25	17.16	22.7	22.34	53.78333333	20.73333333	-1.375207092	1.98E-12	1.99E-10	-	-	-	-	-	-	-	-	-
Zm00001d037766	619	474	457	258	210	229	24.49	23.63	20.61	9.5	10.32	13.28	22.91	11.03333333	-1.054108742	2.13E-12	2.12E-10	-	-	-	-	-	-	GO:0016020//membrane;GO:0016021//integral component of membrane	-	-
ZeamMp161	282	219	226	97	99	73	18.3	17.72	16.69	5.88	7.86	6.93	17.57	6.89	-1.350538303	2.58E-12	2.50E-10	-	cox3	-	-	-	-	GO:0005739//mitochondrion;GO:0005743//mitochondrial inner membrane;GO:0005751//mitochondrial respiratory chain complex IV;GO:0016020//membrane;GO:0016021//integral component of membrane	GO:0004129//cytochrome-c oxidase activity;GO:0009055//electron carrier activity;GO:0015002//heme-copper terminal oxidase activity;GO:0015453//oxidoreduction-driven active transmembrane transporter activity;GO:0016491//oxidoreductase activity	GO:0006123//mitochondrial electron transport, cytochrome c to oxygen;GO:0009060//aerobic respiration;GO:0019646//aerobic electron transport chain;GO:0022904//respiratory electron transport chain;GO:0055085//transmembrane transport;GO:0055114//oxidation-reduction process;GO:1902600//hydrogen ion transmembrane transport
Zm00001d049244	418	320	189	103	84	89	18.13	17.3	9.33	4.17	4.46	5.65	14.92	4.76	-1.648214057	3.02E-12	2.90E-10	-	Putative IQ calmodulin-binding and BAG domain containing family protein	-	-	-	-	GO:0009506//plasmodesma	GO:0005515//protein binding;GO:0051087//chaperone binding	GO:0006457//protein folding
Zm00001d033878	393	327	252	160	113	110	10.19	11.18	7.73	3.94	3.92	4.31	9.7	4.056666667	-1.257689985	3.40E-12	3.23E-10	-	ACT domain-containing protein ACR1	-	-	-	-	-	-	-
Zm00001d041972	348	235	430	883	626	513	6.92	5.78	9.73	16.41	15.23	14.91	7.476666667	15.51666667	1.053351547	3.42E-12	3.24E-10	-	Cellulose synthase-like protein G3	-	-	-	-	GO:0005794//Golgi apparatus;GO:0005802//trans-Golgi network;GO:0005886//plasma membrane;GO:0016020//membrane;GO:0016021//integral component of membrane	GO:0016740//transferase activity;GO:0016757//transferase activity, transferring glycosyl groups;GO:0016759//cellulose synthase activity;GO:0016760//cellulose synthase (UDP-forming) activity	GO:0009833//plant-type primary cell wall biogenesis;GO:0030244//cellulose biosynthetic process;GO:0071555//cell wall organization
Zm00001d038223	33	28	65	248	150	107	0.53	0.56	1.19	3.72	2.95	2.51	0.76	3.06	2.009460329	3.58E-12	3.36E-10	-	Bzip transcription factor-like; protein	-	-	-	-	-	-	GO:0071249//cellular response to nitrate
ZeamMp136	696	536	455	235	253	222	22.7	21.8	16.9	7.15	10.1	10.57	20.46666667	9.273333333	-1.142116236	3.91E-12	3.64E-10	COX1	cox1	-	-	-	-	GO:0005739//mitochondrion;GO:0005743//mitochondrial inner membrane;GO:0005751//mitochondrial respiratory chain complex IV;GO:0005886//plasma membrane;GO:0016020//membrane;GO:0016021//integral component of membrane;GO:0045277//respiratory chain complex IV;GO:0070469//respiratory chain	GO:0004129//cytochrome-c oxidase activity;GO:0016491//oxidoreductase activity;GO:0020037//heme binding;GO:0046872//metal ion binding	GO:0006119//oxidative phosphorylation;GO:0006123//mitochondrial electron transport, cytochrome c to oxygen;GO:0009060//aerobic respiration;GO:0015990//electron transport coupled proton transport;GO:0022900//electron transport chain;GO:0022904//respiratory electron transport chain;GO:0055114//oxidation-reduction process
Zm00001d048563	740	502	444	271	240	225	22.34	18.9	15.26	7.64	8.87	9.93	18.83333333	8.813333333	-1.095528691	5.58E-12	4.97E-10	-	ARM repeat superfamily protein	-	-	-	-	-	GO:0005515//protein binding	-
Zm00001d039933	499	415	258	149	159	95	55.56	57.62	32.7	15.49	21.67	15.47	48.62666667	17.54333333	-1.470824805	5.65E-12	5.01E-10	-	16.9 kDa class I heat shock protein 1	Genetic Information Processing	Folding, sorting and degradation	ko04141//Protein processing in endoplasmic reticulum	K13993	-	GO:0043621//protein self-association;GO:0051082//unfolded protein binding	GO:0000302//response to reactive oxygen species;GO:0006457//protein folding;GO:0009408//response to heat;GO:0009651//response to salt stress;GO:0042542//response to hydrogen peroxide;GO:0051259//protein oligomerization
Zm00001d004762	90	58	82	240	174	156	2.28	1.83	2.37	5.69	5.4	5.79	2.16	5.626666667	1.381249186	6.29E-12	5.53E-10	-	ABC transporter G family member 25	-	-	-	-	GO:0005886//plasma membrane;GO:0016020//membrane;GO:0016021//integral component of membrane	GO:0000166//nucleotide binding;GO:0005524//ATP binding;GO:0016887//ATPase activity;GO:0042626//ATPase activity, coupled to transmembrane movement of substances	GO:0055085//transmembrane transport
Zm00001d046083	526	362	298	163	174	121	6.36	5.46	4.1	1.84	2.58	2.14	5.306666667	2.186666667	-1.279072616	9.77E-12	8.33E-10	-	NADH dehydrogenase 1A	-	-	-	-	GO:0005739//mitochondrion;GO:0005747//mitochondrial respiratory chain complex I;GO:0005886//plasma membrane;GO:0016020//membrane;GO:0016021//integral component of membrane	GO:0003954//NADH dehydrogenase activity;GO:0008137//NADH dehydrogenase (ubiquinone) activity;GO:0016491//oxidoreductase activity	GO:0009060//aerobic respiration;GO:0055114//oxidation-reduction process
Zm00001d018214	54	49	122	386	199	211	1.65	1.87	4.24	11.01	7.44	9.43	2.586666667	9.293333333	1.845102004	1.04E-11	8.72E-10	-	O-Glycosyl hydrolases family 17 protein	-	-	-	-	GO:0046658//anchored component of plasma membrane	GO:0004553//hydrolase activity, hydrolyzing O-glycosyl compounds;GO:0016787//hydrolase activity;GO:0016798//hydrolase activity, acting on glycosyl bonds	GO:0005975//carbohydrate metabolic process;GO:0008152//metabolic process
MSTRG.29798	635	436	384	218	213	185	7.3	6.25	5.03	2.34	2.99	3.11	6.193333333	2.813333333	-1.138435598	1.07E-11	8.96E-10	--	proline-rich protein 36-like [Zea mays]	-	-	-	-	-	-	-
Zm00001d013289	748	522	410	257	219	219	36.12	31.41	22.52	11.56	12.93	15.46	30.01666667	13.31666667	-1.172530773	1.10E-11	9.17E-10	-	Transmembrane BAX inhibitor motif-containing protein 4	-	-	-	-	GO:0016020//membrane;GO:0016021//integral component of membrane	-	-
Zm00001d046824	205	136	108	47	42	24	16.13	13.34	9.67	3.45	4.04	2.76	13.04666667	3.416666667	-1.933019846	1.10E-11	9.17E-10	-	-	-	-	-	-	-	-	-
MSTRG.15764	421	359	260	150	122	127	4.46	4.8	3.55	1.89	1.66	2.3	4.27	1.95	-1.130761946	1.17E-11	9.64E-10	--	OSJNBa0065J03.16 [Oryza sativa Japonica Group]	-	-	-	-	-	-	-
Zm00001d017247	336	303	315	137	94	132	6.03	6.72	6.48	2.34	2.05	3.44	6.41	2.61	-1.29627455	1.31E-11	1.07E-09	-	Protein binding protein	-	-	-	-	-	-	-
ZeamMp113	414	277	251	120	138	87	18.37	15.32	12.68	4.97	7.49	5.65	15.45666667	6.036666667	-1.35640518	1.40E-11	1.12E-09	-	cob	-	-	-	-	GO:0005739//mitochondrion;GO:0005743//mitochondrial inner membrane;GO:0005750//mitochondrial respiratory chain complex III;GO:0016020//membrane;GO:0016021//integral component of membrane;GO:0031224//intrinsic component of membrane;GO:0045275//respiratory chain complex III;GO:0070469//respiratory chain	GO:0008121//ubiquinol-cytochrome-c reductase activity;GO:0009055//electron carrier activity;GO:0016491//oxidoreductase activity;GO:0046872//metal ion binding	GO:0006122//mitochondrial electron transport, ubiquinol to cytochrome c;GO:0022904//respiratory electron transport chain;GO:0055114//oxidation-reduction process
Zm00001d051901	1033	738	550	401	316	309	21.35	19.01	12.93	7.51	7.73	9.09	17.76333333	8.11	-1.131128513	1.49E-11	1.18E-09	-	P-loop NTPase domain-containing protein LPA1 homolog 1	-	-	-	-	-	-	-
Zm00001d037305	547	429	366	211	201	179	7.29	7.13	5.55	2.62	3.28	3.49	6.656666667	3.13	-1.08863727	1.71E-11	1.33E-09	-	Potassium transporter 8	-	-	-	-	GO:0005886//plasma membrane;GO:0016020//membrane;GO:0016021//integral component of membrane	GO:0015079//potassium ion transmembrane transporter activity	GO:0006811//ion transport;GO:0006813//potassium ion transport;GO:0071805//potassium ion transmembrane transport
MSTRG.14872	300	261	169	85	65	78	3.78	4.2	2.54	1.03	1.01	1.3	3.506666667	1.113333333	-1.655214697	1.80E-11	1.39E-09	--	prpol [Zea mays]	-	-	-	-	-	-	-
MSTRG.23627	444	371	238	147	115	119	11.88	12.92	7.25	3.64	3.73	4.86	10.68333333	4.076666667	-1.389899953	2.00E-11	1.51E-09	--	unknown [Zea mays]	-	-	-	-	-	-	-
Zm00001d014826	23	15	40	137	95	99	0.91	0.74	1.81	5.07	4.61	5.74	1.153333333	5.14	2.155958822	2.02E-11	1.52E-09	-	Expansin-like A2	-	-	-	-	-	-	-
Zm00001d014867	277	251	405	723	669	481	3.94	4.45	6.55	9.6	11.64	10	4.98	10.41333333	1.064214305	2.16E-11	1.60E-09	-	Callose synthase 3	-	-	-	-	GO:0000148//1,3-beta-D-glucan synthase complex;GO:0016020//membrane;GO:0016021//integral component of membrane	GO:0003843//1,3-beta-D-glucan synthase activity	GO:0006075//(1->3)-beta-D-glucan biosynthetic process
Zm00001d039142	917	694	565	395	327	317	33.23	30.85	23.29	13.49	14.03	16.11	29.12333333	14.54333333	-1.001817517	2.39E-11	1.75E-09	-	Solanesyl diphosphate synthase 2 chloroplastic	-	-	-	-	-	GO:0016740//transferase activity;GO:0016765//transferase activity, transferring alkyl or aryl (other than methyl) groups	GO:0008299//isoprenoid biosynthetic process;GO:0015979//photosynthesis
Zm00001d019700	382	314	548	1238	702	639	5.04	5.05	8.17	15.44	11.5	12.09	6.086666667	13.01	1.095896697	2.51E-11	1.81E-09	-	Protein LONGIFOLIA 2	-	-	-	-	-	-	GO:0051513//regulation of monopolar cell growth
Zm00001d035133	328	235	175	77	78	77	5.76	5.14	3.51	1.25	1.68	1.98	4.803333333	1.636666667	-1.553275406	2.51E-11	1.81E-09	-	LRR receptor-like serine/threonine-protein kinase GSO2	-	-	-	-	GO:0005886//plasma membrane;GO:0009506//plasmodesma;GO:0016020//membrane;GO:0016021//integral component of membrane	GO:0004672//protein kinase activity;GO:0005515//protein binding;GO:0016301//kinase activity	GO:0016310//phosphorylation;GO:0046777//protein autophosphorylation
Zm00001d031771	389	307	259	89	88	123	15.9	15.64	12.06	3.41	4.41	7.35	14.53333333	5.056666667	-1.523107049	2.59E-11	1.85E-09	-	Class I glutamine amidotransferase-like superfamily protein	-	-	-	-	-	GO:0016740//transferase activity;GO:0016787//hydrolase activity	GO:0006541//glutamine metabolic process
MSTRG.1274	259	175	148	71	40	59	2.6	2.19	1.69	0.67	0.49	0.87	2.16	0.676666667	-1.674514086	2.63E-11	1.87E-09	--	uncharacterized protein LOC100384561 [Zea mays]	-	-	-	-	-	-	-
Zm00001d043444	195	199	254	571	400	313	8.61	10.96	12.77	23.56	21.63	20.23	10.78	21.80666667	1.016412081	2.84E-11	2.00E-09	-	plant-specific domain TIGR01615 family protein expressed	-	-	-	-	-	-	-
Zm00001d047726	1062	836	514	344	343	282	26.6	26.11	14.66	8.05	10.51	10.33	22.45666667	9.63	-1.221536095	3.03E-11	2.13E-09	-	DnaJ protein ERDJ3A	-	-	-	-	-	-	-
Zm00001d029102	589	510	334	222	184	177	29.16	31.48	18.82	10.26	11.15	12.82	26.48666667	11.41	-1.214967501	3.23E-11	2.23E-09	-	Dormancy-associated protein homolog 3	-	-	-	-	-	-	-
MSTRG.5023	664	535	397	262	239	205	8.07	8.1	5.39	2.91	3.72	3.66	7.186666667	3.43	-1.067114196	3.54E-11	2.42E-09	--	Opie2a gag protein [Zea mays]	-	-	-	-	-	-	-
Zm00001d043049	11	17	35	157	80	90	0.68	1.31	2.47	9.08	6.06	8.15	1.486666667	7.763333333	2.384595024	4.39E-11	2.97E-09	phospholipid transfer protein homolog3	Non-specific lipid-transfer protein 1	-	-	-	-	GO:0016020//membrane	GO:0008289//lipid binding	GO:0006869//lipid transport
Zm00001d008715	106	70	138	338	229	199	1.47	1.21	2.18	4.39	3.9	4.05	1.62	4.113333333	1.344314176	4.49E-11	3.03E-09	-	Putative leucine-rich repeat receptor protein kinase family protein	-	-	-	-	GO:0016020//membrane;GO:0016021//integral component of membrane	GO:0000166//nucleotide binding;GO:0004672//protein kinase activity;GO:0004674//protein serine/threonine kinase activity;GO:0005515//protein binding;GO:0005524//ATP binding;GO:0016301//kinase activity;GO:0016740//transferase activity	GO:0006468//protein phosphorylation;GO:0016310//phosphorylation
Zm00001d006944	573	493	382	255	215	199	19.16	20.38	14.1	8.06	8.72	9.48	17.88	8.753333333	-1.030442321	6.47E-11	4.28E-09	-	CBL-interacting serine/threonine-protein kinase 1	-	-	-	-	-	GO:0000166//nucleotide binding;GO:0004672//protein kinase activity;GO:0004674//protein serine/threonine kinase activity;GO:0005524//ATP binding;GO:0016301//kinase activity;GO:0016740//transferase activity	GO:0006468//protein phosphorylation;GO:0007165//signal transduction;GO:0016310//phosphorylation
MSTRG.24185	369	280	187	108	82	92	5.09	4.82	2.94	1.39	1.39	1.87	4.283333333	1.55	-1.466465738	6.59E-11	4.35E-09	--	uncharacterized protein LOC100194171 [Zea mays]	-	-	-	-	-	-	-
Zm00001d016586	427	339	306	190	140	150	8.74	8.65	7.13	3.63	3.5	4.49	8.173333333	3.873333333	-1.07734891	8.38E-11	5.40E-09	-	hydroxyproline-rich glycoprotein family protein	-	-	-	-	GO:0005737//cytoplasm	GO:0005515//protein binding	-
Zm00001d028557	823	654	430	334	284	216	89.37	88.56	53.15	33.85	37.66	34.28	77.02666667	35.26333333	-1.127189139	8.87E-11	5.68E-09	-	17.4 kDa class I heat shock protein	Genetic Information Processing	Folding, sorting and degradation	ko04141//Protein processing in endoplasmic reticulum	K13993	-	GO:0043621//protein self-association;GO:0051082//unfolded protein binding	GO:0000302//response to reactive oxygen species;GO:0006457//protein folding;GO:0009408//response to heat;GO:0009651//response to salt stress;GO:0042542//response to hydrogen peroxide;GO:0051259//protein oligomerization
Zm00001d022492	1205	819	622	467	362	368	25.65	21.22	15.09	8.84	9.27	11.52	20.65333333	9.876666667	-1.064278518	9.42E-11	5.95E-09	-	Protein kinase superfamily protein	-	-	-	-	GO:0005886//plasma membrane	GO:0000166//nucleotide binding;GO:0004672//protein kinase activity;GO:0004674//protein serine/threonine kinase activity;GO:0004675//transmembrane receptor protein serine/threonine kinase activity;GO:0005524//ATP binding;GO:0016301//kinase activity	GO:0006468//protein phosphorylation;GO:0007178//transmembrane receptor protein serine/threonine kinase signaling pathway;GO:0016310//phosphorylation
Zm00001d021791	409	283	226	104	95	114	15.24	13.14	9.58	3.62	4.33	6.21	12.65333333	4.72	-1.422658727	9.65E-11	6.08E-09	-	Fiber expressed protein	-	-	-	-	-	-	-
Zm00001d012005	673	531	414	315	239	219	10.92	9.89	6.94	4.48	4.11	4.86	9.25	4.483333333	-1.044881599	1.16E-10	7.21E-09	-	Putative histidine kinase family protein	Environmental Information Processing	Signal transduction	ko04075//Plant hormone signal transduction	K14489	GO:0005622//intracellular;GO:0016020//membrane;GO:0016021//integral component of membrane	GO:0000155//phosphorelay sensor kinase activity;GO:0016301//kinase activity;GO:0016772//transferase activity, transferring phosphorus-containing groups	GO:0000160//phosphorelay signal transduction system;GO:0007165//signal transduction;GO:0016310//phosphorylation;GO:0023014//signal transduction by protein phosphorylation
Zm00001d038870	806	610	443	235	251	251	41.82	39.46	26.16	11.39	15.94	19.05	35.81333333	15.46	-1.211956485	1.21E-10	7.51E-09	lea protein group3	Late embryogenesis abundant protein%2C group 3	-	-	-	-	-	-	-
Zm00001d032464	138	117	184	415	282	238	2.21	2.31	3.13	6.25	5.38	5.26	2.55	5.63	1.142637675	1.22E-10	7.51E-09	-	Kinesin-like protein KIN-7D mitochondrial	-	-	-	-	GO:0005871//kinesin complex;GO:0005874//microtubule	GO:0000166//nucleotide binding;GO:0003774//motor activity;GO:0003777//microtubule motor activity;GO:0005524//ATP binding;GO:0008017//microtubule binding;GO:0016887//ATPase activity	GO:0007018//microtubule-based movement
MSTRG.20738	470	319	262	149	114	137	1.42	1.2	0.9	0.42	0.42	0.6	1.173333333	0.48	-1.289506617	1.49E-10	9.07E-09	--	RIRE2 orf3 [Zea mays]	-	-	-	-	-	-	GO:0044260//cellular macromolecule metabolic process;GO:0090304//nucleic acid metabolic process
Zm00001d024414	374	312	178	102	98	85	40.34	41.96	21.86	10.28	12.94	13.41	34.72	12.21	-1.507703747	1.56E-10	9.49E-09	-	Seed maturation protein	-	-	-	-	-	-	GO:0009793//embryo development ending in seed dormancy
Zm00001d043800	517	426	393	217	192	204	15.39	16.64	13.06	6.11	6.69	9.11	15.03	7.303333333	-1.041218026	1.63E-10	9.89E-09	-	LEAF RUST 10 DISEASE-RESISTANCE LOCUS RECEPTOR-LIKE PROTEIN KINASE-like 1.1	-	-	-	-	GO:0005886//plasma membrane;GO:0016020//membrane;GO:0016021//integral component of membrane	GO:0000166//nucleotide binding;GO:0004672//protein kinase activity;GO:0004674//protein serine/threonine kinase activity;GO:0005524//ATP binding;GO:0016301//kinase activity;GO:0030247//polysaccharide binding	GO:0006468//protein phosphorylation;GO:0007166//cell surface receptor signaling pathway;GO:0016310//phosphorylation
Zm00001d004057	398	277	219	136	128	73	13.51	11.73	8.47	4.31	5.32	3.65	11.23666667	4.426666667	-1.343921481	1.69E-10	1.02E-08	-	cytochrome oxidase 2	-	-	-	-	GO:0005751//mitochondrial respiratory chain complex IV;GO:0016020//membrane;GO:0016021//integral component of membrane	GO:0004129//cytochrome-c oxidase activity;GO:0005507//copper ion binding	GO:0042773//ATP synthesis coupled electron transport;GO:1902600//hydrogen ion transmembrane transport
Zm00001d002940	295	190	165	78	70	70	2.74	2.1	1.69	0.66	0.75	0.9	2.176666667	0.77	-1.49919014	1.71E-10	1.03E-08	-	Putative 1-phosphatidylinositol-3-phosphate 5-kinase FAB1D	Metabolism;Cellular Processes;Environmental Information Processing;Metabolism	Global and overview maps;Transport and catabolism;Signal transduction;Carbohydrate metabolism	ko01100//Metabolic pathways;ko04145//Phagosome;ko04070//Phosphatidylinositol signaling system;ko00562//Inositol phosphate metabolism	K00921;K00921;K00921;K00921	GO:0010008//endosome membrane	GO:0000166//nucleotide binding;GO:0000285//1-phosphatidylinositol-3-phosphate 5-kinase activity;GO:0005524//ATP binding;GO:0016301//kinase activity;GO:0016307//phosphatidylinositol phosphate kinase activity;GO:0016740//transferase activity	GO:0016310//phosphorylation;GO:0046488//phosphatidylinositol metabolic process;GO:0046854//phosphatidylinositol phosphorylation
MSTRG.2487	296	225	177	100	89	71	5.3	5.79	4.41	1.64	2.65	2.46	5.166666667	2.25	-1.199308808	1.82E-10	1.09E-08	--	H0306F03.2 [Oryza sativa]	-	-	-	-	-	-	-
Zm00001d034571	240	210	132	63	38	62	10.11	11.05	6.34	2.42	1.97	3.87	9.166666667	2.753333333	-1.735217932	2.15E-10	1.26E-08	bZIP-transcription factor 29	G-box-binding factor 1	-	-	-	-	GO:0005634//nucleus	GO:0003677//DNA binding;GO:0003700//transcription factor activity, sequence-specific DNA binding;GO:0043565//sequence-specific DNA binding	GO:0006355//regulation of transcription, DNA-templated
MSTRG.5044	284	211	143	62	43	71	4.15	3.86	2.41	0.84	0.76	1.45	3.473333333	1.016666667	-1.77247413	2.35E-10	1.36E-08	--	unknown [Zea mays]	-	-	-	-	-	-	-
MSTRG.30679	303	285	162	122	73	41	6.33	7.42	3.85	2.38	1.87	1.24	5.866666667	1.83	-1.680697375	2.38E-10	1.37E-08	--	protein ALP1-like isoform X1 [Zea mays]	-	-	-	-	-	-	-
Zm00001d047709	489	443	323	193	150	179	31.26	35.31	23.5	11.52	11.73	16.74	30.02333333	13.33	-1.17140738	2.69E-10	1.54E-08	-	Mitochondrial substrate carrier family protein	-	-	-	-	GO:0016020//membrane;GO:0016021//integral component of membrane	GO:0005381//iron ion transmembrane transporter activity;GO:0022857//transmembrane transporter activity	GO:0048250//mitochondrial iron ion transport;GO:0055085//transmembrane transport
Zm00001d021779	330	278	266	169	130	105	19.37	20.02	17.39	9.1	9.08	9.11	18.92666667	9.096666667	-1.057010454	2.72E-10	1.55E-08	-	F-box protein SKIP27	-	-	-	-	-	GO:0005515//protein binding	-
Zm00001d036382	37	20	68	210	128	123	1.36	0.92	2.85	7.35	5.77	6.64	1.71	6.586666667	1.945552216	2.74E-10	1.55E-08	-	Transcription factor bHLH93	-	-	-	-	-	GO:0046983//protein dimerization activity	-
MSTRG.24186	755	499	401	218	230	219	8.1	6.61	5.07	2.17	3.04	3.56	6.593333333	2.923333333	-1.173393678	2.80E-10	1.57E-08	--	uncharacterized protein LOC100194171 [Zea mays]	-	-	-	-	-	-	-
Zm00001d038274	1492	976	741	577	440	456	35.61	29.18	20.19	12.98	12.92	15.97	28.32666667	13.95666667	-1.021206426	2.97E-10	1.66E-08	-	Tetratricopeptide repeat (TPR)-like superfamily protein	-	-	-	-	-	GO:0005515//protein binding	-
Zm00001d028630	630	386	345	267	174	159	16.43	12.51	10.27	6.47	5.5	6.05	13.07	6.006666667	-1.121622631	3.03E-10	1.68E-08	-	Heat shock cognate 70 kDa protein 2	Genetic Information Processing;Genetic Information Processing;Cellular Processes	Folding, sorting and degradation;Transcription;Transport and catabolism	ko04141//Protein processing in endoplasmic reticulum;ko03040//Spliceosome;ko04144//Endocytosis	K03283;K03283;K03283	GO:0005737//cytoplasm	GO:0000166//nucleotide binding;GO:0005524//ATP binding;GO:0016887//ATPase activity;GO:0031072//heat shock protein binding;GO:0042623//ATPase activity, coupled;GO:0044183//protein binding involved in protein folding;GO:0051082//unfolded protein binding;GO:0051787//misfolded protein binding	GO:0006986//response to unfolded protein;GO:0034605//cellular response to heat;GO:0034620//cellular response to unfolded protein;GO:0042026//protein refolding;GO:0051085//chaperone mediated protein folding requiring cofactor
MSTRG.22185	410	270	201	108	108	95	9.31	7.65	5.2	2.28	3	3.16	7.386666667	2.813333333	-1.392642977	3.30E-10	1.82E-08	--	hypothetical protein Zm00014a_027211 [Zea mays]	-	-	-	-	-	-	-
Zm00001d032422	456	314	184	132	90	94	21.49	18.43	9.9	5.82	5.16	6.47	16.60666667	5.816666667	-1.513497985	3.44E-10	1.88E-08	-	Dormancy-associated protein 1	-	-	-	-	-	-	-
Zm00001d026329	30	14	16	102	65	88	2.17	1.26	1.32	6.89	5.75	9.31	1.583333333	7.316666667	2.208221521	4.40E-10	2.34E-08	-	OSJNBa0058K23.15 protein; protein	-	-	-	-	GO:0016020//membrane;GO:0016021//integral component of membrane	-	-
Zm00001d033612	360	258	200	110	86	102	35.1	31.37	22.2	10.02	10.26	14.55	29.55666667	11.61	-1.348115603	4.58E-10	2.42E-08	oleosin4	oleosin4	-	-	-	-	GO:0005811//lipid particle;GO:0012511//monolayer-surrounded lipid storage body;GO:0016020//membrane;GO:0016021//integral component of membrane	-	GO:0010344//seed oilbody biogenesis;GO:0019915//lipid storage;GO:0050826//response to freezing
Zm00001d002000	116	125	127	356	220	199	1.98	2.75	2.51	5.89	4.56	4.99	2.413333333	5.146666667	1.09261115	4.85E-10	2.52E-08	lipoxygenase6	lipoxygenase6	Metabolism	Lipid metabolism	ko00591//Linoleic acid metabolism	K15718	GO:0009570//chloroplast stroma	GO:0005515//protein binding;GO:0016491//oxidoreductase activity;GO:0016702//oxidoreductase activity, acting on single donors with incorporation of molecular oxygen, incorporation of two atoms of oxygen;GO:0016832//aldehyde-lyase activity;GO:0046872//metal ion binding;GO:0051213//dioxygenase activity	GO:0006633//fatty acid biosynthetic process;GO:0009620//response to fungus;GO:0009723//response to ethylene;GO:0009737//response to abscisic acid;GO:0009751//response to salicylic acid;GO:0009753//response to jasmonic acid;GO:0031408//oxylipin biosynthetic process;GO:0034440//lipid oxidation;GO:0042758//long-chain fatty acid catabolic process;GO:0055114//oxidation-reduction process
ZeamMp182	288	213	196	96	101	75	12.09	11.15	9.37	3.76	5.19	4.61	10.87	4.52	-1.265957263	5.14E-10	2.65E-08	-	atp6	-	-	-	-	GO:0005739//mitochondrion;GO:0005743//mitochondrial inner membrane;GO:0005753//mitochondrial proton-transporting ATP synthase complex;GO:0016020//membrane;GO:0016021//integral component of membrane;GO:0045259//proton-transporting ATP synthase complex;GO:0045263//proton-transporting ATP synthase complex, coupling factor F(o)	GO:0015078//hydrogen ion transmembrane transporter activity	GO:0006754//ATP biosynthetic process;GO:0006811//ion transport;GO:0015986//ATP synthesis coupled proton transport
Zm00001d020358	373	258	236	159	108	105	11.45	9.88	8.25	4.56	4.06	4.72	9.86	4.446666667	-1.148863386	5.40E-10	2.77E-08	-	Ubiquitin-protein ligase	-	-	-	-	GO:0005634//nucleus;GO:0005737//cytoplasm	GO:0004842//ubiquitin-protein transferase activity;GO:0005515//protein binding;GO:0016874//ligase activity	GO:0016567//protein ubiquitination
Zm00001d005609	43	33	32	134	101	89	2.11	2.02	1.79	6.15	6.08	6.4	1.973333333	6.21	1.653958593	5.63E-10	2.87E-08	protein phosphatase homolog7	protein phosphatase homolog7	Environmental Information Processing;Environmental Information Processing	Signal transduction;Signal transduction	ko04075//Plant hormone signal transduction;ko04016//MAPK signaling pathway - plant	K14497;K14497	GO:0005634//nucleus;GO:0005829//cytosol	GO:0003824//catalytic activity;GO:0004721//phosphoprotein phosphatase activity;GO:0004722//protein serine/threonine phosphatase activity;GO:0004724//magnesium-dependent protein serine/threonine phosphatase activity;GO:0016787//hydrolase activity;GO:0043169//cation binding;GO:0046872//metal ion binding	GO:0006470//protein dephosphorylation
Zm00001d037973	608	412	301	183	144	176	12.22	10.32	6.88	3.43	3.54	5.17	9.806666667	4.046666667	-1.277028825	5.74E-10	2.92E-08	-	Serine/threonine-protein kinase	-	-	-	-	GO:0005886//plasma membrane;GO:0016020//membrane;GO:0016021//integral component of membrane	GO:0000166//nucleotide binding;GO:0004672//protein kinase activity;GO:0004674//protein serine/threonine kinase activity;GO:0005524//ATP binding;GO:0016301//kinase activity;GO:0016740//transferase activity	GO:0006468//protein phosphorylation;GO:0016310//phosphorylation;GO:0048544//recognition of pollen
Zm00001d043771	178	151	253	508	404	280	4.36	4.62	7.24	11.63	12.12	10.04	5.406666667	11.26333333	1.058822531	6.31E-10	3.20E-08	-	Putative phosphoethanolamine N-methyltransferase	Metabolism	Lipid metabolism	ko00564//Glycerophospholipid metabolism	K05929	-	GO:0000234//phosphoethanolamine N-methyltransferase activity;GO:0008168//methyltransferase activity;GO:0016740//transferase activity	GO:0006656//phosphatidylcholine biosynthetic process;GO:0032259//methylation
Zm00001d028931	364	292	165	112	79	85	12.58	12.8	6.6	3.67	3.39	4.43	10.66	3.83	-1.476791141	6.57E-10	3.32E-08	galactinol synthase1	galactinol synthase1	Metabolism	Carbohydrate metabolism	ko00052//Galactose metabolism	K18819	-	GO:0016740//transferase activity;GO:0016757//transferase activity, transferring glycosyl groups;GO:0047216//inositol 3-alpha-galactosyltransferase activity	GO:0006012//galactose metabolic process
Zm00001d049217	179	121	142	70	42	35	6.66	5.61	6	2.44	1.91	1.91	6.09	2.086666667	-1.545242072	6.93E-10	3.47E-08	-	Senescence-specific cysteine protease SAG12	-	-	-	-	GO:0005615//extracellular space;GO:0005764//lysosome	GO:0004197//cysteine-type endopeptidase activity;GO:0008233//peptidase activity;GO:0008234//cysteine-type peptidase activity	GO:0006508//proteolysis;GO:0051603//proteolysis involved in cellular protein catabolic process
Zm00001d028718	282	230	176	103	79	81	19.29	19.62	13.7	6.58	6.61	8.1	17.53666667	7.096666667	-1.3051611	6.98E-10	3.49E-08	proteolipid membrane potential regulator4	Hydrophobic protein RCI2B	-	-	-	-	GO:0016020//membrane;GO:0016021//integral component of membrane	-	-
Zm00001d013411	596	406	330	247	200	160	18.43	16	11.69	6.99	7.81	7.42	15.37333333	7.406666667	-1.053533696	7.49E-10	3.72E-08	-	UV-B-induced protein chloroplastic	-	-	-	-	-	-	-
Zm00001d042739	374	291	190	124	106	92	13.53	13.13	7.83	4.19	4.69	4.87	11.49666667	4.583333333	-1.32674651	9.20E-10	4.51E-08	-	Anthocyanidin 3-O-glucosyltransferase	-	-	-	-	GO:0043231//intracellular membrane-bounded organelle	GO:0008194//UDP-glycosyltransferase activity;GO:0016740//transferase activity;GO:0016758//transferase activity, transferring hexosyl groups;GO:0080043//quercetin 3-O-glucosyltransferase activity;GO:0080044//quercetin 7-O-glucosyltransferase activity	-
Zm00001d048334	663	514	367	273	242	192	32.8	31.69	20.66	12.61	14.65	13.89	28.38333333	13.71666667	-1.049114099	9.41E-10	4.60E-08	-	Whole genome shotgun sequence of line PN40024 scaffold_113.assembly12x (Fragment)	-	-	-	-	-	-	-
Zm00001d020590	414	281	268	164	147	120	11.6	9.85	8.61	4.32	4.89	4.92	10.02	4.71	-1.089083544	9.44E-10	4.60E-08	-	Alanine aminotransferase 2 mitochondrial	-	-	-	-	-	GO:0003824//catalytic activity;GO:0004021//L-alanine:2-oxoglutarate aminotransferase activity;GO:0008483//transaminase activity;GO:0016740//transferase activity;GO:0030170//pyridoxal phosphate binding	GO:0009058//biosynthetic process
Zm00001d048146	238	156	144	65	59	58	5.12	4.19	3.54	1.31	1.56	1.83	4.283333333	1.566666667	-1.451035698	9.89E-10	4.79E-08	-	Strigolactone esterase D14	-	-	-	-	-	-	GO:0010223//secondary shoot formation;GO:1901601//strigolactone biosynthetic process
Zm00001d048604	424	371	283	222	154	125	9.55	10.42	7.26	4.67	4.25	4.12	9.076666667	4.346666667	-1.062253113	9.93E-10	4.80E-08	GRAS-transcription factor 34	-	-	-	-	-	GO:0005634//nucleus	GO:0003700//transcription factor activity, sequence-specific DNA binding;GO:0043565//sequence-specific DNA binding	GO:0006355//regulation of transcription, DNA-templated
Zm00001d034848	273	195	143	89	61	62	8.09	7.21	4.82	2.46	2.21	2.69	6.706666667	2.453333333	-1.450852634	1.01E-09	4.86E-08	-	Cytochrome P450 71B10	Metabolism;Metabolism	Global and overview maps;Metabolism of other amino acids	ko01110//Biosynthesis of secondary metabolites;ko00460//Cyanoamino acid metabolism	K13029;K13029	GO:0016020//membrane;GO:0016021//integral component of membrane	GO:0004497//monooxygenase activity;GO:0005506//iron ion binding;GO:0016491//oxidoreductase activity;GO:0016705//oxidoreductase activity, acting on paired donors, with incorporation or reduction of molecular oxygen;GO:0016709//oxidoreductase activity, acting on paired donors, with incorporation or reduction of molecular oxygen, NAD(P)H as one donor, and incorporation of one atom of oxygen;GO:00200…	GO:0055114//oxidation-reduction process
MSTRG.14460	281	194	140	59	65	65	4.81	4.18	2.84	1.09	1.23	1.75	3.943333333	1.356666667	-1.539349374	1.17E-09	5.53E-08	--	ornithine carbamoyltransferase [Zea mays]	-	-	-	-	-	-	-
Zm00001d035945	251	183	148	75	47	69	17.42	15.84	11.69	4.86	3.99	7	14.98333333	5.283333333	-1.503838275	1.17E-09	5.53E-08	-	-	-	-	-	-	-	-	-
Zm00001d012040	477	409	334	215	180	181	9.98	10.8	7.98	4.22	4.53	5.51	9.586666667	4.753333333	-1.012089694	1.46E-09	6.80E-08	-	Protein CPR-5	-	-	-	-	GO:0016020//membrane;GO:0016021//integral component of membrane	-	-
Zm00001d028863	463	342	295	211	167	144	4.77	4.37	3.39	1.97	2.09	2.15	4.176666667	2.07	-1.012721241	1.48E-09	6.85E-08	PHD-transcription factor 6	BRCT domain-containing protein	-	-	-	-	-	GO:0046872//metal ion binding	-
Zm00001d013029	617	493	381	208	262	173	17.71	17.66	12.51	5.51	9.36	7.25	15.96	7.373333333	-1.114071767	1.48E-09	6.85E-08	-	Ubiquitin carboxyl-terminal hydrolase family protein	-	-	-	-	GO:0005634//nucleus;GO:0005681//spliceosomal complex;GO:0009507//chloroplast	GO:0003723//RNA binding;GO:0016787//hydrolase activity	-
Zm00001d013099	1102	788	616	380	350	390	55.94	49.88	35.6	18.01	21.74	28.96	47.14	22.90333333	-1.041394176	1.57E-09	7.27E-08	-	Probable carboxylesterase 15	-	-	-	-	-	GO:0016787//hydrolase activity	GO:0009056//catabolic process
MSTRG.162	238	172	136	80	50	58	6.63	5.95	4.32	2.07	1.69	2.38	5.633333333	2.046666667	-1.460712686	1.70E-09	7.81E-08	--	hypothetical protein Zm00014a_026651 [Zea mays]	-	-	-	-	-	-	-
Zm00001d007411	3031	2336	1524	703	605	628	186.83	179.54	106.94	40.47	45.64	56.62	157.77	47.57666667	-1.729496801	1.94E-09	8.81E-08	-	NADH-ubiquinone reductase complex 1 MLRQ subunit	-	-	-	-	-	-	-
Zm00001d052357	651	456	371	265	192	216	22.52	19.67	14.61	8.56	8.13	10.93	18.93333333	9.206666667	-1.04017761	1.95E-09	8.84E-08	WRKY-transcription factor 16	Probable WRKY transcription factor 30	-	-	-	-	GO:0005634//nucleus	GO:0003677//DNA binding;GO:0003700//transcription factor activity, sequence-specific DNA binding;GO:0043565//sequence-specific DNA binding	GO:0006355//regulation of transcription, DNA-templated
MSTRG.19130	295	246	188	118	99	83	2.54	2.64	1.84	0.95	1.04	1.05	2.34	1.013333333	-1.207399707	1.96E-09	8.88E-08	--	Cinful1 polyprotein [Zea mays]	-	-	-	-	-	-	-
MSTRG.691	210	180	146	82	56	60	3.13	3.35	2.47	1.14	1.02	1.3	2.983333333	1.153333333	-1.371115645	1.98E-09	8.94E-08	--	reverse transcriptase-like protein [Zea mays]	-	-	-	-	GO:0043231//intracellular membrane-bounded organelle	-	-
Zm00001d021006	348	299	222	154	123	102	16.75	17.94	12.16	6.92	7.24	7.18	15.61666667	7.113333333	-1.134488872	2.05E-09	9.23E-08	-	MTD1	-	-	-	-	-	-	-
Zm00001d050138	54	13	70	0	0	0	1.68	0.49	2.47	0	0	0	1.546666667	0.001	-10.59494659	2.06E-09	9.24E-08	-	Retrovirus-related Pol polyprotein LINE-1	-	-	-	-	-	-	-
MSTRG.14418	785	519	365	287	203	217	24.66	20.41	13.06	8.44	7.8	9.92	19.37666667	8.72	-1.151920368	2.07E-09	9.28E-08	--	retroviral aspartyl protease [Zea mays]	-	-	-	-	-	-	-
Zm00001d040705	85	71	90	229	155	157	3.05	3.18	3.68	7.68	6.81	8.25	3.303333333	7.58	1.198275292	2.37E-09	1.06E-07	-	Peroxidase 64	Metabolism;Metabolism;Metabolism	Global and overview maps;Global and overview maps;Biosynthesis of other secondary metabolites	ko01100//Metabolic pathways;ko01110//Biosynthesis of secondary metabolites;ko00940//Phenylpropanoid biosynthesis	K00430;K00430;K00430	GO:0005576//extracellular region;GO:0009505//plant-type cell wall;GO:0009506//plasmodesma	GO:0004601//peroxidase activity;GO:0016491//oxidoreductase activity;GO:0020037//heme binding;GO:0046872//metal ion binding	GO:0006979//response to oxidative stress;GO:0042744//hydrogen peroxide catabolic process;GO:0055114//oxidation-reduction process;GO:0098869//cellular oxidant detoxification
Zm00001d012258	430	366	220	141	99	131	9.1	9.65	5.44	2.97	2.54	4.03	8.063333333	3.18	-1.342349598	2.47E-09	1.10E-07	-	Expressed protein; protein	-	-	-	-	GO:0016020//membrane;GO:0016021//integral component of membrane	-	-
Zm00001d020623	70	63	85	202	168	131	4.42	4.96	6.1	11.9	12.97	12.08	5.16	12.31666667	1.255168893	2.73E-09	1.19E-07	-	Copper transporter 5	-	-	-	-	GO:0005623//cell;GO:0005886//plasma membrane;GO:0016020//membrane;GO:0016021//integral component of membrane	GO:0005375//copper ion transmembrane transporter activity	GO:0006878//cellular copper ion homeostasis;GO:0035434//copper ion transmembrane transport
Zm00001d026068	120	92	218	494	279	302	2.66	2.54	5.51	10.23	7.57	9.8	3.57	9.2	1.365709787	2.90E-09	1.26E-07	-	Subtilisin-like protease SBT1.3	-	-	-	-	-	GO:0004252//serine-type endopeptidase activity;GO:0008233//peptidase activity;GO:0008236//serine-type peptidase activity;GO:0016787//hydrolase activity	GO:0006508//proteolysis
Zm00001d008241	250	231	135	71	69	64	31.04	35.76	19.08	8.23	10.48	11.62	28.62666667	10.11	-1.501576693	2.91E-09	1.26E-07	-	Embryonic protein DC-8	-	-	-	-	-	-	-
Zm00001d026665	405	306	257	167	136	133	26.28	24.76	18.98	10.12	10.8	12.62	23.34	11.18	-1.061884373	2.99E-09	1.29E-07	-	-	-	-	-	-	-	-	-
Zm00001d030171	318	228	171	93	79	89	6.73	6.01	4.12	1.84	2.04	2.75	5.62	2.21	-1.346523761	3.86E-09	1.62E-07	-	Serine/threonine-protein kinase	-	-	-	-	GO:0005886//plasma membrane;GO:0016020//membrane;GO:0016021//integral component of membrane	GO:0000166//nucleotide binding;GO:0004672//protein kinase activity;GO:0004674//protein serine/threonine kinase activity;GO:0005524//ATP binding;GO:0016301//kinase activity;GO:0016740//transferase activity;GO:0030246//carbohydrate binding	GO:0006468//protein phosphorylation;GO:0016310//phosphorylation;GO:0048544//recognition of pollen
Zm00001d037735	112	78	74	244	204	131	3.37	2.92	2.53	6.85	7.5	5.76	2.94	6.703333333	1.189062521	3.86E-09	1.62E-07	-	B-box zinc finger protein 22	-	-	-	-	GO:0005634//nucleus	GO:0008270//zinc ion binding	GO:0006355//regulation of transcription, DNA-templated;GO:0009640//photomorphogenesis
Zm00001d024751	384	278	257	89	119	123	15.53	14.03	11.84	3.38	5.87	7.25	13.8	5.5	-1.327164743	4.31E-09	1.79E-07	-	Peroxidase 64	Metabolism;Metabolism;Metabolism	Global and overview maps;Global and overview maps;Biosynthesis of other secondary metabolites	ko01100//Metabolic pathways;ko01110//Biosynthesis of secondary metabolites;ko00940//Phenylpropanoid biosynthesis	K00430;K00430;K00430	GO:0005576//extracellular region;GO:0009505//plant-type cell wall;GO:0009506//plasmodesma	GO:0004601//peroxidase activity;GO:0016491//oxidoreductase activity;GO:0020037//heme binding;GO:0046872//metal ion binding	GO:0006979//response to oxidative stress;GO:0042744//hydrogen peroxide catabolic process;GO:0055114//oxidation-reduction process;GO:0098869//cellular oxidant detoxification
MSTRG.21245	295	191	169	110	78	70	2.15	1.74	1.4	0.75	0.7	0.75	1.763333333	0.733333333	-1.265764199	4.32E-09	1.79E-07	pol	Xilon1 gag-pol polyprotein [Zea mays subsp. mexicana] [Zea mays]	-	-	-	-	-	-	-
Zm00001d024382	43	24	54	158	98	108	1.69	1.18	2.42	5.81	4.73	6.22	1.763333333	5.586666667	1.663682522	4.58E-09	1.88E-07	-	Xyloglucan endotransglucosylase/hydrolase protein 2	-	-	-	-	GO:0005576//extracellular region;GO:0005618//cell wall;GO:0048046//apoplast	GO:0004553//hydrolase activity, hydrolyzing O-glycosyl compounds;GO:0016740//transferase activity;GO:0016762//xyloglucan:xyloglucosyl transferase activity;GO:0016787//hydrolase activity;GO:0016798//hydrolase activity, acting on glycosyl bonds	GO:0005975//carbohydrate metabolic process;GO:0006073//cellular glucan metabolic process;GO:0008152//metabolic process;GO:0010411//xyloglucan metabolic process;GO:0042546//cell wall biogenesis;GO:0071555//cell wall organization
Zm00001d051790	674	535	418	271	215	259	21.34	21.13	15.07	8.01	8.33	12	19.18	9.446666667	-1.021725463	4.71E-09	1.93E-07	-	APO protein 2 chloroplastic	-	-	-	-	-	GO:0003723//RNA binding	-
Zm00001d036761	711	525	372	276	265	195	25.56	23.27	15.45	9.11	11.46	10.13	21.42666667	10.23333333	-1.066131273	4.79E-09	1.95E-07	-	Ubiquitin system component Cue protein	-	-	-	-	-	-	-
Zm00001d026576	220	162	95	33	48	41	8.79	8.07	4.32	1.23	2.35	2.4	7.06	1.993333333	-1.8244852	4.92E-09	2.00E-07	-	Leucine-rich repeat (LRR) family protein	-	-	-	-	-	-	-
Zm00001d031909	148	100	169	383	219	263	3.93	3.52	5.2	10.76	11.83	10.16	4.216666667	10.91666667	1.372357522	5.54E-09	2.21E-07	Zea root protein2	BURP domain protein RD22	-	-	-	-	GO:0016020//membrane;GO:0016021//integral component of membrane	-	-
MSTRG.8507	253	174	132	82	63	55	4.45	4	2.64	1.39	1.42	1.46	3.696666667	1.423333333	-1.376951391	5.97E-09	2.36E-07	--	unknown [Zea mays]	-	-	-	-	-	-	-
Zm00001d033989	92	55	71	265	123	151	2.48	1.85	2.18	6.68	4.07	5.97	2.17	5.573333333	1.360845399	6.43E-09	2.53E-07	-	HXXXD-type acyl-transferase family protein	-	-	-	-	-	GO:0016740//transferase activity;GO:0016747//transferase activity, transferring acyl groups other than amino-acyl groups	-
Zm00001d010818	258	175	104	55	52	50	6.89	5.76	3.13	1.36	1.68	1.97	5.26	1.67	-1.655214697	6.44E-09	2.53E-07	-	-	-	-	-	-	-	-	-
Zm00001d014563	49	41	58	160	135	90	2.59	2.7	3.49	7.9	8.74	6.96	2.926666667	7.866666667	1.426494015	7.75E-09	2.96E-07	-	Thaumatin-like protein	-	-	-	-	GO:0005576//extracellular region	-	GO:0006952//defense response
Zm00001d013390	272	224	217	117	103	97	7.98	8.19	7.25	3.21	3.7	4.16	7.806666667	3.69	-1.081085854	8.20E-09	3.11E-07	-	Glucan endo-1%2C3-beta-glucosidase 7	-	-	-	-	GO:0046658//anchored component of plasma membrane	GO:0004553//hydrolase activity, hydrolyzing O-glycosyl compounds;GO:0016787//hydrolase activity	GO:0005975//carbohydrate metabolic process
Zm00001d028987	411	282	301	139	142	149	5.56	4.68	4.73	1.74	2.27	2.86	4.99	2.29	-1.123692217	8.60E-09	3.25E-07	-	Phospholipid-transporting ATPase 1	-	-	-	-	GO:0005886//plasma membrane;GO:0016020//membrane;GO:0016021//integral component of membrane	GO:0000166//nucleotide binding;GO:0000287//magnesium ion binding;GO:0004012//phospholipid-translocating ATPase activity;GO:0005524//ATP binding	GO:0015914//phospholipid transport;GO:0045332//phospholipid translocation
MSTRG.11086	566	316	265	161	155	140	4.41	3.07	2.35	1.17	1.48	1.6	3.276666667	1.416666667	-1.209728575	9.38E-09	3.49E-07	RPS13	ribosomal protein S13 [Saccharum officinarum]	Genetic Information Processing	Translation	ko03010//Ribosome	K02952	GO:0000314//organellar small ribosomal subunit;GO:0031224//intrinsic component of membrane;GO:0044455//mitochondrial membrane part	GO:0003723//RNA binding;GO:0005198//structural molecule activity;GO:0050136//NADH dehydrogenase (quinone) activity	GO:0010467//gene expression;GO:0022904//respiratory electron transport chain
MSTRG.23641	371	321	254	159	143	132	5.57	6.13	4.37	2.26	2.54	3.11	5.356666667	2.636666667	-1.022620329	9.48E-09	3.52E-07	--	reverse transcriptase [Zea mays]	-	-	-	-	-	-	-
Zm00001d015560	21	17	57	168	112	90	1.02	1.03	3.14	7.59	6.63	6.37	1.73	6.863333333	1.988137386	9.72E-09	3.60E-07	PLATZ-transcription factor 9	PLATZ transcription factor family protein	-	-	-	-	-	-	-
MSTRG.11499	232	205	170	86	91	67	1.82	2.01	1.52	0.63	0.88	0.77	1.783333333	0.76	-1.230505067	9.81E-09	3.63E-07	--	classical arabinogalactan protein 9-like [Zea mays]	-	-	-	-	-	-	-
ZeamMp185	192	120	118	43	42	48	14.99	11.69	10.49	3.14	4.01	5.48	12.39	4.21	-1.557284049	1.07E-08	3.95E-07	-	nad6	-	-	-	-	GO:0005739//mitochondrion;GO:0005747//mitochondrial respiratory chain complex I;GO:0016020//membrane;GO:0016021//integral component of membrane;GO:0031966//mitochondrial membrane;GO:0070469//respiratory chain	GO:0008137//NADH dehydrogenase (ubiquinone) activity	GO:0055114//oxidation-reduction process
Zm00001d005554	523	334	269	140	109	164	15.41	12.27	9.02	3.85	3.93	7.07	12.23333333	4.95	-1.305317132	1.27E-08	4.57E-07	-	Two-pore potassium channel 3	-	-	-	-	GO:0005887//integral component of plasma membrane;GO:0009705//plant-type vacuole membrane;GO:0016020//membrane;GO:0016021//integral component of membrane	GO:0005267//potassium channel activity;GO:0022841//potassium ion leak channel activity	GO:0006811//ion transport;GO:0030322//stabilization of membrane potential;GO:0071805//potassium ion transmembrane transport
Zm00001d030902	335	239	215	119	115	105	14.16	12.5	10.26	4.71	5.92	6.46	12.30666667	5.696666667	-1.111250156	1.28E-08	4.62E-07	-	-	-	-	-	-	-	GO:0000213//tRNA-intron endonuclease activity	GO:0006388//tRNA splicing, via endonucleolytic cleavage and ligation;GO:0090501//RNA phosphodiester bond hydrolysis;GO:0090502//RNA phosphodiester bond hydrolysis, endonucleolytic
Zm00001d033304	27	19	7	77	77	72	0.66	0.58	0.2	1.77	2.32	2.59	0.48	2.226666667	2.213779291	1.31E-08	4.70E-07	-	Nucleotide binding protein	-	-	-	-	-	GO:0005515//protein binding	-
MSTRG.7888	380	279	233	127	120	127	6.11	5.64	4.33	1.86	2.42	3.01	5.36	2.43	-1.141276687	1.39E-08	4.95E-07	--	uncharacterized protein LOC100384438 precursor [Zea mays]	-	-	-	-	-	-	-
Zm00001d003554	659	488	330	272	226	184	54.42	50.25	31.02	20.98	22.84	22.23	45.23	22.01666667	-1.038683935	1.55E-08	5.47E-07	-	22.0 kDa heat shock protein	Genetic Information Processing	Folding, sorting and degradation	ko04141//Protein processing in endoplasmic reticulum	K13993	GO:0005783//endoplasmic reticulum	GO:0043621//protein self-association;GO:0051082//unfolded protein binding	GO:0000302//response to reactive oxygen species;GO:0006457//protein folding;GO:0009408//response to heat;GO:0009651//response to salt stress;GO:0042542//response to hydrogen peroxide;GO:0051259//protein oligomerization
Zm00001d002121	30	30	58	127	131	100	1.31	1.63	2.88	5.17	6.99	6.38	1.94	6.18	1.671550186	1.59E-08	5.60E-07	-	Transcription factor PRE3	-	-	-	-	-	GO:0046983//protein dimerization activity	GO:0009741//response to brassinosteroid;GO:0009826//unidimensional cell growth
Zm00001d034405	212	213	173	79	86	71	3.02	3.77	2.84	1.05	1.51	1.71	3.21	1.423333333	-1.173299728	1.62E-08	5.70E-07	-	Probable inactive leucine-rich repeat receptor-like protein kinase	-	-	-	-	GO:0005886//plasma membrane;GO:0009506//plasmodesma;GO:0016020//membrane;GO:0016021//integral component of membrane	GO:0004672//protein kinase activity;GO:0004713//protein tyrosine kinase activity;GO:0005515//protein binding;GO:0005524//ATP binding;GO:0016301//kinase activity	GO:0006468//protein phosphorylation;GO:0016310//phosphorylation;GO:0018108//peptidyl-tyrosine phosphorylation;GO:0046777//protein autophosphorylation
Zm00001d034501	333	269	215	144	134	89	11.61	11.69	8.53	4.69	5.72	4.54	10.61	4.983333333	-1.090241673	1.64E-08	5.74E-07	-	AAA-ATPase ASD mitochondrial	-	-	-	-	-	GO:0000166//nucleotide binding;GO:0005524//ATP binding	-
Zm00001d034003	330	275	199	121	87	113	21.55	22.39	14.79	7.38	6.95	10.79	19.57666667	8.373333333	-1.225261174	1.66E-08	5.79E-07	-	Late embryogenesis abundant protein 31	-	-	-	-	-	-	-
MSTRG.6046	244	227	174	84	91	80	11.96	13.38	8.81	3.75	5.32	5.97	11.38333333	5.013333333	-1.183081011	1.85E-08	6.36E-07	--	hypothetical protein [Zea mays]	-	-	-	-	-	-	-
Zm00001d045313	331	251	227	144	118	113	8.08	7.65	6.33	3.3	3.54	4.05	7.353333333	3.63	-1.018428837	2.01E-08	6.85E-07	-	F-box protein MAX2	-	-	-	-	GO:0005634//nucleus;GO:0019005//SCF ubiquitin ligase complex	GO:0004842//ubiquitin-protein transferase activity;GO:0005515//protein binding	GO:0006511//ubiquitin-dependent protein catabolic process;GO:0007275//multicellular organism development;GO:0016567//protein ubiquitination;GO:0031146//SCF-dependent proteasomal ubiquitin-dependent protein catabolic process
MSTRG.19082	313	269	180	144	94	83	7.24	8.09	4.86	3.38	2.92	3.06	6.73	3.12	-1.109060476	2.08E-08	7.04E-07	--	unknown [Zea mays]	-	-	-	-	-	-	-
Zm00001d042116	564	447	322	180	168	205	11.79	11.66	7.67	3.52	4.3	6.27	10.37333333	4.696666667	-1.143170449	2.30E-08	7.67E-07	-	U-box domain-containing protein 44	-	-	-	-	-	GO:0005515//protein binding	-
Zm00001d043277	141	86	186	367	258	237	1.78	1.24	2.39	3.71	3.48	3.89	1.803333333	3.693333333	1.034257382	2.48E-08	8.21E-07	-	Protein STICHEL	-	-	-	-	GO:0005634//nucleus;GO:0005663//DNA replication factor C complex;GO:0009360//DNA polymerase III complex	GO:0003677//DNA binding;GO:0003689//DNA clamp loader activity;GO:0003887//DNA-directed DNA polymerase activity;GO:0005524//ATP binding	GO:0006260//DNA replication;GO:0006261//DNA-dependent DNA replication;GO:0006281//DNA repair;GO:0071897//DNA biosynthetic process
Zm00001d034002	4487	3311	1896	791	666	755	207.84	191.2	99.96	34.21	37.75	51.14	166.3333333	41.03333333	-2.019209054	2.73E-08	8.96E-07	-	Late embryogenesis abundant protein D-34	-	-	-	-	-	-	-
MSTRG.8300	243	190	178	95	87	79	4.59	4.49	3.84	1.68	2.02	2.19	4.306666667	1.963333333	-1.133266531	2.83E-08	9.24E-07	--	unknown [Zea mays]	-	-	-	-	-	-	-
MSTRG.26347	291	219	190	112	111	82	1.4	1.32	0.9	0.51	0.59	0.63	1.206666667	0.576666667	-1.065217659	2.94E-08	9.56E-07	--	retroviral aspartyl protease [Zea mays]	-	-	-	-	-	-	-
MSTRG.2584	191	171	122	57	71	39	3.63	4.04	2.64	1.02	1.64	1.1	3.436666667	1.253333333	-1.455239766	3.11E-08	1.00E-06	--	unknown [Zea mays]	-	-	-	-	-	-	-
Zm00001d042837	86	64	64	223	129	124	2.26	2.09	1.91	5.46	4.14	4.76	2.086666667	4.786666667	1.197821187	3.25E-08	1.04E-06	-	UPF0503 protein chloroplastic	-	-	-	-	-	-	-
Zm00001d017885	184	150	110	33	49	48	4.2	4.21	2.89	0.74	1.29	1.57	3.766666667	1.2	-1.650253961	3.30E-08	1.06E-06	C2C2-CO-like-transcription factor 5	Zinc finger protein CONSTANS-LIKE 9	-	-	-	-	GO:0005622//intracellular;GO:0005634//nucleus	GO:0005515//protein binding;GO:0008270//zinc ion binding	-
MSTRG.24740	640	395	330	212	193	198	25.49	19.62	14.96	7.89	9.41	11.53	20.02333333	9.61	-1.059073827	3.57E-08	1.13E-06	ERD15	protein EARLY RESPONSIVE TO DEHYDRATION 15-like [Panicum hallii]	-	-	-	-	-	-	GO:0009628//response to abiotic stimulus
Zm00001d012109	37	25	55	194	87	90	2.64	2.22	4.46	12.9	7.58	9.38	3.106666667	9.953333333	1.679812305	3.68E-08	1.16E-06	-	BCL-2 binding anthanogene-1	-	-	-	-	-	GO:0005515//protein binding	-
MSTRG.14902	200	132	160	65	46	66	3.87	3.19	3.52	1.17	1.08	1.86	3.526666667	1.37	-1.364129328	3.93E-08	1.22E-06	--	unknown [Zea mays]	-	-	-	-	-	-	-
Zm00001d053395	9	7	4	53	35	42	0.26	0.23	0.12	1.3	1.17	2.03	0.203333333	1.5	2.883043854	4.59E-08	1.41E-06	-	Pectin lyase-like superfamily protein	-	-	-	-	GO:0005576//extracellular region	GO:0004650//polygalacturonase activity;GO:0016787//hydrolase activity;GO:0016798//hydrolase activity, acting on glycosyl bonds;GO:0016829//lyase activity	GO:0005975//carbohydrate metabolic process;GO:0008152//metabolic process;GO:0071555//cell wall organization
Zm00001d006570	94	108	178	360	259	215	4.66	6.34	9.55	16.03	15.11	15.16	6.85	15.43333333	1.1718738	4.97E-08	1.52E-06	-	-	-	-	-	-	GO:0016020//membrane;GO:0016021//integral component of membrane	-	-
Zm00001d032310	374	232	183	123	81	103	6.62	5.12	3.69	2.03	1.75	2.67	5.143333333	2.15	-1.258366996	4.99E-08	1.52E-06	-	Protein kinase superfamily protein	-	-	-	-	GO:0005737//cytoplasm	GO:0004672//protein kinase activity;GO:0005524//ATP binding;GO:0016301//kinase activity	GO:0006468//protein phosphorylation;GO:0016310//phosphorylation
MSTRG.29367	136	127	89	25	25	41	3.01	3.51	2.24	0.52	0.68	1.33	2.92	0.843333333	-1.791793485	5.71E-08	1.72E-06	--	uncharacterized protein LOC100216787 precursor [Zea mays]	-	-	-	-	-	-	-
Zm00001d004545	282	202	175	126	95	70	8.54	7.63	6.04	3.57	3.52	3.1	7.403333333	3.396666667	-1.124055341	5.85E-08	1.75E-06	-	Probable beta-14-xylosyltransferase IRX9H	-	-	-	-	GO:0000139//Golgi membrane;GO:0005794//Golgi apparatus;GO:0016020//membrane;GO:0016021//integral component of membrane	GO:0015018//galactosylgalactosylxylosylprotein 3-beta-glucuronosyltransferase activity;GO:0016740//transferase activity;GO:0042285//xylosyltransferase activity	GO:0005975//carbohydrate metabolic process;GO:0009834//plant-type secondary cell wall biogenesis;GO:0010417//glucuronoxylan biosynthetic process;GO:0071555//cell wall organization
MSTRG.9184	491	435	275	166	180	166	4.61	5.09	2.93	1.45	2.07	2.27	4.21	1.93	-1.125219386	5.93E-08	1.77E-06	--	predicted GPI-anchored protein 58 [Zea mays]	-	-	-	-	-	-	-
Zm00001d032461	17	15	26	97	63	54	0.46	0.5	0.94	2.86	2.08	2.13	0.633333333	2.356666667	1.895710796	6.02E-08	1.80E-06	tasselless1	tasselless1	-	-	-	-	GO:0016020//membrane;GO:0016021//integral component of membrane	GO:0015267//channel activity	GO:0055085//transmembrane transport
Zm00001d022421	2502	2156	4150	13383	8960	6866	85.14	90.68	161.12	424.48	370.61	339.97	112.3133333	378.3533333	1.752204947	6.23E-08	1.85E-06	-	hydroxyproline-rich glycoprotein family protein	-	-	-	-	-	-	-
Zm00001d011755	894	564	412	306	250	278	46.9	36.89	24.6	14.99	16.05	21.33	36.13	17.45666667	-1.049419151	6.56E-08	1.93E-06	OBAP2B	Secreted protein	-	-	-	-	-	-	-
Zm00001d025659	276	224	188	125	93	94	8.01	8.11	6.21	3.39	3.3	3.99	7.443333333	3.56	-1.064071604	7.12E-08	2.07E-06	-	ATP-dependent 6-phosphofructokinase 2	Metabolism;Metabolism;Metabolism;Metabolism;Metabolism;Genetic Information Processing;Metabolism;Metabolism;Metabolism	Global and overview maps;Global and overview maps;Global and overview maps;Global and overview maps;Carbohydrate metabolism;Folding, sorting and degradation;Carbohydrate metabolism;Carbohydrate metabolism;Carbohydrate metabolism	ko01100//Metabolic pathways;ko01110//Biosynthesis of secondary metabolites;ko01200//Carbon metabolism;ko01230//Biosynthesis of amino acids;ko00010//Glycolysis / Gluconeogenesis;ko03018//RNA degradation;ko00051//Fructose and mannose metabolism;ko00052//Galactose metabolism;ko00030//Pentose phosphate pathway	K00850;K00850;K00850;K00850;K00850;K00850;K00850;K00850;K00850	GO:0005737//cytoplasm	GO:0000166//nucleotide binding;GO:0003824//catalytic activity;GO:0003872//6-phosphofructokinase activity;GO:0005524//ATP binding;GO:0016301//kinase activity;GO:0016740//transferase activity;GO:0046872//metal ion binding	GO:0006002//fructose 6-phosphate metabolic process;GO:0006096//glycolytic process;GO:0008152//metabolic process;GO:0016310//phosphorylation;GO:0061615//glycolytic process through fructose-6-phosphate
Zm00001d038886	191	139	102	50	16	48	15.79	14.34	9.55	3.86	1.61	5.79	13.22666667	3.753333333	-1.817205198	7.12E-08	2.07E-06	-	-	-	-	-	-	GO:0016020//membrane;GO:0016021//integral component of membrane	-	-
ZeamMp163	239	178	135	66	69	68	8.1	7.53	5.21	2.1	2.86	3.37	6.946666667	2.776666667	-1.322966877	7.93E-08	2.28E-06	ATPA	atp1-a1	-	-	-	-	GO:0000275//mitochondrial proton-transporting ATP synthase complex, catalytic core F(1);GO:0005739//mitochondrion;GO:0005743//mitochondrial inner membrane;GO:0005886//plasma membrane;GO:0016020//membrane;GO:0031966//mitochondrial membrane;GO:0045261//proton-transporting ATP synthase complex, catalytic core F(1)	GO:0000166//nucleotide binding;GO:0005524//ATP binding;GO:0016887//ATPase activity;GO:0032559//adenyl ribonucleotide binding;GO:0043531//ADP binding;GO:0046933//proton-transporting ATP synthase activity, rotational mechanism;GO:0051087//chaperone binding	GO:0006754//ATP biosynthetic process;GO:0006811//ion transport;GO:0006979//response to oxidative stress;GO:0009735//response to cytokinin;GO:0015986//ATP synthesis coupled proton transport;GO:0022900//electron transport chain;GO:0046034//ATP metabolic process;GO:1902600//hydrogen ion transmembrane transport
ZeamMp176	239	178	135	66	69	68	8.1	7.53	5.21	2.1	2.86	3.37	6.946666667	2.776666667	-1.322966877	7.93E-08	2.28E-06	ATPA	atp1-a2	-	-	-	-	GO:0000275//mitochondrial proton-transporting ATP synthase complex, catalytic core F(1);GO:0005739//mitochondrion;GO:0005743//mitochondrial inner membrane;GO:0005886//plasma membrane;GO:0016020//membrane;GO:0031966//mitochondrial membrane;GO:0045261//proton-transporting ATP synthase complex, catalytic core F(1)	GO:0000166//nucleotide binding;GO:0005524//ATP binding;GO:0016887//ATPase activity;GO:0032559//adenyl ribonucleotide binding;GO:0043531//ADP binding;GO:0046933//proton-transporting ATP synthase activity, rotational mechanism;GO:0051087//chaperone binding	GO:0006754//ATP biosynthetic process;GO:0006811//ion transport;GO:0006979//response to oxidative stress;GO:0009735//response to cytokinin;GO:0015986//ATP synthesis coupled proton transport;GO:0022900//electron transport chain;GO:0046034//ATP metabolic process;GO:1902600//hydrogen ion transmembrane transport
Zm00001d040880	239	178	135	66	69	68	8.1	7.53	5.21	2.1	2.86	3.37	6.946666667	2.776666667	-1.322966877	7.93E-08	2.28E-06	ATPA	ATP synthase subunit 1	-	-	-	-	GO:0000275//mitochondrial proton-transporting ATP synthase complex, catalytic core F(1);GO:0005739//mitochondrion;GO:0005743//mitochondrial inner membrane;GO:0005886//plasma membrane;GO:0016020//membrane;GO:0031966//mitochondrial membrane;GO:0045261//proton-transporting ATP synthase complex, catalytic core F(1)	GO:0000166//nucleotide binding;GO:0005524//ATP binding;GO:0016887//ATPase activity;GO:0032559//adenyl ribonucleotide binding;GO:0043531//ADP binding;GO:0046933//proton-transporting ATP synthase activity, rotational mechanism;GO:0051087//chaperone binding	GO:0006754//ATP biosynthetic process;GO:0006811//ion transport;GO:0006979//response to oxidative stress;GO:0009735//response to cytokinin;GO:0015986//ATP synthesis coupled proton transport;GO:0022900//electron transport chain;GO:0046034//ATP metabolic process;GO:1902600//hydrogen ion transmembrane transport
MSTRG.14838	271	239	186	101	110	88	3.63	4.01	2.83	1.28	1.85	1.73	3.49	1.62	-1.107233223	8.25E-08	2.36E-06	--	uncharacterized protein LOC103653485 [Zea mays]	-	-	-	-	-	-	-
Zm00001d051529	18	16	31	104	62	65	0.46	0.5	0.89	2.45	1.91	2.4	0.616666667	2.253333333	1.869497976	8.39E-08	2.39E-06	-	Putative AMP-dependent synthetase and ligase superfamily protein	Metabolism;Metabolism;Metabolism;Metabolism;Metabolism	Global and overview maps;Global and overview maps;Biosynthesis of other secondary metabolites;Amino acid metabolism;Metabolism of cofactors and vitamins	ko01100//Metabolic pathways;ko01110//Biosynthesis of secondary metabolites;ko00940//Phenylpropanoid biosynthesis;ko00360//Phenylalanine metabolism;ko00130//Ubiquinone and other terpenoid-quinone biosynthesis	K01904;K01904;K01904;K01904;K01904	-	GO:0003824//catalytic activity;GO:0016207//4-coumarate-CoA ligase activity;GO:0016874//ligase activity	GO:0010584//pollen exine formation
Zm00001d023680	90	70	101	244	137	181	3.12	3.03	3.99	7.91	5.82	9.19	3.38	7.64	1.176549392	8.40E-08	2.39E-06	-	Pollen Ole e 1 allergen and extensin family protein	-	-	-	-	-	-	-
Zm00001d021208	119	74	58	28	18	17	7.87	6.1	4.37	1.73	1.46	1.64	6.113333333	1.61	-1.924898545	1.03E-07	2.88E-06	AP2-EREBP-transcription factor 115	Dehydration-responsive element-binding protein 1B	-	-	-	-	GO:0005634//nucleus	GO:0003677//DNA binding;GO:0003700//transcription factor activity, sequence-specific DNA binding	GO:0006351//transcription, DNA-templated;GO:0006355//regulation of transcription, DNA-templated
Zm00001d045048	61	47	75	169	123	123	1.5	1.44	2.1	3.88	3.7	4.42	1.68	4	1.251538767	1.13E-07	3.11E-06	pectin methylesterase2	pectin methylesterase2	-	-	-	-	GO:0005618//cell wall	GO:0004857//enzyme inhibitor activity;GO:0016787//hydrolase activity;GO:0030599//pectinesterase activity;GO:0045330//aspartyl esterase activity;GO:0046910//pectinesterase inhibitor activity	GO:0009617//response to bacterium;GO:0042545//cell wall modification;GO:0043086//negative regulation of catalytic activity
Zm00001d038974	539	389	287	198	178	180	16.18	14.57	9.79	5.58	6.53	7.86	13.51333333	6.656666667	-1.021511756	1.15E-07	3.15E-06	-	alpha/beta-Hydrolases superfamily protein	-	-	-	-	-	GO:0016787//hydrolase activity	-
MSTRG.15265	300	189	182	119	73	91	6.05	4.75	4.19	2.25	1.81	2.7	4.996666667	2.253333333	-1.148905232	1.16E-07	3.17E-06	--	hypothetical protein Zm00014a_026651 [Zea mays]	-	-	-	-	-	-	-
ZeamMp024	240	147	128	65	74	49	7.4	5.65	4.49	1.87	2.79	2.21	5.846666667	2.29	-1.352266744	1.18E-07	3.24E-06	-	rps3	-	-	-	-	GO:0005739//mitochondrion;GO:0005840//ribosome	GO:0003723//RNA binding;GO:0003735//structural constituent of ribosome	GO:0006412//translation
Zm00001d031556	124	76	128	273	194	168	8.26	6.31	9.71	16.99	15.82	16.37	8.093333333	16.39333333	1.018303313	1.19E-07	3.25E-06	-	AIR12	-	-	-	-	GO:0016020//membrane;GO:0016021//integral component of membrane	-	-
Zm00001d048348	2358	1909	1257	449	498	519	341.99	345.23	207.53	60.82	88.39	110.1	298.25	86.43666667	-1.786806795	1.24E-07	3.36E-06	-	transcription activator-related	-	-	-	-	-	-	-
Zm00001d050062	241	195	200	125	87	88	3.79	3.82	3.58	1.84	1.67	2.02	3.73	1.843333333	-1.016858651	1.24E-07	3.38E-06	-	-	-	-	-	-	-	-	-
Zm00001d018024	45	31	91	194	133	142	0.85	0.73	1.95	3.41	3.06	3.91	1.176666667	3.46	1.556066355	1.39E-07	3.71E-06	PIN-formed protein2	PIN-formed protein2	-	-	-	-	GO:0005783//endoplasmic reticulum;GO:0005886//plasma membrane;GO:0016020//membrane;GO:0016021//integral component of membrane	GO:0010329//auxin efflux transmembrane transporter activity	GO:0009734//auxin-activated signaling pathway;GO:0009926//auxin polar transport;GO:0010252//auxin homeostasis;GO:0010315//auxin efflux;GO:0055085//transmembrane transport
MSTRG.14237	640	498	341	245	211	230	19.77	18.05	12.12	6.39	7.7	9.72	16.64666667	7.936666667	-1.068628201	1.43E-07	3.79E-06	--	uncharacterized protein LOC103653029 isoform X1 [Zea mays]	-	-	-	-	-	-	-
MSTRG.1987	280	187	143	89	81	72	3.45	2.87	2.01	1.02	1.22	1.3	2.776666667	1.18	-1.234567135	1.55E-07	4.07E-06	--	uncharacterized protein LOC100381513 [Zea mays]	-	-	-	-	-	-	-
MSTRG.19660	162	123	89	37	41	40	2.8	2.65	1.75	0.6	0.87	1.01	2.4	0.826666667	-1.537656786	1.56E-07	4.09E-06	--	reverse transcriptase [Zea mays]	-	-	-	-	-	-	-
Zm00001d048711	34	10	21	82	77	65	1.19	0.44	0.84	2.69	3.31	3.34	0.823333333	3.113333333	1.918911508	1.57E-07	4.12E-06	-	Hydroquinone glucosyltransferase	-	-	-	-	GO:0043231//intracellular membrane-bounded organelle	GO:0008194//UDP-glycosyltransferase activity;GO:0016740//transferase activity;GO:0016757//transferase activity, transferring glycosyl groups;GO:0016758//transferase activity, transferring hexosyl groups	-
MSTRG.8632	156	135	103	56	51	38	2.32	2.51	1.75	0.78	0.93	0.83	2.193333333	0.846666667	-1.373259087	1.63E-07	4.27E-06	--	unknown [Zea mays]	-	-	-	-	-	-	-
Zm00001d035562	3	2	4	41	29	26	0.12	0.1	0.24	1.53	1.43	1.54	0.153333333	1.5	3.290219235	1.65E-07	4.30E-06	-	Expressed protein; Mannose-specific jacalin-related lectin; protein	-	-	-	-	GO:0005576//extracellular region;GO:0048046//apoplast	GO:0030246//carbohydrate binding	-
Zm00001d015804	67	43	68	169	123	105	2	1.82	2.35	5.08	4.87	5.07	2.056666667	5.006666667	1.283542418	1.76E-07	4.53E-06	-	ADP-ribosylation factor GTPase-activating protein AGD12	Cellular Processes	Transport and catabolism	ko04144//Endocytosis	K12486	-	GO:0005096//GTPase activator activity;GO:0046872//metal ion binding	GO:0043547//positive regulation of GTPase activity
Zm00001d033573	132	106	87	38	19	38	3.4	3.4	2.55	0.91	0.6	1.43	3.116666667	0.98	-1.66915021	1.82E-07	4.67E-06	-	Hydroxyproline O-galactosyltransferase GALT4	-	-	-	-	GO:0000139//Golgi membrane;GO:0005783//endoplasmic reticulum;GO:0005794//Golgi apparatus;GO:0016020//membrane;GO:0016021//integral component of membrane	GO:0008378//galactosyltransferase activity;GO:0016740//transferase activity;GO:0016757//transferase activity, transferring glycosyl groups;GO:0030246//carbohydrate binding	GO:0006486//protein glycosylation
Zm00001d014134	16	12	17	163	40	38	0.49	0.46	0.59	4.64	1.49	1.7	0.513333333	2.61	2.346081957	1.87E-07	4.79E-06	-	Ent-cassadiene C2-hydroxylase	-	-	-	-	GO:0016020//membrane;GO:0016021//integral component of membrane	GO:0004497//monooxygenase activity;GO:0005506//iron ion binding;GO:0010333//terpene synthase activity;GO:0016491//oxidoreductase activity;GO:0016705//oxidoreductase activity, acting on paired donors, with incorporation or reduction of molecular oxygen;GO:0016709//oxidoreductase activity, acting on paired donors, with incorporation or reduction of molecular oxygen, NAD(P)H as one donor, and incorp…	GO:0006952//defense response;GO:0051502//diterpene phytoalexin biosynthetic process;GO:0055114//oxidation-reduction process
Zm00001d043536	178	108	77	50	38	23	8.76	6.63	4.31	2.3	2.29	1.66	6.566666667	2.083333333	-1.656267535	1.98E-07	5.03E-06	-	Heat stress transcription factor C-1	-	-	-	-	GO:0005634//nucleus	GO:0000978//RNA polymerase II core promoter proximal region sequence-specific DNA binding;GO:0003677//DNA binding;GO:0003700//transcription factor activity, sequence-specific DNA binding;GO:0043565//sequence-specific DNA binding	GO:0006355//regulation of transcription, DNA-templated;GO:0006970//response to osmotic stress;GO:0009737//response to abscisic acid;GO:0034605//cellular response to heat;GO:0043618//regulation of transcription from RNA polymerase II promoter in response to stress;GO:0061408//positive regulation of transcription from RNA polymerase II promoter in response to heat stress
MSTRG.26495	157	128	99	36	41	46	2.22	2.25	1.59	0.47	0.71	0.95	2.02	0.71	-1.508464363	1.99E-07	5.06E-06	--	Cinful1 polyprotein [Zea mays]	-	-	-	-	-	-	-
Zm00001d018298	382	339	211	167	123	128	22.17	24.54	13.94	9.05	8.74	10.87	20.21666667	9.553333333	-1.081469036	2.10E-07	5.30E-06	-	17.4 kDa class III heat shock protein	Genetic Information Processing	Folding, sorting and degradation	ko04141//Protein processing in endoplasmic reticulum	K13993	-	GO:0043621//protein self-association;GO:0051082//unfolded protein binding	GO:0000302//response to reactive oxygen species;GO:0006457//protein folding;GO:0009408//response to heat;GO:0009651//response to salt stress;GO:0042542//response to hydrogen peroxide;GO:0051259//protein oligomerization
Zm00001d043912	306	248	154	119	92	84	16.45	17.58	9.71	6.19	6.72	6.37	14.58	6.426666667	-1.181848169	2.13E-07	5.34E-06	-	Adenine nucleotide alpha hydrolases-like superfamily protein	-	-	-	-	-	GO:0016787//hydrolase activity	-
ZeamMp098	297	209	169	103	110	75	8.25	7.24	5.35	2.67	3.74	3.05	6.946666667	3.153333333	-1.139443189	2.18E-07	5.47E-06	-	ccmFN	-	-	-	-	GO:0005739//mitochondrion;GO:0016020//membrane;GO:0016021//integral component of membrane	GO:0015232//heme transporter activity;GO:0020037//heme binding	GO:0015886//heme transport;GO:0017004//cytochrome complex assembly
Zm00001d012881	391	275	235	135	138	133	9.09	7.97	6.22	2.93	3.93	4.52	7.76	3.793333333	-1.032590501	2.21E-07	5.53E-06	-	DPP6 N-terminal domain-like protein	-	-	-	-	-	-	-
Zm00001d005241	233	188	164	126	79	49	3.12	3.24	2.55	1.52	1.27	0.95	2.97	1.246666667	-1.252387162	2.23E-07	5.56E-06	-	Mediator of RNA polymerase II transcription subunit 33A	-	-	-	-	GO:0016592//mediator complex	-	GO:2000762//regulation of phenylpropanoid metabolic process
Zm00001d047732	189	136	98	65	47	42	6.3	5.65	3.72	2.02	1.92	2.05	5.223333333	1.996666667	-1.387377272	2.54E-07	6.23E-06	-	Probable protein phosphatase 2C 30	-	-	-	-	-	GO:0003824//catalytic activity;GO:0004721//phosphoprotein phosphatase activity;GO:0004722//protein serine/threonine phosphatase activity;GO:0004724//magnesium-dependent protein serine/threonine phosphatase activity;GO:0016787//hydrolase activity;GO:0043169//cation binding;GO:0046872//metal ion binding	GO:0006470//protein dephosphorylation
Zm00001d017622	79	69	37	18	10	9	7.49	8.16	3.99	1.59	1.16	1.25	6.546666667	1.333333333	-2.295723025	2.87E-07	6.94E-06	-	OSJNBa0088A01.13 protein; protein	-	-	-	-	-	-	-
Zm00001d043524	107	121	210	437	259	244	2.51	3.55	5.62	9.58	7.45	8.39	3.893333333	8.473333333	1.121923756	3.06E-07	7.34E-06	-	Glucan endo-13-beta-glucosidase 13	-	-	-	-	GO:0046658//anchored component of plasma membrane	GO:0004553//hydrolase activity, hydrolyzing O-glycosyl compounds;GO:0016787//hydrolase activity;GO:0016798//hydrolase activity, acting on glycosyl bonds	GO:0005975//carbohydrate metabolic process;GO:0008152//metabolic process
MSTRG.19620	272	204	175	104	106	82	4.3	4.03	3.15	1.54	2.05	1.91	3.826666667	1.833333333	-1.061619118	3.06E-07	7.34E-06	--	uncharacterized protein LOC100193931 [Zea mays]	-	-	-	-	-	-	-
MSTRG.28846	236	227	178	103	94	90	2.33	2.82	2.01	0.95	1.1	1.31	2.386666667	1.12	-1.091498354	3.06E-07	7.34E-06	RE2	Opie3 pol polyprotein [Zea mays]	-	-	-	-	-	-	-
MSTRG.29369	265	222	157	100	78	91	4.83	5.04	3.26	1.7	1.74	2.42	4.376666667	1.953333333	-1.163894346	3.28E-07	7.81E-06	--	uncharacterized protein LOC100278533 [Zea mays]	-	-	-	-	-	-	-
Zm00001d025229	481	371	240	185	159	153	20.63	19.84	11.72	7.41	8.35	9.6	17.39666667	8.453333333	-1.041218656	3.33E-07	7.89E-06	-	-	-	-	-	-	GO:0016020//membrane;GO:0016021//integral component of membrane	-	-
Zm00001d005208	242	167	161	98	89	68	8.33	7.17	6.31	3.15	3.75	3.42	7.27	3.44	-1.079546799	3.72E-07	8.71E-06	NAC-transcription factor 5	NAC domain-containing protein 2	-	-	-	-	GO:0005634//nucleus	GO:0003677//DNA binding	GO:0006355//regulation of transcription, DNA-templated
Zm00001d019704	364	358	209	151	153	110	31.68	38.85	20.7	12.27	16.29	14	30.41	14.18666667	-1.100010166	3.77E-07	8.80E-06	-	-	-	-	-	-	-	-	-
Zm00001d020808	73	85	90	227	139	147	2.83	3.95	4.26	7.88	6.43	8.49	3.68	7.6	1.046293652	3.84E-07	8.95E-06	-	Peroxidase 17	Metabolism;Metabolism;Metabolism	Global and overview maps;Global and overview maps;Biosynthesis of other secondary metabolites	ko01100//Metabolic pathways;ko01110//Biosynthesis of secondary metabolites;ko00940//Phenylpropanoid biosynthesis	K00430;K00430;K00430	GO:0005576//extracellular region	GO:0004601//peroxidase activity;GO:0016491//oxidoreductase activity;GO:0020037//heme binding;GO:0046872//metal ion binding	GO:0006979//response to oxidative stress;GO:0042744//hydrogen peroxide catabolic process;GO:0055114//oxidation-reduction process;GO:0098869//cellular oxidant detoxification
MSTRG.23463	216	173	132	92	70	60	4.23	4.24	2.96	1.68	1.68	1.71	3.81	1.69	-1.172767751	3.92E-07	9.08E-06	--	hypothetical protein Zm00014a_026651 [Zea mays]	-	-	-	-	-	-	-
Zm00001d006796	2733	1910	1305	604	611	617	92.73	80.81	50.41	19.14	25.37	30.62	74.65	25.04333333	-1.575715659	4.00E-07	9.25E-06	-	NAD(P)-binding Rossmann-fold superfamily protein	-	-	-	-	-	GO:0016491//oxidoreductase activity	GO:0055114//oxidation-reduction process
Zm00001d053695	307	235	181	140	107	92	7.13	6.81	4.79	3.04	3.04	3.13	6.243333333	3.07	-1.024077838	4.00E-07	9.25E-06	-	Protein kinase%3B Putative lysM-domain receptor-like protein kinase family protein	-	-	-	-	GO:0016020//membrane;GO:0016021//integral component of membrane	GO:0004672//protein kinase activity;GO:0005524//ATP binding;GO:0016301//kinase activity	GO:0006468//protein phosphorylation;GO:0016310//phosphorylation
Zm00001d038196	118	121	239	677	484	449	3.77	4.94	8.12	18.72	15.78	19.17	5.61	17.89	1.673080711	4.04E-07	9.31E-06	-	Beta-hexosaminidase 3	Metabolism;Metabolism;Metabolism;Metabolism;Metabolism;Metabolism	Global and overview maps;Carbohydrate metabolism;Glycan biosynthesis and metabolism;Glycan biosynthesis and metabolism;Glycan biosynthesis and metabolism;Glycan biosynthesis and metabolism	ko01100//Metabolic pathways;ko00520//Amino sugar and nucleotide sugar metabolism;ko00511//Other glycan degradation;ko00531//Glycosaminoglycan degradation;ko00603//Glycosphingolipid biosynthesis - globo and isoglobo series;ko00604//Glycosphingolipid biosynthesis - ganglio series	K12373;K12373;K12373;K12373;K12373;K12373	-	GO:0004553//hydrolase activity, hydrolyzing O-glycosyl compounds;GO:0004563//beta-N-acetylhexosaminidase activity;GO:0016787//hydrolase activity;GO:0016798//hydrolase activity, acting on glycosyl bonds	GO:0005975//carbohydrate metabolic process;GO:0008152//metabolic process
Zm00001d002564	103	102	89	43	22	31	3.33	4.11	3.28	1.3	0.87	1.47	3.573333333	1.213333333	-1.55829455	4.24E-07	9.73E-06	-	Protein DMR6-LIKE OXYGENASE 2	-	-	-	-	-	GO:0016491//oxidoreductase activity;GO:0046872//metal ion binding;GO:0051213//dioxygenase activity	GO:0055114//oxidation-reduction process
Zm00001d006623	2467	1969	3481	7596	5434	5460	128.25	127.63	206	368.78	345.7	415.17	153.96	376.55	1.290285869	4.34E-07	9.91E-06	-	Polygalacturonase inhibitor 1	-	-	-	-	GO:0009506//plasmodesma	GO:0004672//protein kinase activity;GO:0005515//protein binding	GO:0046777//protein autophosphorylation
Zm00001d053195	133	100	96	59	30	28	5.59	5.24	4.59	2.31	1.54	1.72	5.14	1.856666667	-1.469053533	4.46E-07	1.01E-05	AP2-EREBP-transcription factor 111	Putative AP2/EREBP transcription factor superfamily protein	-	-	-	-	GO:0005634//nucleus	GO:0003677//DNA binding;GO:0003700//transcription factor activity, sequence-specific DNA binding	GO:0006351//transcription, DNA-templated;GO:0006355//regulation of transcription, DNA-templated
Zm00001d049804	25	21	39	119	63	77	0.96	1.01	1.71	4.27	2.96	4.33	1.226666667	3.853333333	1.651363726	4.50E-07	1.02E-05	-	NAD-dependent epimerase/dehydratase family protein	-	-	-	-	GO:0016020//membrane;GO:0016021//integral component of membrane	GO:0003824//catalytic activity;GO:0016857//racemase and epimerase activity, acting on carbohydrates and derivatives;GO:0050662//coenzyme binding	GO:0005975//carbohydrate metabolic process
Zm00001d032870	133	117	80	36	33	37	3.33	3.65	2.28	0.84	1.01	1.36	3.086666667	1.07	-1.528438896	4.54E-07	1.03E-05	-	L-type lectin-domain containing receptor kinase V.9	-	-	-	-	GO:0005886//plasma membrane;GO:0016020//membrane;GO:0016021//integral component of membrane	GO:0004672//protein kinase activity;GO:0004675//transmembrane receptor protein serine/threonine kinase activity;GO:0005524//ATP binding;GO:0016301//kinase activity;GO:0030246//carbohydrate binding	GO:0002229//defense response to oomycetes;GO:0006468//protein phosphorylation;GO:0006952//defense response;GO:0007178//transmembrane receptor protein serine/threonine kinase signaling pathway;GO:0016310//phosphorylation;GO:0042742//defense response to bacterium
MSTRG.29224	236	206	189	137	85	84	5.11	5.59	4.66	2.56	2.19	2.56	5.12	2.436666667	-1.071234905	4.97E-07	1.11E-05	--	unknown [Zea mays]	-	-	-	-	-	-	-
Zm00001d039803	7	1	7	56	26	31	0.46	0.08	0.53	3.47	2.11	3.01	0.356666667	2.863333333	3.005047335	4.98E-07	1.11E-05	-	DUF674 family protein	-	-	-	-	-	-	-
Zm00001d027740	1771	1307	723	290	255	312	74.31	68.38	34.53	11.36	13.09	19.15	59.07333333	14.53333333	-2.023141387	5.03E-07	1.12E-05	responsive to abscisic acid30	Rab28 protein	-	-	-	-	-	-	-
Zm00001d005698	196	151	137	81	51	67	18.69	17.95	14.87	7.21	5.95	9.34	17.17	7.5	-1.194927539	5.08E-07	1.13E-05	-	AN17	-	-	-	-	-	GO:0008270//zinc ion binding;GO:0046872//metal ion binding	-
MSTRG.24151	215	200	131	59	79	65	5.85	6.76	4.05	1.5	2.63	2.6	5.553333333	2.243333333	-1.307709991	5.19E-07	1.15E-05	--	unknown [Zea mays]	-	-	-	-	-	-	-
Zm00001d029087	322	279	202	114	107	125	7.57	7.73	4.84	1.95	2.83	4.13	6.713333333	2.97	-1.176566346	5.43E-07	1.19E-05	-	Sucrose synthase 3	Metabolism;Metabolism	Global and overview maps;Carbohydrate metabolism	ko01100//Metabolic pathways;ko00500//Starch and sucrose metabolism	K00695;K00695	-	GO:0016157//sucrose synthase activity;GO:0016740//transferase activity;GO:0016757//transferase activity, transferring glycosyl groups	GO:0005985//sucrose metabolic process
MSTRG.12206	141	116	94	49	35	42	2.44	2.51	1.86	0.79	0.75	1.07	2.27	0.87	-1.383604991	5.71E-07	1.25E-05	--	uncharacterized protein LOC109944338 [Zea mays]	-	-	-	-	-	-	-
Zm00001d022590	338	272	153	86	123	75	2.79	2.9	1.66	0.67	1.25	0.96	2.45	0.96	-1.351675438	5.80E-07	1.26E-05	-	-	Organismal Systems	Environmental adaptation	ko04712//Circadian rhythm - plant	K12129	GO:0005622//intracellular;GO:0005634//nucleus;GO:0016020//membrane;GO:0016021//integral component of membrane	GO:0003677//DNA binding;GO:0004519//endonuclease activity;GO:0005515//protein binding	GO:0000160//phosphorelay signal transduction system;GO:0006281//DNA repair;GO:0090305//nucleic acid phosphodiester bond hydrolysis
Zm00001d036175	62	61	117	211	162	170	2.18	2.67	4.68	6.92	6.96	8.73	3.176666667	7.536666667	1.246412873	6.20E-07	1.34E-05	-	GDSL esterase/lipase APG	-	-	-	-	GO:0048046//apoplast	GO:0016788//hydrolase activity, acting on ester bonds	-
Zm00001d005624	45	37	56	159	90	88	1.67	1.71	2.37	5.51	4.09	4.78	1.916666667	4.793333333	1.322429815	6.21E-07	1.34E-05	-	Delta(8)-fatty-acid desaturase 2	-	-	-	-	GO:0016020//membrane;GO:0016021//integral component of membrane	GO:0016491//oxidoreductase activity	GO:0006629//lipid metabolic process;GO:0055114//oxidation-reduction process
MSTRG.15042	383	280	198	178	125	104	5.66	5.15	3.34	2.45	2.26	2.24	4.716666667	2.316666667	-1.02571717	7.28E-07	1.53E-05	--	hypothetical protein Zm00014a_026651 [Zea mays]	-	-	-	-	-	-	-
Zm00001d020862	53	35	50	115	98	111	0.69	0.57	0.74	1.41	1.57	2.12	0.666666667	1.7	1.350497247	7.29E-07	1.53E-05	-	Probable LRR receptor-like serine/threonine-protein kinase	-	-	-	-	GO:0005886//plasma membrane;GO:0009506//plasmodesma;GO:0016020//membrane;GO:0016021//integral component of membrane	GO:0000166//nucleotide binding;GO:0004672//protein kinase activity;GO:0004674//protein serine/threonine kinase activity;GO:0005515//protein binding;GO:0005524//ATP binding;GO:0016301//kinase activity;GO:0016740//transferase activity	GO:0006468//protein phosphorylation;GO:0016310//phosphorylation;GO:0046777//protein autophosphorylation
Zm00001d045436	358	248	198	123	120	117	10.12	8.74	6.37	3.25	4.15	4.84	8.41	4.08	-1.043536648	7.96E-07	1.65E-05	-	Aminomethyltransferase	-	-	-	-	GO:0005759//mitochondrial matrix	GO:0005515//protein binding;GO:0008168//methyltransferase activity;GO:0016740//transferase activity	GO:0016226//iron-sulfur cluster assembly;GO:0032259//methylation
MSTRG.29900	184	115	68	51	37	26	3.51	3.13	1.87	1.03	1.21	0.96	2.836666667	1.066666667	-1.411087227	8.05E-07	1.66E-05	RE1	copia-type pol polyprotein [Zea mays]	-	-	-	-	-	-	-
MSTRG.30267	182	165	96	55	46	55	3.47	3.98	2.21	1.03	1.05	1.6	3.22	1.226666667	-1.392317423	8.18E-07	1.68E-05	--	unknown [Zea mays]	-	-	-	-	-	-	-
MSTRG.26458	183	152	113	57	55	59	3.05	3.15	2.14	0.88	1.12	1.43	2.78	1.143333333	-1.281838807	8.46E-07	1.73E-05	ACLB-1	BnaC03g23050D [Brassica napus]	-	-	-	-	GO:0016020//membrane	GO:0016772//transferase activity, transferring phosphorus-containing groups	-
Zm00001d022390	6	5	6	64	20	33	0.23	0.24	0.26	2.29	0.94	1.85	0.243333333	1.693333333	2.798860128	8.88E-07	1.80E-05	-	Eukaryotic aspartyl protease family protein	-	-	-	-	-	GO:0004190//aspartic-type endopeptidase activity;GO:0008233//peptidase activity	GO:0006508//proteolysis;GO:0030163//protein catabolic process
Zm00001d015654	4	12	24	88	49	53	0.21	0.8	1.46	4.4	3.21	4.15	0.823333333	3.92	2.251305113	9.06E-07	1.83E-05	-	-	-	-	-	-	-	-	-
Zm00001d037733	293	169	173	129	85	75	11.78	8.47	7.92	4.84	4.18	4.41	9.39	4.476666667	-1.068700259	9.36E-07	1.88E-05	-	Aquaporin NIP-type	-	-	-	-	GO:0016020//membrane;GO:0016021//integral component of membrane	GO:0015267//channel activity	GO:0055085//transmembrane transport
Zm00001d032269	82	58	40	16	8	14	2.97	2.62	1.65	0.54	0.35	0.74	2.413333333	0.543333333	-2.151117733	9.40E-07	1.88E-05	-	-	-	-	-	-	-	-	-
MSTRG.29284	115	78	46	9	15	23	4.63	4	2.1	0.36	0.73	1.37	3.576666667	0.82	-2.124919855	1.06E-06	2.10E-05	--	hypothetical protein [Zea mays]	-	-	-	-	-	-	-
Zm00001d029903	48	44	64	189	100	87	2.36	2.7	3.58	8.67	6.01	6.25	2.88	6.976666667	1.276469094	1.07E-06	2.11E-05	-	Expansin-B4	-	-	-	-	GO:0005576//extracellular region	-	GO:0019953//sexual reproduction
Zm00001d025002	57	24	55	130	99	103	0.74	0.39	0.82	1.58	1.58	1.97	0.65	1.71	1.395484702	1.13E-06	2.23E-05	-	Putative leucine-rich repeat receptor protein kinase family protein	-	-	-	-	GO:0016020//membrane;GO:0016021//integral component of membrane	GO:0004672//protein kinase activity;GO:0005515//protein binding;GO:0005524//ATP binding;GO:0016301//kinase activity	GO:0006468//protein phosphorylation;GO:0016310//phosphorylation
Zm00001d013956	1785	1435	964	544	438	514	80.79	80.98	49.62	22.97	24.24	34.07	70.46333333	27.09333333	-1.378934823	1.13E-06	2.23E-05	tonoplast intrinsic protein3	tonoplast intrinsic protein3	-	-	-	-	GO:0005773//vacuole;GO:0005774//vacuolar membrane;GO:0016020//membrane;GO:0016021//integral component of membrane;GO:0032586//protein storage vacuole membrane	GO:0015250//water channel activity;GO:0015267//channel activity	GO:0006833//water transport;GO:0055085//transmembrane transport
Zm00001d029835	116	79	66	38	11	23	7.2	6.12	4.66	2.2	0.84	2.09	5.993333333	1.71	-1.80936229	1.15E-06	2.25E-05	-	plant/K24M7-17 protein	-	-	-	-	GO:0016020//membrane;GO:0016021//integral component of membrane	-	-
MSTRG.12076	172	98	74	37	32	37	2.43	1.73	1.19	0.49	0.56	0.76	1.783333333	0.603333333	-1.563549194	1.16E-06	2.27E-05	--	Cinful1 polyprotein [Zea mays]	-	-	-	-	-	-	-
Zm00001d052079	318	295	194	122	91	130	6.45	6.33	4.35	2.32	1.76	3.16	5.71	2.413333333	-1.242463549	1.36E-06	2.59E-05	lysine-ketoglutarate reductase/saccharopine dehydrogenase1	Lysine-ketoglutarate reductase/saccharopine dehydrogenase1	Metabolism;Metabolism;Metabolism	Global and overview maps;Global and overview maps;Amino acid metabolism	ko01100//Metabolic pathways;ko01110//Biosynthesis of secondary metabolites;ko00310//Lysine degradation	K14157;K14157;K14157	GO:0005737//cytoplasm;GO:0016020//membrane;GO:0016021//integral component of membrane	GO:0004753//saccharopine dehydrogenase activity;GO:0016491//oxidoreductase activity	GO:0019878//lysine biosynthetic process via aminoadipic acid;GO:0055114//oxidation-reduction process
Zm00001d031228	647	450	229	140	109	87	67.68	58.69	27.27	13.68	13.95	13.31	51.21333333	13.64666667	-1.907970862	1.42E-06	2.68E-05	-	-	-	-	-	-	GO:0016020//membrane;GO:0016021//integral component of membrane	-	-
Zm00001d033447	8068	6367	4217	1756	1856	2035	207.5	204.13	123.41	42.16	58.39	76.52	178.3466667	59.02333333	-1.595326948	1.49E-06	2.79E-05	globulin1	Globulin-1 S allele	-	-	-	-	GO:0016020//membrane;GO:0016021//integral component of membrane	GO:0045735//nutrient reservoir activity	-
Zm00001d045458	75	56	48	173	143	80	3.8	3.53	2.77	8.18	8.86	5.92	3.366666667	7.653333333	1.184767349	1.49E-06	2.79E-05	-	Protein EXORDIUM-like 3	-	-	-	-	GO:0009505//plant-type cell wall;GO:0009506//plasmodesma	-	GO:0080167//response to karrikin
Zm00001d029778	7614	6412	4605	2193	2185	2355	539.31	566.3	371.31	145.07	189.4	243.99	492.3066667	192.82	-1.352302575	1.49E-06	2.79E-05	metallothionein2	metallothionein2	-	-	-	-	-	GO:0008270//zinc ion binding;GO:0046872//metal ion binding	-
Zm00001d043730	2592	1900	1254	590	589	607	119.94	109.62	66.05	25.5	33.35	41.08	98.53666667	33.31	-1.564705314	1.54E-06	2.88E-05	-	Dehydrin Xero 1	-	-	-	-	GO:0005829//cytosol	-	GO:0009414//response to water deprivation;GO:0009415//response to water;GO:0009631//cold acclimation;GO:0009737//response to abscisic acid
Zm00001d041221	236	143	135	90	66	65	9.57	7.23	6.23	3.41	3.27	3.85	7.676666667	3.51	-1.129008975	1.69E-06	3.11E-05	-	Core-2/I-branching beta-16-N-acetylglucosaminyltransferase family protein	-	-	-	-	GO:0016020//membrane;GO:0016021//integral component of membrane	GO:0008375//acetylglucosaminyltransferase activity;GO:0016740//transferase activity;GO:0016757//transferase activity, transferring glycosyl groups	-
Zm00001d028992	451	391	235	129	132	174	15.09	16.32	8.95	4.03	5.41	8.52	13.45333333	5.986666667	-1.168138824	1.78E-06	3.25E-05	-	Thioredoxin-like 1-1 chloroplastic	-	-	-	-	GO:0005623//cell	-	GO:0045454//cell redox homeostasis
Zm00001d021191	255	168	166	96	100	74	7.33	6.02	5.45	2.58	3.52	3.1	6.266666667	3.066666667	-1.031026896	1.81E-06	3.30E-05	bZIP-transcription factor 22	Basic-leucine zipper (bZIP) transcription factor family protein	-	-	-	-	GO:0005634//nucleus	GO:0003700//transcription factor activity, sequence-specific DNA binding	GO:0006355//regulation of transcription, DNA-templated
Zm00001d030532	76	55	77	189	136	97	2.75	2.52	3.19	6.42	6.08	5.17	2.82	5.89	1.062572471	1.85E-06	3.36E-05	Homeobox-transcription factor 127	Homeobox-leucine zipper protein ATHB-6	-	-	-	-	GO:0005634//nucleus	GO:0003677//DNA binding;GO:0003700//transcription factor activity, sequence-specific DNA binding;GO:0043565//sequence-specific DNA binding	GO:0006355//regulation of transcription, DNA-templated;GO:0045893//positive regulation of transcription, DNA-templated
Zm00001d027367	244	179	141	98	89	67	7.45	6.8	4.91	2.75	3.31	2.99	6.386666667	3.016666667	-1.082107864	1.89E-06	3.41E-05	pyrimidine deaminase1	pyrimidine deaminase1	Metabolism;Metabolism;Metabolism	Global and overview maps;Global and overview maps;Metabolism of cofactors and vitamins	ko01100//Metabolic pathways;ko01110//Biosynthesis of secondary metabolites;ko00740//Riboflavin metabolism	K11752;K11752;K11752	GO:0009507//chloroplast;GO:0009536//plastid;GO:0009570//chloroplast stroma;GO:0016020//membrane;GO:0016021//integral component of membrane	GO:0003824//catalytic activity;GO:0008270//zinc ion binding;GO:0008835//diaminohydroxyphosphoribosylaminopyrimidine deaminase activity;GO:0016787//hydrolase activity;GO:0046872//metal ion binding	GO:0009231//riboflavin biosynthetic process;GO:0055114//oxidation-reduction process
Zm00001d008898	54	47	91	197	126	112	2.35	2.67	4.51	8.02	6.72	7.14	3.176666667	7.293333333	1.199064619	2.04E-06	3.63E-05	-	Peroxidase 68	-	-	-	-	GO:0005576//extracellular region	GO:0004601//peroxidase activity;GO:0016491//oxidoreductase activity;GO:0020037//heme binding;GO:0046872//metal ion binding	GO:0006979//response to oxidative stress;GO:0042744//hydrogen peroxide catabolic process;GO:0055114//oxidation-reduction process;GO:0098869//cellular oxidant detoxification
Zm00001d043226	127	131	216	355	243	317	3.45	4.43	6.67	9	8.07	12.58	4.85	9.883333333	1.027012952	2.13E-06	3.77E-05	-	Polyphenol oxidase chloroplastic	Metabolism;Metabolism;Metabolism;Metabolism	Global and overview maps;Global and overview maps;Amino acid metabolism;Biosynthesis of other secondary metabolites	ko01100//Metabolic pathways;ko01110//Biosynthesis of secondary metabolites;ko00350//Tyrosine metabolism;ko00950//Isoquinoline alkaloid biosynthesis	K00422;K00422;K00422;K00422	-	GO:0004097//catechol oxidase activity;GO:0016491//oxidoreductase activity;GO:0046872//metal ion binding	GO:0046148//pigment biosynthetic process;GO:0055114//oxidation-reduction process
MSTRG.23878	107	111	100	44	24	42	2.27	3.09	2.5	1.09	0.79	1.57	2.62	1.15	-1.187932951	2.16E-06	3.81E-05	--	hypothetical protein ZeamMp106 [Zea mays subsp. mays] [Zea mays]	-	-	-	-	-	-	-
Zm00001d034769	111	87	71	18	25	32	3.99	3.9	2.91	0.6	1.1	1.68	3.6	1.126666667	-1.675936161	2.23E-06	3.93E-05	-	cytochrome P450 family 722 subfamily A polypeptide 1	-	-	-	-	GO:0016020//membrane;GO:0016021//integral component of membrane	GO:0004497//monooxygenase activity;GO:0005506//iron ion binding;GO:0016491//oxidoreductase activity;GO:0016705//oxidoreductase activity, acting on paired donors, with incorporation or reduction of molecular oxygen;GO:0020037//heme binding;GO:0046872//metal ion binding	GO:0007275//multicellular organism development;GO:0010268//brassinosteroid homeostasis;GO:0016125//sterol metabolic process;GO:0016132//brassinosteroid biosynthetic process;GO:0055114//oxidation-reduction process
Zm00001d027832	2380	1833	1189	646	643	597	116.37	111.75	66.18	29.5	38.47	42.69	98.1	36.88666667	-1.411153713	2.25E-06	3.95E-05	-	Embryonic protein DC-8	-	-	-	-	-	-	-
MSTRG.29095	182	152	138	75	70	65	2.24	2.54	1.77	0.95	0.93	1.39	2.183333333	1.09	-1.002204271	2.28E-06	3.98E-05	--	Pectinesterase, partial [Zea mays]	-	-	-	-	-	-	-
Zm00001d044156	211	175	146	107	74	70	8.14	8.34	6.42	3.87	3.43	3.99	7.633333333	3.763333333	-1.020302112	2.33E-06	4.05E-05	-	cytochrome P450 family 72 subfamily A polypeptide 8	-	-	-	-	-	GO:0004497//monooxygenase activity;GO:0005506//iron ion binding;GO:0016491//oxidoreductase activity;GO:0016705//oxidoreductase activity, acting on paired donors, with incorporation or reduction of molecular oxygen;GO:0020037//heme binding;GO:0046872//metal ion binding	GO:0055114//oxidation-reduction process
Zm00001d022251	62	53	91	206	137	102	1.93	2.08	3.28	6.12	5.39	4.83	2.43	5.446666667	1.164417264	2.49E-06	4.28E-05	-	Ras-related protein RABA5a	Cellular Processes	Transport and catabolism	ko04144//Endocytosis	K07904	GO:0005774//vacuolar membrane;GO:0005886//plasma membrane;GO:0012505//endomembrane system	GO:0003924//GTPase activity;GO:0005525//GTP binding	GO:0006886//intracellular protein transport;GO:0032482//Rab protein signal transduction
MSTRG.4357	196	171	119	76	68	63	2.69	2.91	1.86	0.97	1.13	1.25	2.486666667	1.116666667	-1.155014535	2.68E-06	4.57E-05	--	uncharacterized abhydrolase domain-containing protein DDB_G0269086-like [Sorghum bicolor]	-	-	-	-	-	-	-
Zm00001d012670	148	159	89	51	47	47	3.01	4.03	2.06	0.97	1.17	1.39	3.033333333	1.176666667	-1.366198362	2.71E-06	4.61E-05	-	-	-	-	-	-	-	-	-
ZeamMp032	207	129	132	66	76	54	7.2	5.6	5.23	2.14	3.24	2.75	6.01	2.71	-1.149072139	2.96E-06	4.98E-05	-	nad4	-	-	-	-	GO:0005739//mitochondrion;GO:0005747//mitochondrial respiratory chain complex I;GO:0016020//membrane;GO:0016021//integral component of membrane;GO:0031966//mitochondrial membrane;GO:0045271//respiratory chain complex I;GO:0070469//respiratory chain	GO:0003954//NADH dehydrogenase activity;GO:0008137//NADH dehydrogenase (ubiquinone) activity;GO:0048039//ubiquinone binding	GO:0009060//aerobic respiration;GO:0015990//electron transport coupled proton transport;GO:0042773//ATP synthesis coupled electron transport;GO:0055114//oxidation-reduction process
Zm00001d052018	237	158	123	71	82	59	6.65	5.53	3.93	1.86	2.81	2.42	5.37	2.363333333	-1.184098961	3.00E-06	5.03E-05	DBP-transcription factor 1	Probable protein phosphatase 2C 22	-	-	-	-	-	GO:0003824//catalytic activity;GO:0004722//protein serine/threonine phosphatase activity;GO:0004724//magnesium-dependent protein serine/threonine phosphatase activity	GO:0006470//protein dephosphorylation
Zm00001d027928	165	174	105	50	51	61	10.47	13.77	7.58	2.96	3.96	5.66	10.60666667	4.193333333	-1.338801913	3.00E-06	5.03E-05	AP2-EREBP-transcription factor 181	-	-	-	-	-	GO:0005634//nucleus	GO:0003677//DNA binding;GO:0003700//transcription factor activity, sequence-specific DNA binding	GO:0006351//transcription, DNA-templated;GO:0006355//regulation of transcription, DNA-templated
Zm00001d019078	128	92	119	52	45	39	3.49	3.12	3.7	1.33	1.5	1.56	3.436666667	1.463333333	-1.231751488	3.08E-06	5.14E-05	-	AAA-ATPase ASD mitochondrial	-	-	-	-	GO:0016020//membrane;GO:0016021//integral component of membrane	GO:0000166//nucleotide binding;GO:0005524//ATP binding	-
Zm00001d009741	110	130	84	49	32	37	1.94	2.91	1.64	0.79	0.74	1	2.163333333	0.843333333	-1.359081093	3.51E-06	5.77E-05	-	Phosphatidylinositol 4-kinase gamma 3	-	-	-	-	GO:0005773//vacuole;GO:0005829//cytosol;GO:0016020//membrane;GO:0016021//integral component of membrane	GO:0004430//1-phosphatidylinositol 4-kinase activity;GO:0004674//protein serine/threonine kinase activity;GO:0005515//protein binding;GO:0016301//kinase activity;GO:0016740//transferase activity	GO:0009651//response to salt stress;GO:0016310//phosphorylation;GO:0046777//protein autophosphorylation;GO:0046854//phosphatidylinositol phosphorylation
Zm00001d041660	67	26	59	146	126	82	3	1.43	2.98	6.07	6.84	5.35	2.47	6.086666667	1.301141318	3.73E-06	6.08E-05	phytase1	phytase1	-	-	-	-	GO:0016020//membrane;GO:0016021//integral component of membrane	-	-
Zm00001d006397	2210	1590	1115	692	685	565	79.3	71.14	45.54	23.19	30.08	29.65	65.32666667	27.64	-1.240914411	3.77E-06	6.13E-05	-	UDP-glycosyltransferase 85A7	-	-	-	-	GO:0043231//intracellular membrane-bounded organelle	GO:0008194//UDP-glycosyltransferase activity;GO:0016740//transferase activity;GO:0016757//transferase activity, transferring glycosyl groups;GO:0016758//transferase activity, transferring hexosyl groups	-
Zm00001d047582	2387	1598	1119	680	609	581	81.58	68.09	43.53	21.7	25.47	29.03	64.4	25.4	-1.342232191	4.02E-06	6.44E-05	galactinol synthase3	galactinol synthase3	Metabolism	Carbohydrate metabolism	ko00052//Galactose metabolism	K18819	-	GO:0016740//transferase activity;GO:0016757//transferase activity, transferring glycosyl groups;GO:0047216//inositol 3-alpha-galactosyltransferase activity	GO:0006012//galactose metabolic process
Zm00001d038891	420	230	221	919	979	455	11.16	7.9	7.36	23.05	32.53	18.26	8.806666667	24.61333333	1.482772086	4.29E-06	6.81E-05	-	Phosphoethanolamine N-methyltransferase 3	Metabolism	Lipid metabolism	ko00564//Glycerophospholipid metabolism	K05929	-	GO:0000234//phosphoethanolamine N-methyltransferase activity;GO:0008168//methyltransferase activity;GO:0016740//transferase activity	GO:0006656//phosphatidylcholine biosynthetic process;GO:0032259//methylation
MSTRG.2043	132	102	52	27	30	27	2.37	2.27	1.06	0.46	0.67	0.71	1.9	0.613333333	-1.631256153	4.50E-06	7.09E-05	--	Opie2 gag protein [Zea mays]	-	-	-	-	-	-	-
Zm00001d026017	164	139	70	53	44	35	4.48	4.74	2.19	1.35	1.46	1.39	3.803333333	1.4	-1.441837559	4.58E-06	7.19E-05	MYB-related-transcription factor 111	Protein REVEILLE 1	-	-	-	-	GO:0005634//nucleus	GO:0003677//DNA binding	-
Zm00001d010104	110	105	100	32	52	27	5.4	6.39	5.54	1.47	3.11	1.93	5.776666667	2.17	-1.412542206	4.88E-06	7.60E-05	-	Ubiquinone biosynthesis O-methyltransferase mitochondrial	-	-	-	-	-	GO:0008168//methyltransferase activity;GO:0008425//2-polyprenyl-6-methoxy-1,4-benzoquinone methyltransferase activity;GO:0016740//transferase activity	GO:0006744//ubiquinone biosynthetic process;GO:0032259//methylation
Zm00001d006010	2171	1948	3212	6472	4632	4079	93.99	105.15	158.29	261.67	245.4	258.29	119.1433333	255.12	1.098477775	4.98E-06	7.75E-05	-	-	-	-	-	-	-	-	-
Zm00001d038824	216	153	139	89	64	76	4.36	3.94	3.46	1.66	1.46	2.14	3.92	1.753333333	-1.160753356	5.10E-06	7.92E-05	umc132a(chk)	Probable choline kinase 2	Metabolism;Metabolism	Global and overview maps;Lipid metabolism	ko01100//Metabolic pathways;ko00564//Glycerophospholipid metabolism	K14156;K14156	-	GO:0016301//kinase activity	GO:0016310//phosphorylation
Zm00001d050434	106	87	171	303	218	175	1.98	2.04	3.64	5.42	4.96	4.95	2.553333333	5.11	1.0009414	5.38E-06	8.29E-05	-	Poly(A)-specific ribonuclease PARN-like	-	-	-	-	GO:0005737//cytoplasm	GO:0000175//3'-5'-exoribonuclease activity;GO:0003676//nucleic acid binding;GO:0003723//RNA binding	GO:0090503//RNA phosphodiester bond hydrolysis, exonucleolytic
Zm00001d017807	24	24	36	101	69	56	1	1.24	1.7	3.92	3.51	3.4	1.313333333	3.61	1.458765708	5.49E-06	8.42E-05	-	-	-	-	-	-	GO:0016020//membrane;GO:0016021//integral component of membrane	-	-
MSTRG.15474	93	87	56	31	23	22	2.22	3.12	1.52	0.69	0.69	0.77	2.286666667	0.716666667	-1.673871917	5.73E-06	8.75E-05	--	unknown [Zea mays]	-	-	-	-	-	-	-
Zm00001d002856	212	148	90	62	59	51	11.51	10.02	5.56	3.14	3.92	4.05	9.03	3.703333333	-1.285901577	6.08E-06	9.23E-05	-	E3 ubiquitin-protein ligase RMA1	-	-	-	-	GO:0016020//membrane;GO:0016021//integral component of membrane;GO:0036513//Derlin-1 retrotranslocation complex	GO:0016874//ligase activity;GO:0044390//ubiquitin-like protein conjugating enzyme binding;GO:0046872//metal ion binding;GO:0061630//ubiquitin protein ligase activity	GO:0006511//ubiquitin-dependent protein catabolic process;GO:0016567//protein ubiquitination;GO:0071712//ER-associated misfolded protein catabolic process
Zm00001d052958	1570	1273	980	490	523	528	68.77	69.53	48.87	20.05	28.04	33.83	62.39	27.30666667	-1.192061595	6.10E-06	9.24E-05	-	Antimicrobial peptide MBP-1	-	-	-	-	-	-	GO:0050832//defense response to fungus
Zm00001d013097	78	59	89	216	113	123	1.79	1.69	2.33	4.64	3.18	4.14	1.936666667	3.986666667	1.041607321	6.20E-06	9.37E-05	-	O-Glycosyl hydrolases family 17 protein	-	-	-	-	GO:0046658//anchored component of plasma membrane	GO:0004553//hydrolase activity, hydrolyzing O-glycosyl compounds;GO:0016787//hydrolase activity;GO:0016798//hydrolase activity, acting on glycosyl bonds	GO:0005975//carbohydrate metabolic process;GO:0008152//metabolic process
Zm00001d038768	107	51	105	233	158	125	4.35	2.58	4.86	8.84	7.86	7.43	3.93	8.043333333	1.033264197	6.45E-06	9.67E-05	-	Reticulon-like protein B4	-	-	-	-	GO:0005783//endoplasmic reticulum;GO:0005789//endoplasmic reticulum membrane;GO:0016020//membrane;GO:0016021//integral component of membrane	-	-
Zm00001d032331	186	126	68	61	35	36	6.22	5.25	2.59	1.9	1.43	1.76	4.686666667	1.696666667	-1.465859033	6.65E-06	9.92E-05	-	Peptidyl-prolyl cis-trans isomerase	-	-	-	-	GO:0009507//chloroplast;GO:0009534//chloroplast thylakoid;GO:0009535//chloroplast thylakoid membrane;GO:0009570//chloroplast stroma;GO:0009579//thylakoid;GO:0031977//thylakoid lumen	GO:0003755//peptidyl-prolyl cis-trans isomerase activity;GO:0016853//isomerase activity	GO:0000413//protein peptidyl-prolyl isomerization;GO:0042742//defense response to bacterium
Zm00001d048625	69	36	75	159	103	122	3.35	2.18	4.15	7.22	6.13	8.68	3.226666667	7.343333333	1.186390542	6.72E-06	9.99E-05	-	O-methyltransferase ZRP4	Metabolism	Biosynthesis of other secondary metabolites	ko00945//Stilbenoid, diarylheptanoid and gingerol biosynthesis	K16040	-	GO:0008168//methyltransferase activity;GO:0008171//O-methyltransferase activity;GO:0008757//S-adenosylmethionine-dependent methyltransferase activity;GO:0016740//transferase activity;GO:0046983//protein dimerization activity	GO:0019438//aromatic compound biosynthetic process;GO:0032259//methylation
Zm00001d027285	13	10	6	74	31	28	0.37	0.36	0.2	1.98	1.09	1.18	0.31	1.416666667	2.19216022	6.74E-06	0.000100079	-	Protein NRT1/ PTR FAMILY 6.3	-	-	-	-	GO:0016020//membrane;GO:0016021//integral component of membrane	GO:0015112//nitrate transmembrane transporter activity;GO:0022857//transmembrane transporter activity	GO:0006857//oligopeptide transport;GO:0010167//response to nitrate;GO:0015706//nitrate transport;GO:0055085//transmembrane transport
Zm00001d029140	215	164	149	89	89	73	6.71	6.45	5.34	2.59	3.29	3.36	6.166666667	3.08	-1.001560514	7.05E-06	0.000104047	asg75	alpha/beta-Hydrolases superfamily protein	-	-	-	-	-	GO:0016787//hydrolase activity	GO:0006629//lipid metabolic process
Zm00001d044839	25	24	68	163	87	89	1.35	1.62	4.18	8.23	5.75	7.04	2.383333333	7.006666667	1.555747522	7.17E-06	0.000105432	-	Transcription factor PRE3	-	-	-	-	GO:0005634//nucleus;GO:0005737//cytoplasm	GO:0046983//protein dimerization activity	GO:0009741//response to brassinosteroid
Zm00001d002278	7	7	11	50	33	30	0.45	0.56	0.8	2.97	2.57	2.79	0.603333333	2.776666667	2.202326798	7.28E-06	0.000106903	-	OSJNBa0058K23.15 protein; protein	-	-	-	-	GO:0016020//membrane;GO:0016021//integral component of membrane	GO:0004252//serine-type endopeptidase activity	GO:0006508//proteolysis
Zm00001d025508	157	147	87	66	42	47	12.43	14.51	7.84	4.88	4.07	5.44	11.59333333	4.796666667	-1.273191341	7.55E-06	0.000110724	-	Class IV heat shock protein	-	-	-	-	GO:0005783//endoplasmic reticulum	GO:0043621//protein self-association;GO:0051082//unfolded protein binding	GO:0000302//response to reactive oxygen species;GO:0006457//protein folding;GO:0009408//response to heat;GO:0009651//response to salt stress;GO:0042542//response to hydrogen peroxide;GO:0051259//protein oligomerization
Zm00001d005699	163	128	98	56	45	55	5.27	5.16	3.61	1.69	1.78	2.6	4.68	2.023333333	-1.209774514	8.16E-06	0.000117874	-	Ubiquitin-protein ligase	-	-	-	-	GO:0005634//nucleus;GO:0005737//cytoplasm	GO:0004842//ubiquitin-protein transferase activity;GO:0005515//protein binding;GO:0016874//ligase activity	GO:0016567//protein ubiquitination
MSTRG.27549	277	186	146	98	93	86	3.91	3.27	2.35	1.29	1.6	1.78	3.176666667	1.556666667	-1.029053664	8.17E-06	0.000117921	--	hypothetical protein [Zea mays]	-	-	-	-	-	-	-
MSTRG.11049	144	125	86	64	38	41	4.66	5.04	3.18	1.95	1.49	1.96	4.293333333	1.8	-1.254101281	8.42E-06	0.000121333	--	hypothetical protein Zm00014a_026651 [Zea mays]	-	-	-	-	-	-	-
MSTRG.23960	241	138	131	79	82	61	4.99	3.56	3.09	1.54	2.08	1.85	3.88	1.823333333	-1.08947832	8.56E-06	0.000122745	--	hypothetical protein ZEAMMB73_Zm00001d019778 [Zea mays]	-	-	-	-	-	-	-
Zm00001d042658	16	14	38	96	60	58	0.76	0.73	1.83	3.85	3.07	3.5	1.106666667	3.473333333	1.650100131	8.64E-06	0.000123851	-	Adenine nucleotide alpha hydrolases-like superfamily protein	-	-	-	-	-	GO:0016787//hydrolase activity	-
Zm00001d022211	116	92	58	27	35	24	6.91	6.83	3.93	1.5	2.55	2.09	5.89	2.046666667	-1.524991479	9.79E-06	0.000136918	-	-	-	-	-	-	GO:0016020//membrane;GO:0016021//integral component of membrane	-	-
Zm00001d044106	141	121	66	57	32	30	5.12	5.48	2.73	1.93	1.42	1.59	4.443333333	1.646666667	-1.432093834	9.86E-06	0.000137661	-	UDP-glycosyltransferase 73B3	-	-	-	-	GO:0016020//membrane;GO:0016021//integral component of membrane;GO:0043231//intracellular membrane-bounded organelle	GO:0008194//UDP-glycosyltransferase activity;GO:0016740//transferase activity;GO:0016757//transferase activity, transferring glycosyl groups;GO:0016758//transferase activity, transferring hexosyl groups;GO:0080043//quercetin 3-O-glucosyltransferase activity;GO:0080044//quercetin 7-O-glucosyltransferase activity	-
MSTRG.15871	196	226	156	115	96	70	4.12	5.92	3.73	2.26	2.47	2.15	4.59	2.293333333	-1.001048089	1.03E-05	0.000142661	--	Os02g0668350, partial [Oryza sativa Japonica Group]	-	-	-	-	-	-	-
Zm00001d002004	2469	2106	3526	7949	4995	4145	92.7	98.55	150.27	278.24	229.47	226.73	113.84	244.8133333	1.104674567	1.16E-05	0.000157874	-	Peroxidase 16	Metabolism;Metabolism;Metabolism	Global and overview maps;Global and overview maps;Biosynthesis of other secondary metabolites	ko01100//Metabolic pathways;ko01110//Biosynthesis of secondary metabolites;ko00940//Phenylpropanoid biosynthesis	K00430;K00430;K00430	GO:0005576//extracellular region	GO:0004601//peroxidase activity;GO:0016491//oxidoreductase activity;GO:0020037//heme binding;GO:0046872//metal ion binding	GO:0006979//response to oxidative stress;GO:0042744//hydrogen peroxide catabolic process;GO:0055114//oxidation-reduction process;GO:0098869//cellular oxidant detoxification
Zm00001d011352	51	43	120	223	155	129	0.84	0.89	2.26	3.44	3.13	3.12	1.33	3.23	1.280107919	1.19E-05	0.000161233	-	Electron transporter	-	-	-	-	GO:0005623//cell	GO:0005515//protein binding	GO:0045454//cell redox homeostasis
Zm00001d018525	104	82	156	304	163	188	2.76	2.71	4.59	7.72	5.24	7.37	3.353333333	6.776666667	1.01497991	1.22E-05	0.000165023	-	Plant intracellular Ras-group-related LRR protein 9	-	-	-	-	-	GO:0005515//protein binding	-
Zm00001d044426	124	90	74	34	32	37	5.35	4.84	3.63	1.37	1.69	2.33	4.606666667	1.796666667	-1.358400438	1.23E-05	0.000166157	-	DnaJ-like protein	-	-	-	-	GO:0005634//nucleus;GO:0005737//cytoplasm	-	-
Zm00001d025738	201	129	104	68	47	62	3.71	2.97	2.19	1.17	1.06	1.67	2.956666667	1.3	-1.185459981	1.30E-05	0.000174026	-	Sister chromatid cohesion 1 protein 2	-	-	-	-	GO:0000228//nuclear chromosome;GO:0000798//nuclear cohesin complex;GO:0008278//cohesin complex	GO:0003682//chromatin binding;GO:0005515//protein binding	GO:0006302//double-strand break repair;GO:0007062//sister chromatid cohesion
MSTRG.18863	140	104	76	62	34	29	3.57	3.31	2.21	1.48	1.06	1.08	3.03	1.206666667	-1.328290597	1.40E-05	0.000186541	--	uncharacterized protein LOC100272655 [Zea mays]	-	-	-	-	-	-	-
MSTRG.20119	108	67	43	28	18	18	3.23	2.51	1.47	0.78	0.66	0.79	2.403333333	0.743333333	-1.692955549	1.41E-05	0.000186592	--	hypothetical protein Zm00014a_038282 [Zea mays]	-	-	-	-	-	-	-
MSTRG.11713	175	155	137	76	63	75	1.88	2.07	1.67	0.76	0.83	1.17	1.873333333	0.92	-1.025901863	1.45E-05	0.000190838	--	hypothetical protein Zm00014a_026897 [Zea mays]	-	-	-	-	-	-	-
Zm00001d052060	1509	1036	797	405	379	437	26.05	22.15	15.49	6.42	7.91	11.03	21.23	8.453333333	-1.328512126	1.51E-05	0.000196653	trehalose-6-phosphate synthase10	trehalose-6-phosphate synthase10	-	-	-	-	GO:0005737//cytoplasm;GO:0005829//cytosol	GO:0003824//catalytic activity;GO:0004805//trehalose-phosphatase activity;GO:0016787//hydrolase activity	GO:0005992//trehalose biosynthetic process;GO:0016311//dephosphorylation;GO:0070413//trehalose metabolism in response to stress
Zm00001d032519	1023	742	458	274	224	253	29.56	26.69	14.87	7.4	7.97	10.73	23.70666667	8.7	-1.446205517	1.59E-05	0.000205929	-	Expressed protein; protein	-	-	-	-	-	-	GO:0009737//response to abscisic acid
Zm00001d003895	71	72	45	173	120	90	1.99	2.43	1.45	4.5	4.1	3.7	1.956666667	4.1	1.067225907	1.62E-05	0.000209945	-	Serine carboxypeptidase-like 46	-	-	-	-	GO:0005773//vacuole	GO:0004180//carboxypeptidase activity;GO:0004185//serine-type carboxypeptidase activity;GO:0008233//peptidase activity;GO:0016787//hydrolase activity	GO:0006508//proteolysis;GO:0051603//proteolysis involved in cellular protein catabolic process
Zm00001d019672	196	178	158	117	93	64	7.8	8.66	7.83	4.43	4.06	3.36	8.096666667	3.95	-1.035475431	1.63E-05	0.000210647	-	Type I inositol polyphosphate 5-phosphatase 2	-	-	-	-	-	GO:0004439//phosphatidylinositol-4,5-bisphosphate 5-phosphatase activity;GO:0004445//inositol-polyphosphate 5-phosphatase activity;GO:0034485//phosphatidylinositol-3,4,5-trisphosphate 5-phosphatase activity	GO:0009737//response to abscisic acid;GO:0009845//seed germination;GO:0032957//inositol trisphosphate metabolic process;GO:0046855//inositol phosphate dephosphorylation;GO:0046856//phosphatidylinositol dephosphorylation;GO:0090351//seedling development
Zm00001d023723	194	156	91	68	57	56	7.18	7.2	3.83	2.34	2.57	3.02	6.07	2.643333333	-1.199338151	1.65E-05	0.000213223	-	DNAJ protein JJJ1 homolog	-	-	-	-	-	GO:0003676//nucleic acid binding;GO:0008270//zinc ion binding;GO:0046872//metal ion binding	-
Zm00001d028554	2997	2130	1496	1145	952	846	65.86	58.29	37.45	23.44	25.61	27.18	53.86666667	25.41	-1.083996417	1.67E-05	0.000215012	-	Cytosolic enolase 3	-	-	-	-	GO:0000015//phosphopyruvate hydratase complex	GO:0000287//magnesium ion binding;GO:0004634//phosphopyruvate hydratase activity	GO:0006096//glycolytic process
Zm00001d037769	109	76	52	208	122	131	4.34	3.77	2.36	7.74	5.95	7.63	3.49	7.106666667	1.025945996	1.72E-05	0.000219889	C3H-transcription factor 339	Zinc finger CCCH domain-containing protein 23	-	-	-	-	-	GO:0046872//metal ion binding	-
MSTRG.4117	113	86	73	40	32	32	2.92	2.77	2.14	0.96	1.01	1.21	2.61	1.06	-1.299985542	1.77E-05	0.000226043	--	uncharacterized protein LOC100382445 [Zea mays]	-	-	-	-	-	-	-
Zm00001d010907	79	52	108	210	159	106	2.27	1.77	3.52	5.58	5.57	4.48	2.52	5.21	1.047859639	1.85E-05	0.000235895	MYB-transcription factor 30	Putative MYB DNA-binding domain superfamily protein	-	-	-	-	GO:0005634//nucleus	GO:0003677//DNA binding;GO:0003700//transcription factor activity, sequence-specific DNA binding;GO:0043565//sequence-specific DNA binding;GO:0044212//transcription regulatory region DNA binding	GO:0006355//regulation of transcription, DNA-templated;GO:0010119//regulation of stomatal movement;GO:0030154//cell differentiation
Zm00001d009382	336	268	160	131	106	118	37.9	37.7	20.55	13.8	14.63	19.47	32.05	15.96666667	-1.005261202	2.01E-05	0.00025178	-	Late embryogeneis abundant protein Lea14-A%3B Late embryogenesis abundant protein Lea14-A	-	-	-	-	GO:0005829//cytosol	-	GO:0009269//response to desiccation
MSTRG.30268	123	93	80	44	37	37	3.41	3.23	2.52	1.13	1.24	1.51	3.053333333	1.293333333	-1.239290946	2.03E-05	0.000254401	--	unknown [Zea mays]	-	-	-	-	-	-	-
Zm00001d006509	184	136	118	71	77	52	5.97	5.5	4.36	2.15	3.06	2.47	5.276666667	2.56	-1.043483039	2.05E-05	0.000255721	-	Septum-promoting GTP-binding protein 1	-	-	-	-	GO:0005622//intracellular;GO:0012505//endomembrane system	GO:0003924//GTPase activity;GO:0005525//GTP binding	GO:0006886//intracellular protein transport;GO:0032482//Rab protein signal transduction
Zm00001d003376	192	156	138	110	71	63	4.76	3.87	3.46	1.79	1.98	1.77	4.03	1.846666667	-1.125856363	2.07E-05	0.000258185	-	-	-	-	-	-	GO:0016020//membrane;GO:0016021//integral component of membrane	-	-
Zm00001d047096	53	52	64	110	112	123	2.19	2.68	3.01	4.25	5.66	7.43	2.626666667	5.78	1.137836364	2.14E-05	0.000265942	-	Expansin-B4	-	-	-	-	GO:0005576//extracellular region	-	GO:0019953//sexual reproduction
Zm00001d033154	97	124	91	44	43	37	3.28	5.2	3.5	1.4	1.76	1.84	3.993333333	1.666666667	-1.260627908	2.16E-05	0.000267045	-	-	-	-	-	-	-	-	-
Zm00001d047560	154	141	93	59	62	44	8.57	9.79	5.89	3.07	4.22	3.58	8.083333333	3.623333333	-1.157632807	2.17E-05	0.000267302	-	Protein binding protein%3B Putative RING zinc finger domain superfamily protein isoform 1%3B Putative RING zinc finger domain superfamily protein isoform 2	-	-	-	-	GO:0005737//cytoplasm	GO:0061630//ubiquitin protein ligase activity	GO:0016567//protein ubiquitination
Zm00001d036925	157	125	83	68	43	42	7.06	7.01	4.25	2.85	2.37	2.76	6.106666667	2.66	-1.198958852	2.30E-05	0.000281014	-	Protein kinase Kelch repeat:Kelch	-	-	-	-	-	GO:0005515//protein binding;GO:0016301//kinase activity	GO:0016310//phosphorylation
Zm00001d009418	165	125	95	58	61	46	4.57	4.1	2.99	1.39	1.97	1.95	3.886666667	1.77	-1.134784022	2.37E-05	0.00028846	-	alpha/beta-Hydrolases superfamily protein	-	-	-	-	-	GO:0016787//hydrolase activity	-
Zm00001d050082	20	17	39	96	65	51	1.03	1.09	2.28	4.61	4.09	3.84	1.466666667	4.18	1.510961919	2.39E-05	0.000290331	-	Pectinesterase	-	-	-	-	GO:0005618//cell wall	GO:0004857//enzyme inhibitor activity;GO:0016787//hydrolase activity;GO:0030599//pectinesterase activity;GO:0045330//aspartyl esterase activity;GO:0046910//pectinesterase inhibitor activity	GO:0042545//cell wall modification;GO:0043086//negative regulation of catalytic activity
Zm00001d042641	43	34	112	205	131	132	1.12	0.94	3.13	4.37	3.68	4.51	1.73	4.186666667	1.275030021	2.40E-05	0.000290331	-	RNA-binding (RRM/RBD/RNP motifs) family protein	-	-	-	-	GO:0005634//nucleus;GO:0016020//membrane;GO:0016021//integral component of membrane;GO:1990904//ribonucleoprotein complex	GO:0003676//nucleic acid binding;GO:0003723//RNA binding;GO:0003729//mRNA binding	GO:0006397//mRNA processing;GO:0051252//regulation of RNA metabolic process
Zm00001d052961	59	76	42	21	19	11	1.09	1.75	0.88	0.36	0.41	0.3	1.24	0.356666667	-1.797691825	2.49E-05	0.000300204	-	Protein ROOT HAIR DEFECTIVE 3 homolog 2	-	-	-	-	GO:0005737//cytoplasm;GO:0005783//endoplasmic reticulum;GO:0005789//endoplasmic reticulum membrane;GO:0016020//membrane;GO:0016021//integral component of membrane	GO:0000166//nucleotide binding;GO:0003924//GTPase activity;GO:0005525//GTP binding;GO:0016787//hydrolase activity	GO:0007029//endoplasmic reticulum organization;GO:0016320//endoplasmic reticulum membrane fusion;GO:0048309//endoplasmic reticulum inheritance
Zm00001d042922	1812	1273	887	666	548	512	44.87	40.04	24.5	15.06	16.47	18.14	36.47	16.55666667	-1.139297954	2.55E-05	0.000306342	-	Probable mediator of RNA polymerase II transcription subunit 37c	Genetic Information Processing;Genetic Information Processing;Cellular Processes	Folding, sorting and degradation;Transcription;Transport and catabolism	ko04141//Protein processing in endoplasmic reticulum;ko03040//Spliceosome;ko04144//Endocytosis	K03283;K03283;K03283	GO:0005737//cytoplasm	GO:0000166//nucleotide binding;GO:0005524//ATP binding;GO:0016887//ATPase activity;GO:0031072//heat shock protein binding;GO:0042623//ATPase activity, coupled;GO:0044183//protein binding involved in protein folding;GO:0051082//unfolded protein binding;GO:0051787//misfolded protein binding	GO:0006986//response to unfolded protein;GO:0034605//cellular response to heat;GO:0034620//cellular response to unfolded protein;GO:0042026//protein refolding;GO:0051085//chaperone mediated protein folding requiring cofactor
Zm00001d009060	5	4	14	39	40	28	0.09	0.09	0.3	0.68	0.91	0.76	0.16	0.783333333	2.291554446	2.57E-05	0.000307767	-	Probable beta-D-xylosidase 5	Metabolism;Metabolism	Global and overview maps;Carbohydrate metabolism	ko01100//Metabolic pathways;ko00520//Amino sugar and nucleotide sugar metabolism	K15920;K15920	GO:0009505//plant-type cell wall	GO:0004553//hydrolase activity, hydrolyzing O-glycosyl compounds;GO:0009044//xylan 1,4-beta-xylosidase activity;GO:0016787//hydrolase activity;GO:0046556//alpha-L-arabinofuranosidase activity	GO:0005975//carbohydrate metabolic process;GO:0031222//arabinan catabolic process;GO:0045493//xylan catabolic process
MSTRG.5220	165	124	127	62	65	62	2.57	2.41	2.25	0.9	1.24	1.41	2.41	1.183333333	-1.026176623	2.65E-05	0.000316357	--	uncharacterized protein LOC100279415 [Zea mays]	-	-	-	-	-	-	-
Zm00001d015852	48	40	64	147	92	80	0.85	0.85	1.33	2.37	2.07	1.94	1.01	2.126666667	1.07423863	2.73E-05	0.000324439	lipoxygenase11	lipoxygenase11	-	-	-	-	-	GO:0005506//iron ion binding;GO:0005515//protein binding;GO:0016491//oxidoreductase activity;GO:0016702//oxidoreductase activity, acting on single donors with incorporation of molecular oxygen, incorporation of two atoms of oxygen;GO:0046872//metal ion binding;GO:0051213//dioxygenase activity	GO:0006633//fatty acid biosynthetic process;GO:0009737//response to abscisic acid;GO:0010597//green leaf volatile biosynthetic process;GO:0031408//oxylipin biosynthetic process;GO:0034440//lipid oxidation;GO:0055114//oxidation-reduction process
Zm00001d011228	191	119	162	101	80	51	4.88	3.36	5.29	2.49	2.39	1.7	4.51	2.193333333	-1.04000235	2.90E-05	0.000342422	-	Putative calmodulin-binding family protein	-	-	-	-	-	-	-
Zm00001d044762	240	160	191	91	127	57	7.45	6.19	6.75	2.64	4.82	2.59	6.796666667	3.35	-1.020666274	2.91E-05	0.000342761	-	Salicylate/benzoate carboxyl methyltransferase	-	-	-	-	-	GO:0008168//methyltransferase activity;GO:0008757//S-adenosylmethionine-dependent methyltransferase activity;GO:0016740//transferase activity	GO:0006952//defense response;GO:0032259//methylation
Zm00001d015715	22	13	18	72	47	37	0.67	0.57	0.62	2.25	1.93	1.51	0.62	1.896666667	1.613126031	2.94E-05	0.000344988	-	-	-	-	-	-	GO:0016020//membrane;GO:0016021//integral component of membrane	-	-
MSTRG.15065	148	103	97	67	32	47	3.57	3.03	2.7	1.38	0.84	1.47	3.1	1.23	-1.3336099	3.03E-05	0.000355091	--	Ubiquitin carboxyl-terminal hydrolase 25 [Zea mays]	-	-	-	-	-	-	-
Zm00001d017495	7	7	16	40	42	35	0.24	0.29	0.61	1.26	1.73	1.73	0.38	1.573333333	2.049753035	3.06E-05	0.000358335	-	Expansin-B4	-	-	-	-	GO:0005576//extracellular region	-	GO:0019953//sexual reproduction
Zm00001d018687	62	57	39	17	12	15	0.56	0.64	0.4	0.14	0.14	0.21	0.533333333	0.163333333	-1.707218251	3.14E-05	0.000366348	-	-	-	-	-	-	-	GO:0043531//ADP binding	-
Zm00001d038806	2182	1497	1025	746	658	570	54.7	45.74	28.67	16.81	18.88	18.64	43.03666667	18.11	-1.248779794	3.14E-05	0.000366661	heat-shock protein 101	Chaperone protein ClpB1	-	-	-	-	-	GO:0000166//nucleotide binding;GO:0005524//ATP binding	GO:0019538//protein metabolic process;GO:0034605//cellular response to heat
Zm00001d031711	63	30	26	8	5	9	0.91	0.54	0.43	0.11	0.09	0.19	0.626666667	0.13	-2.269186633	3.17E-05	0.000369026	-	Disease resistance gene analog PIC15	-	-	-	-	-	GO:0043531//ADP binding	-
Zm00001d003751	56	37	80	145	116	94	2.43	2	3.96	5.88	6.17	5.97	2.796666667	6.006666667	1.102856295	3.29E-05	0.000381235	-	NDR1/HIN1-like 1	-	-	-	-	GO:0009506//plasmodesma;GO:0016020//membrane;GO:0016021//integral component of membrane;GO:0046658//anchored component of plasma membrane	-	-
Zm00001d037637	200	176	128	65	75	80	13.84	15.19	10.09	4.2	6.35	8.1	13.04	6.216666667	-1.06873074	3.34E-05	0.00038596	-	Lactoylglutathione lyase	-	-	-	-	-	GO:0016829//lyase activity	-
MSTRG.8344	86	91	79	38	40	21	1.67	1.66	1.45	0.55	0.95	0.41	1.593333333	0.636666667	-1.32343798	3.38E-05	0.000388874	--	homeobox protein Hox-B3-like [Zea mays]	-	-	-	-	-	-	-
Zm00001d046178	51	42	42	12	14	9	1.32	1.35	1.24	0.29	0.44	0.34	1.303333333	0.356666667	-1.869557811	3.41E-05	0.0003921	-	Putative leucine-rich repeat protein kinase family protein	-	-	-	-	GO:0016020//membrane;GO:0016021//integral component of membrane	GO:0004672//protein kinase activity;GO:0005515//protein binding;GO:0005524//ATP binding;GO:0016301//kinase activity	GO:0006468//protein phosphorylation;GO:0016310//phosphorylation
Zm00001d017642	105	59	50	26	23	20	2.47	1.73	1.33	0.56	0.66	0.69	1.843333333	0.636666667	-1.533706842	3.43E-05	0.000393223	MYB-related-transcription factor 52	Protein REVEILLE 1	-	-	-	-	GO:0005634//nucleus	GO:0003677//DNA binding	-
MSTRG.14977	284	214	133	104	88	96	2.57	2.43	1.41	0.91	1	1.27	2.136666667	1.06	-1.011297591	3.47E-05	0.0003959	--	polyprotein [Zea mays]	-	-	-	-	-	-	-
Zm00001d013494	1217	1009	660	459	320	403	112.32	116.12	69.34	39.56	36.14	54.4	99.26	43.36666667	-1.194625898	3.48E-05	0.000396966	oleosin3	Oleosin Zm-II	-	-	-	-	GO:0005811//lipid particle;GO:0012511//monolayer-surrounded lipid storage body;GO:0016020//membrane;GO:0016021//integral component of membrane	-	GO:0010344//seed oilbody biogenesis;GO:0019915//lipid storage;GO:0050826//response to freezing
Zm00001d035694	44	37	72	127	116	83	2.49	2.61	4.64	6.71	8.03	6.87	3.246666667	7.203333333	1.149705395	3.56E-05	0.000403946	-	-	-	-	-	-	-	-	-
MSTRG.29541	166	91	87	61	45	37	6.17	4.22	3.68	2.12	2.05	2.01	4.69	2.06	-1.186943585	3.59E-05	0.000405947	--	unknown [Zea mays]	-	-	-	-	-	-	-
Zm00001d018369	40	9	39	107	58	80	1.09	0.31	1.21	2.72	1.92	3.19	0.87	2.61	1.584962501	3.69E-05	0.000415652	-	Serine carboxypeptidase 24	-	-	-	-	GO:0005773//vacuole;GO:0016020//membrane;GO:0016021//integral component of membrane	GO:0004180//carboxypeptidase activity;GO:0004185//serine-type carboxypeptidase activity;GO:0008233//peptidase activity;GO:0016787//hydrolase activity	GO:0006508//proteolysis;GO:0009742//brassinosteroid mediated signaling pathway;GO:0051603//proteolysis involved in cellular protein catabolic process
Zm00001d031325	131	77	74	42	43	23	6.01	4.4	3.86	1.8	2.41	1.54	4.756666667	1.916666667	-1.311351474	3.78E-05	0.000424791	-	25.3 kDa heat shock protein chloroplastic	-	-	-	-	-	-	-
MSTRG.23696	216	158	111	80	66	72	8.5	8.21	5.01	2.91	3.2	4.23	7.24	3.446666667	-1.070787917	3.80E-05	0.000425954	--	NADH dehydrogenase [ubiquinone] iron-sulfur protein 6 mitochondrial [Zea mays]	-	-	-	-	-	-	-
ZeamMp179	169	109	91	77	52	30	11.15	8.98	6.85	4.77	4.24	2.85	8.993333333	3.953333333	-1.185786338	4.40E-05	0.000482196	-	cox2	-	-	-	-	GO:0005739//mitochondrion;GO:0005743//mitochondrial inner membrane;GO:0016020//membrane;GO:0016021//integral component of membrane;GO:0070469//respiratory chain	GO:0004129//cytochrome-c oxidase activity;GO:0005507//copper ion binding;GO:0016491//oxidoreductase activity;GO:0046872//metal ion binding	GO:0022900//electron transport chain;GO:0042773//ATP synthesis coupled electron transport;GO:0055114//oxidation-reduction process;GO:1902600//hydrogen ion transmembrane transport
MSTRG.2098	109	88	74	37	39	32	4.15	3.98	3.08	1.22	1.86	1.64	3.736666667	1.573333333	-1.247927513	4.56E-05	0.000496776	--	unknown [Zea mays]	-	-	-	-	-	-	-
Zm00001d038239	12	11	18	70	29	41	0.52	0.57	0.91	3	1.68	2.68	0.666666667	2.453333333	1.879705766	4.58E-05	0.000498468	-	Whole genome shotgun sequence of line PN40024 scaffold_35.assembly12x (Fragment)	-	-	-	-	GO:0016020//membrane;GO:0016021//integral component of membrane	-	-
Zm00001d044717	127	120	76	55	48	33	2.13	2.51	1.45	0.86	0.99	0.81	2.03	0.886666667	-1.195015982	4.78E-05	0.000515993	-	Potassium outward rectifying channel	-	-	-	-	GO:0016020//membrane;GO:0016021//integral component of membrane	GO:0005216//ion channel activity;GO:0005244//voltage-gated ion channel activity;GO:0005249//voltage-gated potassium channel activity;GO:0005267//potassium channel activity;GO:0005515//protein binding	GO:0006811//ion transport;GO:0006813//potassium ion transport;GO:0034765//regulation of ion transmembrane transport;GO:0055085//transmembrane transport;GO:0071805//potassium ion transmembrane transport
Zm00001d029349	197	107	83	67	53	39	12.03	8.15	5.77	3.82	3.96	3.48	8.65	3.753333333	-1.204527711	4.80E-05	0.000517508	-	-	-	-	-	-	GO:0016020//membrane;GO:0016021//integral component of membrane	-	-
Zm00001d043097	256	189	123	92	73	90	20.36	18.74	11.14	6.83	7.11	10.47	16.74666667	8.136666667	-1.041364169	4.81E-05	0.000518195	-	Ribosomal protein L34e superfamily protein	-	-	-	-	GO:0005840//ribosome;GO:0016020//membrane;GO:0016021//integral component of membrane	GO:0003735//structural constituent of ribosome	GO:0006412//translation
Zm00001d034380	59	40	64	165	107	67	1.65	1.39	2.04	4.31	3.66	2.74	1.693333333	3.57	1.076058078	4.82E-05	0.000519593	-	Myosin-binding protein 7	-	-	-	-	-	-	-
Zm00001d014121	18	9	10	81	31	27	0.51	0.31	0.32	2.12	1.06	1.11	0.38	1.43	1.911943823	4.83E-05	0.000519959	-	Ent-cassadiene C2-hydroxylase	-	-	-	-	GO:0016020//membrane	GO:0004497//monooxygenase activity;GO:0005506//iron ion binding;GO:0016491//oxidoreductase activity;GO:0016705//oxidoreductase activity, acting on paired donors, with incorporation or reduction of molecular oxygen;GO:0016709//oxidoreductase activity, acting on paired donors, with incorporation or reduction of molecular oxygen, NAD(P)H as one donor, and incorporation of one atom of oxygen;GO:00200…	GO:0055114//oxidation-reduction process
Zm00001d041345	14	32	31	82	67	59	0.39	1.12	0.99	2.15	2.3	2.41	0.833333333	2.286666667	1.456280482	4.97E-05	0.000532959	-	Cyclin-D5-1	-	-	-	-	GO:0000307//cyclin-dependent protein kinase holoenzyme complex;GO:0005634//nucleus;GO:0005737//cytoplasm	GO:0004672//protein kinase activity;GO:0016538//cyclin-dependent protein serine/threonine kinase regulator activity;GO:0019901//protein kinase binding	GO:0000079//regulation of cyclin-dependent protein serine/threonine kinase activity;GO:0000278//mitotic cell cycle;GO:0006468//protein phosphorylation;GO:0007088//regulation of mitotic nuclear division;GO:0008284//positive regulation of cell proliferation;GO:0044772//mitotic cell cycle phase transition;GO:0045787//positive regulation of cell cycle
Zm00001d034096	29	16	16	87	44	41	1.29	0.89	0.81	3.63	2.4	2.67	0.996666667	2.9	1.540869917	5.21E-05	0.000554578	-	cytochrome P450 family 81 subfamily D polypeptide 8	-	-	-	-	GO:0016020//membrane	GO:0005506//iron ion binding;GO:0016705//oxidoreductase activity, acting on paired donors, with incorporation or reduction of molecular oxygen;GO:0016709//oxidoreductase activity, acting on paired donors, with incorporation or reduction of molecular oxygen, NAD(P)H as one donor, and incorporation of one atom of oxygen;GO:0020037//heme binding	GO:0042343//indole glucosinolate metabolic process;GO:0055114//oxidation-reduction process
Zm00001d011661	10	5	29	117	28	47	0.35	0.22	1.14	3.78	1.18	2.38	0.57	2.446666667	2.101783738	5.24E-05	0.000556439	-	GDSL esterase/lipase APG	-	-	-	-	GO:0048046//apoplast	GO:0016788//hydrolase activity, acting on ester bonds	-
ZeamMp057	164	105	80	69	45	34	15.22	12.15	8.45	5.98	5.11	4.61	11.94	5.233333333	-1.190000778	5.34E-05	0.000565959	rpl16	rpl16	-	-	-	-	GO:0005739//mitochondrion;GO:0005840//ribosome	GO:0003735//structural constituent of ribosome;GO:0019843//rRNA binding	GO:0006412//translation
MSTRG.906	56	44	24	9	8	10	1.67	1.64	0.82	0.25	0.29	0.44	1.376666667	0.326666667	-2.075288127	5.40E-05	0.000571153	--	uncharacterized protein LOC100384547 precursor [Zea mays]	-	-	-	-	-	-	-
Zm00001d013410	467	302	668	1548	968	826	13.48	11.44	22.62	42.21	34.99	35.95	15.84666667	37.71666667	1.251022776	5.42E-05	0.000572399	-	Actin-1	-	-	-	-	GO:0005737//cytoplasm;GO:0005856//cytoskeleton	GO:0000166//nucleotide binding;GO:0005524//ATP binding	-
Zm00001d018261	10	6	24	59	44	38	0.16	0.12	0.43	0.87	0.91	0.89	0.236666667	0.89	1.910948812	5.62E-05	0.000590773	-	LRR receptor-like serine/threonine-protein kinase ERECTA	-	-	-	-	GO:0005886//plasma membrane;GO:0009506//plasmodesma;GO:0016020//membrane;GO:0016021//integral component of membrane	GO:0000166//nucleotide binding;GO:0004672//protein kinase activity;GO:0004674//protein serine/threonine kinase activity;GO:0005515//protein binding;GO:0005524//ATP binding;GO:0016301//kinase activity;GO:0016740//transferase activity;GO:0033612//receptor serine/threonine kinase binding	GO:0006468//protein phosphorylation;GO:0009755//hormone-mediated signaling pathway;GO:0016310//phosphorylation;GO:0046777//protein autophosphorylation
Zm00001d005659	10	1	4	35	19	30	0.33	0.04	0.15	1.08	0.77	1.45	0.173333333	1.1	2.665882496	5.85E-05	0.000611094	-	-	-	-	-	-	-	-	-
Zm00001d012293	253	197	111	81	76	85	29.31	28.45	14.64	8.76	10.77	14.4	24.13333333	11.31	-1.093428267	5.96E-05	0.000621592	-	Probable ferredoxin-4 chloroplastic	Metabolism	Energy metabolism	ko00195//Photosynthesis	K02639	GO:0009507//chloroplast;GO:0009536//plastid	GO:0009055//electron carrier activity;GO:0046872//metal ion binding;GO:0051536//iron-sulfur cluster binding;GO:0051537//2 iron, 2 sulfur cluster binding	GO:0022900//electron transport chain;GO:0055114//oxidation-reduction process
Zm00001d029468	35	36	30	9	3	8	1.43	1.64	1.36	0.31	0.13	0.43	1.476666667	0.29	-2.348219393	6.16E-05	0.000637705	-	root-specific kinase 1	-	-	-	-	-	GO:0004672//protein kinase activity;GO:0005524//ATP binding;GO:0016301//kinase activity	GO:0006468//protein phosphorylation;GO:0016310//phosphorylation
Zm00001d037540	479	370	680	1409	840	821	13.97	13.46	22.58	38.38	29.99	35.03	16.67	34.46666667	1.047947675	6.34E-05	0.000652243	-	Fasciclin-like arabinogalactan protein 2	-	-	-	-	GO:0046658//anchored component of plasma membrane	-	-
MSTRG.14839	89	40	51	16	13	21	2.66	1.47	1.74	0.44	0.49	0.93	1.956666667	0.62	-1.658057882	6.34E-05	0.000652243	--	predicted GPI-anchored protein 58 [Zea mays]	-	-	-	-	-	-	-
Zm00001d051368	140	103	106	77	54	30	8.11	7.44	6.99	4.16	3.83	2.54	7.513333333	3.51	-1.097982079	6.56E-05	0.000673108	-	Expansin-B4	-	-	-	-	GO:0005576//extracellular region	-	GO:0019953//sexual reproduction
MSTRG.14988	115	71	74	39	37	28	7.39	5.7	5.4	2.37	2.9	2.67	6.163333333	2.646666667	-1.219534312	6.65E-05	0.00068124	COX1	cytochrome c oxidase subunit 1 [Zea mays subsp. mays] [Zea mays]	Metabolism;Metabolism	Global and overview maps;Energy metabolism	ko01100//Metabolic pathways;ko00190//Oxidative phosphorylation	K02256;K02256	GO:0019866//organelle inner membrane;GO:0031224//intrinsic component of membrane;GO:0044455//mitochondrial membrane part	GO:0003824//catalytic activity;GO:0009055//electron carrier activity;GO:0046906//tetrapyrrole binding;GO:0046914//transition metal ion binding	GO:0015992//proton transport;GO:0022904//respiratory electron transport chain
Zm00001d021836	24	31	99	475	216	273	1.24	2	5.84	22.99	13.7	20.7	3.026666667	19.13	2.660035172	6.73E-05	0.00068886	-	Leucine-rich repeat (LRR) family protein	-	-	-	-	GO:0009506//plasmodesma	GO:0004672//protein kinase activity;GO:0005515//protein binding	GO:0046777//protein autophosphorylation
Zm00001d046260	120	82	58	39	34	26	5.08	4.23	2.76	1.55	1.72	1.61	4.023333333	1.626666667	-1.306472623	6.80E-05	0.000695132	-	NADH dehydrogenase subunit 7	-	-	-	-	GO:0005739//mitochondrion	GO:0016651//oxidoreductase activity, acting on NAD(P)H;GO:0048038//quinone binding;GO:0051287//NAD binding	GO:0055114//oxidation-reduction process
Zm00001d011095	48	46	70	128	107	86	5.46	6.53	9.07	13.6	14.9	14.31	7.02	14.27	1.023442399	7.15E-05	0.0007245	-	Ras-related protein RABA6a	-	-	-	-	-	GO:0003924//GTPase activity;GO:0005525//GTP binding	-
Zm00001d015780	22	20	37	82	59	55	0.67	0.73	1.2	2.05	1.95	2.23	0.866666667	2.076666667	1.26072054	7.53E-05	0.000756843	-	Protein WVD2-like 5	-	-	-	-	-	-	-
Zm00001d002416	157	109	98	69	63	35	5.79	5.02	4.11	2.37	2.84	1.89	4.973333333	2.366666667	-1.071356606	7.58E-05	0.000759965	-	RING/U-box superfamily protein	-	-	-	-	-	GO:0008270//zinc ion binding;GO:0061630//ubiquitin protein ligase activity	GO:0016567//protein ubiquitination
MSTRG.8821	53	53	36	17	13	11	0.8	1	0.62	0.24	0.24	0.25	0.806666667	0.243333333	-1.729038678	7.58E-05	0.000759965	--	Opie2a gag protein [Zea mays]	-	-	-	-	-	-	-
MSTRG.28782	77	85	75	28	33	29	2.39	3.29	2.65	0.81	1.25	1.32	2.776666667	1.126666667	-1.301293249	7.72E-05	0.000771143	--	hypothetical protein SORBI_3010G075200 [Sorghum bicolor]	-	-	-	-	-	-	-
Zm00001d019788	167	109	90	56	47	54	5.58	4.54	3.42	1.75	1.92	2.64	4.513333333	2.103333333	-1.101515829	7.74E-05	0.00077232	-	-	-	-	-	-	-	-	-
Zm00001d039947	6	3	15	50	26	30	0.32	0.29	0.68	2.37	1.29	2.29	0.43	1.983333333	2.205518603	8.13E-05	0.000805981	-	Spermidine hydroxycinnamoyl transferase	-	-	-	-	-	GO:0016740//transferase activity;GO:0016747//transferase activity, transferring acyl groups other than amino-acyl groups	-
MSTRG.1967	61	38	41	23	7	8	1.55	1.1	1.19	0.55	0.22	0.3	1.28	0.356666667	-1.843495514	8.39E-05	0.00082638	--	retroviral aspartyl protease [Zea mays]	-	-	-	-	-	-	-
Zm00001d015133	21	17	39	103	42	67	0.53	0.53	1.11	2.4	1.28	2.45	0.723333333	2.043333333	1.498192031	8.55E-05	0.000840794	-	Metal transporter Nramp6	-	-	-	-	GO:0005886//plasma membrane;GO:0016020//membrane;GO:0016021//integral component of membrane	GO:0005384//manganese ion transmembrane transporter activity;GO:0015083//aluminum ion transmembrane transporter activity;GO:0015086//cadmium ion transmembrane transporter activity;GO:0046873//metal ion transmembrane transporter activity	GO:0010044//response to aluminum ion;GO:0015690//aluminum cation transport;GO:0030001//metal ion transport;GO:0070574//cadmium ion transmembrane transport;GO:0071421//manganese ion transmembrane transport;GO:1902602//aluminum ion transmembrane transport
MSTRG.28719	124	90	65	36	35	37	2.84	2.57	1.69	0.76	0.99	1.23	2.366666667	0.993333333	-1.252506694	8.71E-05	0.000854158	--	Triosephosphate isomerase, chloroplastic [Zea mays]	-	-	-	-	-	-	-
MSTRG.11773	210	133	85	64	60	56	2.36	1.86	1.09	0.67	0.82	0.92	1.77	0.803333333	-1.139678715	8.89E-05	0.000867936	--	protein transport protein sec31 [Zea mays]	-	-	-	-	-	-	-
Zm00001d005283	167	124	95	69	61	50	14.91	13.87	9.67	5.76	6.68	6.54	12.81666667	6.326666667	-1.018503606	8.93E-05	0.000871074	-	F8M12.18 protein	-	-	-	-	GO:0016020//membrane;GO:0016021//integral component of membrane	-	-
Zm00001d032405	47	26	62	115	84	86	1.42	0.98	2.13	3.25	3.11	3.8	1.51	3.386666667	1.165317447	8.93E-05	0.000871074	-	Peroxidase 1	-	-	-	-	GO:0005576//extracellular region;GO:0009505//plant-type cell wall;GO:0009506//plasmodesma	GO:0004601//peroxidase activity;GO:0016491//oxidoreductase activity;GO:0020037//heme binding;GO:0046872//metal ion binding	GO:0006979//response to oxidative stress;GO:0042744//hydrogen peroxide catabolic process;GO:0055114//oxidation-reduction process;GO:0098869//cellular oxidant detoxification
Zm00001d051340	29	24	15	4	2	2	1.46	1.51	0.86	0.19	0.12	0.15	1.276666667	0.153333333	-3.057638626	8.95E-05	0.000872401	-	Ethylene-responsive transcription factor ERF105	-	-	-	-	GO:0005634//nucleus	GO:0003677//DNA binding;GO:0003700//transcription factor activity, sequence-specific DNA binding	GO:0006351//transcription, DNA-templated;GO:0006355//regulation of transcription, DNA-templated
Zm00001d014463	264	184	114	109	61	84	12.93	11.24	6.36	4.99	3.66	6.02	10.17666667	4.89	-1.057358719	9.04E-05	0.000879925	-	early nodulin-like protein 9	-	-	-	-	GO:0016020//membrane;GO:0016021//integral component of membrane;GO:0046658//anchored component of plasma membrane	GO:0009055//electron carrier activity	GO:0022900//electron transport chain
MSTRG.22337	143	75	56	39	29	31	6.5	4.23	2.89	1.65	1.6	2.06	4.54	1.77	-1.358942937	9.34E-05	0.000906608	--	unknown [Zea mays]	-	-	-	-	-	-	-
MSTRG.11178	210	134	106	70	65	68	3.4	2.71	1.95	1.06	1.28	1.6	2.686666667	1.313333333	-1.032584209	9.53E-05	0.000920133	--	uncharacterized protein LOC100382445 [Zea mays]	-	-	-	-	-	-	-
Zm00001d042962	43	22	75	154	93	81	0.75	0.47	1.48	2.5	1.96	1.98	0.9	2.146666667	1.254101281	9.58E-05	0.000923723	-	Ypt/Rab-GAP domain of gyp1p superfamily protein	-	-	-	-	GO:0005622//intracellular	GO:0005096//GTPase activator activity;GO:0017137//Rab GTPase binding	GO:0006886//intracellular protein transport;GO:0090630//activation of GTPase activity
Zm00001d032822	18	11	49	99	64	64	1.2	0.92	3.73	6.18	5.24	6.26	1.95	5.893333333	1.595609745	9.66E-05	0.000930031	-	Fibroin heavy chain [Source:UniProtKB/TrEMBL;Acc:B6UE61]	-	-	-	-	-	-	-
Zm00001d007417	170	150	111	72	56	72	2.68	2.95	1.99	1.06	1.08	1.66	2.54	1.266666667	-1.003791579	9.72E-05	0.000933794	-	ATP-dependent DNA helicase chloroplastic	-	-	-	-	GO:0005634//nucleus	GO:0003676//nucleic acid binding;GO:0003723//RNA binding;GO:0003724//RNA helicase activity;GO:0004386//helicase activity;GO:0005524//ATP binding	GO:0006281//DNA repair;GO:0006364//rRNA processing
Zm00001d019510	173	125	77	68	43	49	4.58	4.13	2.32	1.68	1.39	1.9	3.676666667	1.656666667	-1.150115034	9.86E-05	0.000944598	-	Folate/biopterin transporter family protein	-	-	-	-	GO:0016020//membrane;GO:0016021//integral component of membrane	-	-
Zm00001d011834	33	49	63	152	95	71	0.45	0.84	0.98	1.94	1.59	1.42	0.756666667	1.65	1.124736228	0.000100379	0.000957319	-	Putative leucine-rich repeat receptor-like protein kinase family protein	-	-	-	-	GO:0005886//plasma membrane;GO:0009506//plasmodesma;GO:0016020//membrane;GO:0016021//integral component of membrane	GO:0004672//protein kinase activity;GO:0005515//protein binding;GO:0005524//ATP binding;GO:0016301//kinase activity	GO:0006468//protein phosphorylation;GO:0016310//phosphorylation;GO:0046777//protein autophosphorylation
Zm00001d006581	6	2	12	42	29	22	0.23	0.09	0.52	1.49	1.35	1.23	0.28	1.356666667	2.276567561	0.000104286	0.000992016	-	-	-	-	-	-	-	-	-
MSTRG.24868	174	93	70	54	35	43	3.36	2.24	1.54	0.97	0.83	1.21	2.38	1.003333333	-1.246160587	0.000104839	0.00099557	--	unknown [Zea mays]	-	-	-	-	-	-	-
MSTRG.11718	181	124	83	80	46	46	2.52	2.16	1.31	1.05	0.79	0.94	1.996666667	0.926666667	-1.10747112	0.000105458	0.000999652	--	uncharacterized protein LOC100382445 [Zea mays]	-	-	-	-	-	-	-
Zm00001d047637	131	68	84	49	35	34	2.85	1.84	2.08	1	0.93	1.08	2.256666667	1.003333333	-1.169392347	0.000107671	0.001015932	-	Protein trichome birefringence-like 6	-	-	-	-	GO:0005794//Golgi apparatus;GO:0016020//membrane;GO:0016021//integral component of membrane	GO:0016413//O-acetyltransferase activity	-
Zm00001d011001	77	52	44	22	17	18	3.1	2.59	2.02	0.83	0.84	1.03	2.57	0.9	-1.513771453	0.000109567	0.001032058	-	Protein ALUMINUM SENSITIVE 3	-	-	-	-	GO:0005887//integral component of plasma membrane;GO:0016020//membrane;GO:0016021//integral component of membrane	-	GO:0010044//response to aluminum ion
Zm00001d002510	125	118	157	72	67	56	1.72	2.26	2.56	0.92	1.15	1.08	2.18	1.05	-1.053938807	0.000111966	0.001051979	-	Regulator of nonsense transcripts 1 homolog	Genetic Information Processing	Replication and repair	ko03030//DNA replication	K10742	GO:0000784//nuclear chromosome, telomeric region;GO:0005634//nucleus;GO:0005737//cytoplasm;GO:0016020//membrane;GO:0016021//integral component of membrane	GO:0003723//RNA binding;GO:0017108//5'-flap endonuclease activity;GO:0017116//single-stranded DNA-dependent ATP-dependent DNA helicase activity;GO:0043142//single-stranded DNA-dependent ATPase activity	GO:0006260//DNA replication;GO:0006281//DNA repair;GO:0006974//cellular response to DNA damage stimulus;GO:0010073//meristem maintenance;GO:0032508//DNA duplex unwinding;GO:0033567//DNA replication, Okazaki fragment processing;GO:0071932//replication fork reversal
MSTRG.14706	101	115	86	47	45	40	3.15	4.47	3.05	1.37	1.72	1.82	3.556666667	1.636666667	-1.119765247	0.000113755	0.001065621	--	oxidoreductase [Zea mays]	-	-	-	-	-	-	-
MSTRG.6547	180	160	131	76	68	83	11.06	12.44	8.44	4.08	4.7	6.46	10.64666667	5.08	-1.06750141	0.000119222	0.001110735	--	unknown [Zea mays]	-	-	-	-	-	-	-
Zm00001d013655	80	55	41	159	115	71	3.87	3.32	2.26	7.18	6.8	5.02	3.15	6.333333333	1.007613184	0.000122557	0.001137029	nicotianamine synthase 4	nicotianamine synthase 4	-	-	-	-	-	GO:0030410//nicotianamine synthase activity	GO:0030418//nicotianamine biosynthetic process
MSTRG.8090	70	35	34	15	12	11	1.5	0.93	0.83	0.3	0.31	0.35	1.086666667	0.32	-1.763765654	0.000124468	0.001152822	--	uncharacterized protein LOC100381932 [Zea mays]	-	-	-	-	-	-	-
MSTRG.13561	266	257	131	101	129	74	4.28	5.07	2.35	1.5	2.47	1.72	3.9	1.896666667	-1.040007972	0.000125037	0.001156641	--	uncharacterized protein LOC100273599 [Zea mays]	-	-	-	-	-	-	-
Zm00001d002623	70	63	56	32	22	17	2.12	2.38	1.93	0.91	0.82	0.75	2.143333333	0.826666667	-1.374478617	0.000126081	0.001162907	-	Protein DETOXIFICATION 49	-	-	-	-	GO:0016020//membrane;GO:0016021//integral component of membrane	GO:0015238//drug transmembrane transporter activity;GO:0015297//antiporter activity;GO:0022857//transmembrane transporter activity;GO:0042910//xenobiotic transporter activity	GO:0006855//drug transmembrane transport;GO:0042908//xenobiotic transport;GO:0055085//transmembrane transport
Zm00001d036534	103	88	82	31	35	42	2.67	2.84	2.42	0.75	1.09	1.59	2.643333333	1.143333333	-1.20911229	0.00012707	0.00116862	-	Putative phytosulfokine receptor (LRR repeat-containing protein kinase) family protein	-	-	-	-	GO:0005886//plasma membrane;GO:0009506//plasmodesma;GO:0016020//membrane;GO:0016021//integral component of membrane	GO:0004672//protein kinase activity;GO:0005515//protein binding;GO:0005524//ATP binding;GO:0016301//kinase activity	GO:0006468//protein phosphorylation;GO:0016310//phosphorylation;GO:0046777//protein autophosphorylation
Zm00001d049380	50	46	49	133	77	74	1.48	1.56	1.52	3.4	2.77	3.26	1.52	3.143333333	1.048223947	0.000127157	0.001168933	-	Putative aminotransferase class III superfamily protein	-	-	-	-	GO:0016020//membrane;GO:0016021//integral component of membrane	GO:0003824//catalytic activity;GO:0003867//4-aminobutyrate transaminase activity;GO:0004015//adenosylmethionine-8-amino-7-oxononanoate transaminase activity;GO:0008483//transaminase activity;GO:0016740//transferase activity;GO:0030170//pyridoxal phosphate binding	GO:0009102//biotin biosynthetic process;GO:0009448//gamma-aminobutyric acid metabolic process
Zm00001d019459	49	29	56	114	72	88	2.74	2.07	3.59	5.95	4.92	7.21	2.8	6.026666667	1.105933445	0.000128542	0.001178733	-	-	-	-	-	-	GO:0005783//endoplasmic reticulum;GO:0016020//membrane;GO:0016021//integral component of membrane	-	-
Zm00001d003508	47	38	36	18	8	7	1.08	1.09	0.94	0.39	0.23	0.24	1.036666667	0.286666667	-1.854506015	0.000129375	0.001183924	-	Steroid nuclear receptor ligand-binding	-	-	-	-	GO:0016020//membrane;GO:0016021//integral component of membrane	-	-
Zm00001d028431	108	108	89	43	43	46	3.44	4.3	3.25	1.3	1.66	2.14	3.663333333	1.7	-1.107622234	0.000129564	0.001185165	-	-	-	-	-	-	GO:0000793//condensed chromosome;GO:0005634//nucleus	GO:0070182//DNA polymerase binding	GO:0006281//DNA repair;GO:0007129//synapsis;GO:0031573//intra-S DNA damage checkpoint;GO:0036297//interstrand cross-link repair;GO:1990918//double-strand break repair involved in meiotic recombination
Zm00001d012415	2	2	21	84	32	25	0.08	0.1	0.95	3.11	1.55	1.45	0.376666667	2.036666667	2.434849607	0.000131854	0.001203631	-	Putative aspartic protease family protein	-	-	-	-	-	GO:0004190//aspartic-type endopeptidase activity;GO:0008233//peptidase activity	GO:0006508//proteolysis;GO:0030163//protein catabolic process
Zm00001d005939	7	7	14	41	42	22	0.23	0.29	0.53	1.28	1.71	1.07	0.35	1.353333333	1.9510904	0.000133637	0.001217395	bHLH-transcription factor 33	DNA binding protein	-	-	-	-	-	GO:0046983//protein dimerization activity	-
MSTRG.8121	45	37	30	139	46	79	2.43	2.3	1.86	7.37	2.82	6.35	2.196666667	5.513333333	1.327608864	0.000138048	0.001251918	--	repetitive proline-rich cell wall protein-like [Papaver somniferum]	-	-	-	-	-	-	-
MSTRG.21066	106	92	64	41	40	28	1.71	1.85	1.17	0.62	0.79	0.66	1.576666667	0.69	-1.192209416	0.000143857	0.001296643	--	uncharacterized protein LOC100274876 [Zea mays]	-	-	-	-	-	-	-
Zm00001d023304	65	41	108	170	128	120	0.8	0.69	1.59	2.29	2.06	2.31	1.026666667	2.22	1.112591826	0.000147155	0.001319068	-	-	-	-	-	-	-	GO:0000166//nucleotide binding;GO:0005524//ATP binding;GO:0043531//ADP binding	GO:0006355//regulation of transcription, DNA-templated;GO:0006952//defense response
Zm00001d025873	3	5	5	23	19	27	0.23	0.47	0.43	1.64	1.77	3.01	0.376666667	2.14	2.506250525	0.000151017	0.001348562	pco090777	Low-molecular-weight cysteine-rich protein LCR70	-	-	-	-	-	-	GO:0006952//defense response
MSTRG.8618	129	87	79	40	37	45	4.09	3.25	2.97	1.18	1.5	2.33	3.436666667	1.67	-1.041161824	0.000152099	0.001355692	--	MADS-box protein J2-like [Zea mays]	-	-	-	-	-	-	-
MSTRG.21315	123	80	67	33	41	33	2.05	1.66	1.27	0.52	0.84	0.8	1.66	0.72	-1.20511443	0.000159605	0.00141386	--	hypothetical protein [Zea mays]	-	-	-	-	-	-	-
Zm00001d021687	153	153	278	709	368	356	2.53	3.15	5.31	11.05	7.48	8.64	3.663333333	9.056666667	1.305823179	0.000161607	0.001429312	-	Protein EIN4	Environmental Information Processing;Environmental Information Processing	Signal transduction;Signal transduction	ko04075//Plant hormone signal transduction;ko04016//MAPK signaling pathway - plant	K14509;K14509	GO:0005622//intracellular;GO:0005783//endoplasmic reticulum;GO:0016020//membrane;GO:0016021//integral component of membrane	GO:0005515//protein binding;GO:0038199//ethylene receptor activity;GO:0051740//ethylene binding	GO:0000160//phosphorelay signal transduction system;GO:0009873//ethylene-activated signaling pathway
Zm00001d033905	27	25	77	212	75	73	1.09	1.26	3.55	8.02	3.72	4.33	1.966666667	5.356666667	1.445583069	0.000161752	0.001430025	growth-regulating-factor-interacting factor1	growth-regulating-factor-inteacting factor1	-	-	-	-	GO:0005634//nucleus;GO:0005737//cytoplasm	GO:0003713//transcription coactivator activity;GO:0005515//protein binding	GO:0008283//cell proliferation;GO:0009955//adaxial/abaxial pattern specification;GO:0010582//floral meristem determinacy;GO:0045893//positive regulation of transcription, DNA-templated;GO:0045944//positive regulation of transcription from RNA polymerase II promoter;GO:0048316//seed development;GO:0048366//leaf development;GO:0048825//cotyledon development
Zm00001d022459	80	62	42	26	16	21	5.37	5.19	3.21	1.63	1.31	2.06	4.59	1.666666667	-1.461528559	0.00016552	0.001457003	-	-	-	-	-	-	-	-	-
Zm00001d033990	1144	789	541	337	269	341	39.68	34.14	21.37	10.94	11.42	17.31	31.73	13.22333333	-1.262761624	0.000166499	0.0014644	-	Bax inhibitor-1 family protein	-	-	-	-	GO:0016020//membrane;GO:0016021//integral component of membrane	-	-
Zm00001d048949	16	15	37	112	32	63	1.07	1.25	2.82	7.02	2.63	6.18	1.713333333	5.276666667	1.622820991	0.00017157	0.001499558	pco080661a	Hevein-like preproprotein	-	-	-	-	-	-	GO:0042742//defense response to bacterium;GO:0050832//defense response to fungus
MSTRG.15199	50	52	31	10	8	16	1.68	2.17	1.17	0.3	0.33	0.79	1.673333333	0.473333333	-1.821796434	0.000176364	0.001534119	--	uncharacterized protein LOC100384547 precursor [Zea mays]	-	-	-	-	-	-	-
Zm00001d048390	21	15	20	59	52	34	0.31	0.28	0.34	0.82	0.95	0.74	0.31	0.836666667	1.432384743	0.000187823	0.001618553	-	Putative leucine-rich repeat receptor-like protein kinase family protein	-	-	-	-	GO:0005886//plasma membrane;GO:0009506//plasmodesma;GO:0016020//membrane;GO:0016021//integral component of membrane	GO:0000166//nucleotide binding;GO:0004672//protein kinase activity;GO:0004674//protein serine/threonine kinase activity;GO:0005515//protein binding;GO:0005524//ATP binding;GO:0016301//kinase activity;GO:0016740//transferase activity	GO:0006468//protein phosphorylation;GO:0009755//hormone-mediated signaling pathway;GO:0016310//phosphorylation;GO:0046777//protein autophosphorylation
Zm00001d010912	16	22	16	59	41	44	0.97	1.66	1.1	3.33	3.03	3.89	1.243333333	3.416666667	1.458376374	0.000189593	0.001629999	-	-	-	-	-	-	-	-	-
Zm00001d026240	35	40	77	131	101	86	1.36	1.91	3.13	4.56	4.39	4.93	2.133333333	4.626666667	1.116863758	0.000194705	0.001668077	GRF-transcription factor 5	Growth-regulating factor	-	-	-	-	GO:0005634//nucleus	GO:0005524//ATP binding	GO:0006351//transcription, DNA-templated;GO:0006355//regulation of transcription, DNA-templated;GO:0032502//developmental process
MSTRG.5272	41	49	30	7	13	10	1.99	2.96	1.65	0.32	0.77	0.71	2.2	0.6	-1.874469118	0.000194928	0.001668338	--	unknown [Zea mays]	-	-	-	-	-	-	-
Zm00001d052977	93	103	36	32	16	27	2.09	2.89	0.92	0.67	0.44	0.89	1.966666667	0.666666667	-1.560714954	0.000195676	0.001672075	-	-	-	-	-	-	GO:0009507//chloroplast;GO:0009570//chloroplast stroma;GO:0043036//starch grain	GO:2001070//starch binding	GO:0005982//starch metabolic process
MSTRG.29388	73	54	52	21	17	24	5.13	4.7	4.14	1.35	1.47	2.48	4.656666667	1.766666667	-1.398267756	0.000199816	0.001702701	--	hypothetical protein Zm00014a_030583 [Zea mays]	-	-	-	-	-	-	-
Zm00001d014100	7	2	27	48	45	48	0.46	0.17	2.04	2.98	3.66	4.66	0.89	3.766666667	2.081411126	0.000206114	0.001748304	glycine-rich protein3	Glycine rich protein 3	-	-	-	-	-	-	-
Zm00001d035560	75	54	38	9	24	14	2.94	2.61	1.66	0.34	1.13	0.83	2.403333333	0.766666667	-1.648365398	0.000216507	0.001823198	-	Expressed protein; Mannose-specific jacalin-related lectin; protein	-	-	-	-	GO:0005576//extracellular region;GO:0048046//apoplast	GO:0030246//carbohydrate binding	-
Zm00001d028686	131	107	82	70	36	42	2.65	2.7	1.89	1.32	0.89	1.24	2.413333333	1.15	-1.069393335	0.00021675	0.001823857	-	Receptor-like protein kinase HERK 1	-	-	-	-	GO:0005886//plasma membrane;GO:0009506//plasmodesma;GO:0016020//membrane;GO:0016021//integral component of membrane	GO:0004672//protein kinase activity;GO:0005524//ATP binding;GO:0016301//kinase activity	GO:0006468//protein phosphorylation;GO:0016310//phosphorylation;GO:0046777//protein autophosphorylation
Zm00001d044686	41	26	49	96	68	73	5.9	4.66	8.02	12.89	11.97	15.36	6.193333333	13.40666667	1.11416258	0.000230664	0.001917644	phospholipid transfer protein homolog2	Non-specific lipid-transfer protein	-	-	-	-	GO:0016020//membrane	GO:0008289//lipid binding	GO:0006869//lipid transport
Zm00001d029656	30	27	59	118	66	75	1.99	2.25	4.45	7.35	5.37	7.25	2.896666667	6.656666667	1.200406251	0.000239168	0.001973541	-	Actin-depolymerizing factor	-	-	-	-	GO:0015629//actin cytoskeleton	GO:0003779//actin binding	GO:0030042//actin filament depolymerization
MSTRG.11470	102	68	81	40	23	39	7.55	6.27	6.79	2.78	2.05	4.23	6.87	3.02	-1.185761549	0.000239393	0.00197459	--	unknown [Zea mays]	-	-	-	-	-	-	-
Zm00001d029366	180	134	97	64	38	73	6.43	6.04	3.87	2.26	1.58	3.8	5.446666667	2.546666667	-1.09676344	0.000243611	0.001999037	-	Transducin/WD40 repeat-like superfamily protein	-	-	-	-	-	GO:0005515//protein binding	-
MSTRG.5196	161	108	103	46	55	62	1.29	1.08	0.94	0.34	0.54	0.72	1.103333333	0.533333333	-1.048759312	0.000250722	0.002048286	pol	prpol [Zea mays]	-	-	-	-	-	-	-
MSTRG.11098	74	86	56	29	38	10	0.78	1.12	0.66	0.28	0.49	0.16	0.853333333	0.31	-1.460841189	0.000254904	0.002074044	--	protein argonaute 18-like [Zea mays]	-	-	-	-	-	-	-
Zm00001d003730	109	67	62	38	36	24	9.85	7.52	6.35	3.19	4	3.15	7.906666667	3.446666667	-1.197867824	0.000256208	0.002082218	H3C2	Histone H3.2	-	-	-	-	GO:0000786//nucleosome;GO:0005634//nucleus;GO:0005694//chromosome;GO:0010369//chromocenter	GO:0003677//DNA binding;GO:0046982//protein heterodimerization activity	-
Zm00001d049336	13	7	35	68	43	56	0.21	0.15	0.64	1.02	0.85	1.32	0.333333333	1.063333333	1.673556424	0.000261543	0.002115644	-	Xyloglucan glycosyltransferase 4	-	-	-	-	GO:0005794//Golgi apparatus;GO:0016020//membrane;GO:0016021//integral component of membrane	GO:0016740//transferase activity;GO:0016757//transferase activity, transferring glycosyl groups	-
Zm00001d037792	12	7	10	48	26	25	0.36	0.25	0.32	1.27	0.9	1.04	0.31	1.07	1.787270676	0.000265762	0.002137666	-	-	-	-	-	-	-	-	-
ZeamMp095	64	63	40	21	22	15	1.64	2.01	1.17	0.5	0.69	0.56	1.606666667	0.583333333	-1.461678224	0.000265906	0.002137666	-	mat-r	-	-	-	-	GO:0005739//mitochondrion	GO:0003964//RNA-directed DNA polymerase activity	GO:0006278//RNA-dependent DNA replication;GO:0006315//homing of group II introns;GO:0006397//mRNA processing;GO:0090615//mitochondrial mRNA processing
Zm00001d033318	46	54	27	11	13	11	1.93	2.9	1.33	0.44	0.67	0.73	2.053333333	0.613333333	-1.743224585	0.000271724	0.002176545	-	Protein OSB2 chloroplastic	-	-	-	-	GO:0005739//mitochondrion;GO:0009295//nucleoid;GO:0042645//mitochondrial nucleoid	GO:0003677//DNA binding;GO:0003697//single-stranded DNA binding	GO:0006260//DNA replication;GO:0006264//mitochondrial DNA replication;GO:0051096//positive regulation of helicase activity
Zm00001d050406	3	3	1	29	14	12	0.09	0.11	0.03	0.59	0.39	0.38	0.076666667	0.453333333	2.563900885	0.000280408	0.002232389	-	Probable mannan synthase 7	-	-	-	-	GO:0005794//Golgi apparatus;GO:0016020//membrane;GO:0016021//integral component of membrane	GO:0016757//transferase activity, transferring glycosyl groups;GO:0051753//mannan synthase activity	GO:0097502//mannosylation
Zm00001d044677	1	11	5	35	23	26	0.1	1.34	0.56	3.2	2.75	3.72	0.666666667	3.223333333	2.27351589	0.000291623	0.002305937	-	-	-	-	-	-	-	-	-
Zm00001d043386	44	41	34	16	8	11	3.12	3.62	2.74	1.06	0.69	1.14	3.16	0.963333333	-1.713817566	0.00030404	0.002388778	-	Dynein light chain LC6%2C flagellar outer arm	-	-	-	-	GO:0005737//cytoplasm;GO:0005856//cytoskeleton;GO:0005868//cytoplasmic dynein complex;GO:0005874//microtubule;GO:0030286//dynein complex	GO:0003774//motor activity;GO:0045505//dynein intermediate chain binding;GO:0051959//dynein light intermediate chain binding	GO:0007017//microtubule-based process;GO:2000582//positive regulation of ATP-dependent microtubule motor activity, plus-end-directed
Zm00001d037672	55	49	115	186	125	116	0.73	0.82	1.75	2.32	2.04	2.27	1.1	2.21	1.006542846	0.000304476	0.002390958	-	Putative leucine-rich repeat receptor protein kinase family protein	-	-	-	-	GO:0005886//plasma membrane;GO:0009506//plasmodesma;GO:0016020//membrane;GO:0016021//integral component of membrane	GO:0000166//nucleotide binding;GO:0004672//protein kinase activity;GO:0004674//protein serine/threonine kinase activity;GO:0005515//protein binding;GO:0005524//ATP binding;GO:0016301//kinase activity;GO:0016740//transferase activity	GO:0006468//protein phosphorylation;GO:0016310//phosphorylation;GO:0046777//protein autophosphorylation
MSTRG.21673	190	114	91	70	69	47	3.25	2.35	1.77	1.07	1.34	1.24	2.456666667	1.216666667	-1.013768155	0.000310442	0.002424464	--	serine/arginine repetitive matrix protein 1-like [Zea mays]	-	-	-	-	-	-	-
MSTRG.14871	104	95	74	27	54	26	1.83	2.08	1.53	0.45	1.15	0.66	1.813333333	0.753333333	-1.267283879	0.000312898	0.002441069	--	protein argonaute 18-like [Zea mays]	-	-	-	-	-	-	-
Zm00001d013588	43	38	30	124	58	56	1.45	1.6	1.15	3.9	2.39	2.76	1.4	3.016666667	1.107528464	0.000314853	0.00245459	-	hydroxyproline-rich glycoprotein family protein	-	-	-	-	-	GO:0003677//DNA binding	-
Zm00001d015963	53	38	28	16	9	9	1.52	1.37	0.9	0.43	0.29	0.39	1.263333333	0.37	-1.771638172	0.000317765	0.002473815	-	Protein DETOXIFICATION 16	-	-	-	-	GO:0016020//membrane;GO:0016021//integral component of membrane	GO:0015238//drug transmembrane transporter activity;GO:0015297//antiporter activity;GO:0022857//transmembrane transporter activity;GO:0042910//xenobiotic transporter activity	GO:0006855//drug transmembrane transport;GO:0042908//xenobiotic transport;GO:0055085//transmembrane transport
Zm00001d003310	57	49	89	160	109	90	2.93	3.09	5.55	8.61	7.21	7.49	3.856666667	7.77	1.01056014	0.000326182	0.002531335	-	-	-	-	-	-	-	-	-
MSTRG.24982	136	96	66	32	43	43	2.79	2.46	1.53	0.62	1.08	1.29	2.26	0.996666667	-1.181139789	0.000332047	0.002570554	--	uncharacterized protein LOC100502307 [Zea mays]	-	-	-	-	-	-	-
ZeamMp022	85	53	38	23	20	18	1.61	1.25	0.82	0.41	0.47	0.5	1.226666667	0.46	-1.415037499	0.000340068	0.002623483	-	orf911	-	-	-	-	GO:0005739//mitochondrion	GO:0000166//nucleotide binding;GO:0003676//nucleic acid binding;GO:0003677//DNA binding;GO:0003887//DNA-directed DNA polymerase activity;GO:0016740//transferase activity;GO:0016779//nucleotidyltransferase activity	GO:0006260//DNA replication;GO:0071897//DNA biosynthetic process
Zm00001d031737	39	23	59	93	86	72	1.53	1.12	2.63	3.4	4.13	4.13	1.76	3.886666667	1.142957954	0.000345823	0.00265951	-	NC domain-containing protein-related	-	-	-	-	-	-	-
Zm00001d052297	71	64	37	23	21	17	2.75	3.09	1.63	0.83	0.99	0.96	2.49	0.926666667	-1.42602336	0.000365756	0.002790952	-	PLAC8 family protein	-	-	-	-	GO:0016020//membrane;GO:0016021//integral component of membrane	GO:0009975//cyclase activity	GO:0051762//sesquiterpene biosynthetic process
MSTRG.1945	78	73	52	20	32	23	0.82	0.95	0.62	0.2	0.41	0.35	0.796666667	0.32	-1.315904307	0.000366495	0.002793328	--	retroviral aspartyl protease [Zea mays]	-	-	-	-	-	-	-
Zm00001d024178	6	2	18	52	18	40	0.1	0.04	0.33	0.79	0.36	0.95	0.156666667	0.7	2.159656666	0.000389945	0.002945952	-	Xyloglucan glycosyltransferase 4	-	-	-	-	GO:0005794//Golgi apparatus;GO:0016020//membrane;GO:0016021//integral component of membrane	GO:0016740//transferase activity;GO:0016757//transferase activity, transferring glycosyl groups	-
Zm00001d012994	115	69	50	41	25	27	2.4	1.8	1.19	0.8	0.64	0.82	1.796666667	0.753333333	-1.2539625	0.000403745	0.003039607	-	Histidine kinase CKI1	-	-	-	-	GO:0005622//intracellular;GO:0005887//integral component of plasma membrane	GO:0000155//phosphorelay sensor kinase activity;GO:0004673//protein histidine kinase activity;GO:0009927//histidine phosphotransfer kinase activity;GO:0016301//kinase activity;GO:0016772//transferase activity, transferring phosphorus-containing groups	GO:0000160//phosphorelay signal transduction system;GO:0007165//signal transduction;GO:0016310//phosphorylation;GO:0023014//signal transduction by protein phosphorylation;GO:0046777//protein autophosphorylation
MSTRG.16645	63	66	52	21	21	25	0.61	0.79	0.58	0.19	0.25	0.35	0.66	0.263333333	-1.325575872	0.000421488	0.00315284	TOPP9	Scarecrow-like protein 9 [Zea mays]	-	-	-	-	-	-	-
MSTRG.8390	89	48	66	39	22	21	1.97	1.32	1.66	0.81	0.6	0.68	1.65	0.696666667	-1.243925583	0.000422064	0.003156081	--	-	-	-	-	-	-	-	-
MSTRG.27778	122	121	48	31	31	43	1.6	1.98	0.72	0.38	0.49	0.82	1.433333333	0.563333333	-1.347313413	0.000423722	0.003166341	CIPK31	Guanylate-binding protein 7 [Zea mays]	-	-	-	-	GO:0016020//membrane;GO:0043231//intracellular membrane-bounded organelle;GO:0044444//cytoplasmic part	GO:0004672//protein kinase activity;GO:0005261//cation channel activity;GO:0032550//purine ribonucleoside binding	GO:0006464//cellular protein modification process;GO:0006796//phosphate-containing compound metabolic process;GO:0009247//glycolipid biosynthetic process;GO:0009267//cellular response to starvation;GO:0009414//response to water deprivation;GO:0009755//hormone-mediated signaling pathway;GO:0019932//second-messenger-mediated signaling;GO:0071805//potassium ion transmembrane transport;GO:1902410//mi…
MSTRG.26295	166	120	75	77	54	39	2.74	2.46	1.42	1.18	1.1	0.95	2.206666667	1.076666667	-1.035297052	0.000426947	0.00318829	--	unknown [Zea mays]	-	-	-	-	-	-	-
Zm00001d007581	88	54	38	28	13	21	3.85	2.94	1.89	1.14	0.7	1.34	2.893333333	1.06	-1.448668277	0.000445721	0.003311755	-	harpin binding protein1	-	-	-	-	GO:0005634//nucleus;GO:0005886//plasma membrane;GO:0009507//chloroplast;GO:0009534//chloroplast thylakoid;GO:0009535//chloroplast thylakoid membrane;GO:0009579//thylakoid;GO:0009941//chloroplast envelope;GO:0010287//plastoglobule;GO:0031977//thylakoid lumen	-	GO:0009658//chloroplast organization;GO:0010193//response to ozone;GO:0042742//defense response to bacterium
MSTRG.2415	34	11	51	100	64	65	0.7	0.28	1.2	1.92	1.61	1.96	0.726666667	1.83	1.332478014	0.000445901	0.003311978	RE1	H0102C09.1 [Oryza sativa]	-	-	-	-	-	-	-
Zm00001d003068	68	46	31	24	11	12	2.84	2.4	1.48	0.94	0.56	0.73	2.24	0.743333333	-1.591417523	0.000458709	0.003388944	phosphoenolpyruvate carboxylase kinase4	Phosphoenolpyruvate carboxylase kinase 2	-	-	-	-	GO:0005634//nucleus;GO:0005737//cytoplasm	GO:0000166//nucleotide binding;GO:0004672//protein kinase activity;GO:0004674//protein serine/threonine kinase activity;GO:0004683//calmodulin-dependent protein kinase activity;GO:0005516//calmodulin binding;GO:0005524//ATP binding;GO:0009931//calcium-dependent protein serine/threonine kinase activity;GO:0016301//kinase activity	GO:0006468//protein phosphorylation;GO:0009738//abscisic acid-activated signaling pathway;GO:0016310//phosphorylation;GO:0018105//peptidyl-serine phosphorylation;GO:0035556//intracellular signal transduction;GO:0046777//protein autophosphorylation
Zm00001d006883	62	48	43	16	20	17	3.07	2.96	2.42	0.74	1.21	1.23	2.816666667	1.06	-1.409924576	0.000470097	0.003455801	-	Calmodulin binding protein	-	-	-	-	-	-	-
MSTRG.11774	50	35	35	12	7	15	0.94	0.82	0.75	0.21	0.16	0.41	0.836666667	0.26	-1.686141335	0.000473515	0.003479769	--	polyprotein [Zea mays]	-	-	-	-	-	-	-
MSTRG.29805	64	19	43	3	18	4	1.51	0.56	1.14	0.06	0.5	0.14	1.07	0.233333333	-2.19714647	0.000487464	0.00356455	--	hypothetical protein Zm00014a_006250 [Zea mays]	-	-	-	-	-	-	-
Zm00001d051080	38	33	55	126	72	58	1.54	1.44	2.46	4.59	3.29	3.27	1.813333333	3.716666667	1.035365154	0.000493146	0.003598978	-	Adenine phosphoribosyltransferase 2	Metabolism;Metabolism	Global and overview maps;Nucleotide metabolism	ko01100//Metabolic pathways;ko00230//Purine metabolism	K00759;K00759	GO:0005737//cytoplasm;GO:0005829//cytosol	GO:0003999//adenine phosphoribosyltransferase activity;GO:0016740//transferase activity;GO:0016757//transferase activity, transferring glycosyl groups	GO:0006168//adenine salvage;GO:0009116//nucleoside metabolic process
Zm00001d014313	22	12	37	75	48	50	0.73	0.5	1.39	2.32	1.94	2.42	0.873333333	2.226666667	1.350281291	0.000518395	0.003749902	-	THAUMATIN-LIKE PROTEIN 1	-	-	-	-	GO:0005576//extracellular region	-	GO:0006952//defense response
MSTRG.5184	59	39	32	18	12	12	2	1.65	1.24	0.57	0.5	0.6	1.63	0.556666667	-1.549986362	0.000556642	0.003976402	--	glycine-rich cell wall structural protein-like [Zea mays]	-	-	-	-	-	-	-
Zm00001d051606	6	0	3	24	8	27	0.24	0	0.14	0.89	0.39	1.57	0.126666667	0.95	2.906890596	0.000560546	0.004001269	-	-	-	-	-	-	-	-	-
Zm00001d040684	8	14	14	38	33	35	0.25	0.55	0.5	1.11	1.26	1.6	0.433333333	1.323333333	1.610627384	0.000583591	0.004127779	-	Carboxylic ester hydrolase	-	-	-	-	GO:0005576//extracellular region;GO:0005618//cell wall;GO:0009505//plant-type cell wall	GO:0016787//hydrolase activity;GO:0052689//carboxylic ester hydrolase activity;GO:0052793//pectin acetylesterase activity	GO:0071555//cell wall organization
Zm00001d028007	102	98	87	50	31	50	1.44	1.72	1.39	0.66	0.53	1.03	1.516666667	0.74	-1.035306869	0.000583796	0.004127779	CAMTA-transcription factor 4	Calmodulin-binding transcription activator 2	-	-	-	-	GO:0005634//nucleus	GO:0001077//transcriptional activator activity, RNA polymerase II core promoter proximal region sequence-specific binding;GO:0003677//DNA binding;GO:0005515//protein binding;GO:0043565//sequence-specific DNA binding	GO:0045944//positive regulation of transcription from RNA polymerase II promoter
Zm00001d026094	43	36	15	8	5	8	1.9	1.98	0.75	0.33	0.27	0.52	1.543333333	0.373333333	-2.047513461	0.000584717	0.004129915	HSF-transcription factor 20	Heat stress transcription factor B-2b	-	-	-	-	GO:0005634//nucleus	GO:0000978//RNA polymerase II core promoter proximal region sequence-specific DNA binding;GO:0003677//DNA binding;GO:0003700//transcription factor activity, sequence-specific DNA binding;GO:0043565//sequence-specific DNA binding	GO:0006355//regulation of transcription, DNA-templated;GO:0034605//cellular response to heat;GO:0043618//regulation of transcription from RNA polymerase II promoter in response to stress;GO:0061408//positive regulation of transcription from RNA polymerase II promoter in response to heat stress
Zm00001d036455	60	59	172	414	270	332	1.29	1.58	4.21	8.32	7.11	10.45	2.36	8.626666667	1.870016352	0.000591803	0.004171986	-	Leucine-rich repeat (LRR) family protein	-	-	-	-	-	GO:0005515//protein binding	-
Zm00001d005663	92	55	53	24	26	27	5.16	3.84	3.38	1.26	1.78	2.21	4.126666667	1.75	-1.237621987	0.000594115	0.004184289	-	Succinate dehydrogenase [ubiquinone] iron-sulfur subunit 3 mitochondrial	-	-	-	-	GO:0005739//mitochondrion;GO:0045273//respiratory chain complex II	GO:0009055//electron carrier activity;GO:0016491//oxidoreductase activity;GO:0051536//iron-sulfur cluster binding;GO:0051537//2 iron, 2 sulfur cluster binding	GO:0006099//tricarboxylic acid cycle;GO:0009060//aerobic respiration;GO:0022904//respiratory electron transport chain;GO:0055114//oxidation-reduction process
Zm00001d031736	75	65	61	38	22	26	2.45	2.65	2.27	1.16	0.88	1.24	2.456666667	1.093333333	-1.167968804	0.000594729	0.004187288	HSF-transcription factor 8	Heat shock factor protein 7	-	-	-	-	GO:0005634//nucleus	GO:0000978//RNA polymerase II core promoter proximal region sequence-specific DNA binding;GO:0003677//DNA binding;GO:0003700//transcription factor activity, sequence-specific DNA binding;GO:0043565//sequence-specific DNA binding	GO:0006355//regulation of transcription, DNA-templated;GO:0034605//cellular response to heat;GO:0043618//regulation of transcription from RNA polymerase II promoter in response to stress;GO:0061408//positive regulation of transcription from RNA polymerase II promoter in response to heat stress
Zm00001d019053	115	81	57	43	27	37	2.82	2.47	1.59	0.98	0.81	1.32	2.293333333	1.036666667	-1.145493985	0.000609113	0.004266869	-	Probable glycosyltransferase	-	-	-	-	GO:0016020//membrane;GO:0016021//integral component of membrane	GO:0016740//transferase activity;GO:0016757//transferase activity, transferring glycosyl groups	GO:0006486//protein glycosylation
Zm00001d042541	237	205	519	1165	764	667	4.27	4.6	10.6	19.57	16.8	17.55	6.49	17.97333333	1.469567612	0.000619466	0.004321638	lipoxygenase1	lipoxygenase2	Metabolism	Lipid metabolism	ko00591//Linoleic acid metabolism	K15718	GO:0005737//cytoplasm	GO:0005515//protein binding;GO:0016165//linoleate 13S-lipoxygenase activity;GO:0016491//oxidoreductase activity;GO:0016702//oxidoreductase activity, acting on single donors with incorporation of molecular oxygen, incorporation of two atoms of oxygen;GO:0046872//metal ion binding;GO:0051213//dioxygenase activity	GO:0006633//fatty acid biosynthetic process;GO:0009611//response to wounding;GO:0009625//response to insect;GO:0009753//response to jasmonic acid;GO:0031408//oxylipin biosynthetic process;GO:0034440//lipid oxidation;GO:0055114//oxidation-reduction process
Zm00001d011365	52	59	37	27	7	15	1.13	1.6	0.92	0.55	0.19	0.48	1.216666667	0.406666667	-1.581015316	0.00062443	0.004346692	-	alpha/beta-Hydrolases superfamily protein	-	-	-	-	-	GO:0016787//hydrolase activity	GO:0006629//lipid metabolic process
MSTRG.24009	122	95	70	45	46	41	2.57	2.52	1.69	0.88	1.2	1.29	2.26	1.123333333	-1.008536682	0.000651672	0.004496493	--	hypothetical protein Zm00014a_013531 [Zea mays]	-	-	-	-	-	-	-
Zm00001d041282	46	36	39	10	10	16	1.37	1.34	1.32	0.28	0.37	0.7	1.343333333	0.45	-1.577820431	0.000681959	0.004666548	-	-	-	-	-	-	-	-	-
Zm00001d017021	1678	1322	917	530	398	596	96.43	94.73	59.99	28.44	27.99	50.1	83.71666667	35.51	-1.237289509	0.000695092	0.004738853	-	Late embryogenesis abundant protein 3	-	-	-	-	-	-	-
ZeamMp086	97	60	44	33	26	21	4.25	3.27	2.2	1.34	1.41	1.32	3.24	1.356666667	-1.255927519	0.000696229	0.004744946	-	nad7	-	-	-	-	GO:0005739//mitochondrion	GO:0016651//oxidoreductase activity, acting on NAD(P)H;GO:0048038//quinone binding;GO:0051287//NAD binding	GO:0055114//oxidation-reduction process
Zm00001d040960	18	15	40	76	53	47	0.31	0.39	0.91	1.43	1.2	1.26	0.536666667	1.296666667	1.272709467	0.000696414	0.004744946	-	Fimbrin-2	-	-	-	-	GO:0005737//cytoplasm;GO:0005884//actin filament;GO:0032432//actin filament bundle	GO:0003779//actin binding;GO:0005515//protein binding;GO:0051015//actin filament binding	GO:0051017//actin filament bundle assembly;GO:0051639//actin filament network formation
MSTRG.24386	75	71	38	14	26	22	3.85	4.52	2.24	0.65	1.62	1.64	3.536666667	1.303333333	-1.440184144	0.0006999	0.004765774	--	uncharacterized protein LOC100274876 [Zea mays]	-	-	-	-	-	-	-
Zm00001d013406	922	743	427	354	340	249	23.41	23.53	12.34	8.4	10.57	9.25	19.76	9.406666667	-1.07082746	0.00070565	0.004799023	-	alpha/beta-Hydrolases superfamily protein	-	-	-	-	GO:0016020//membrane	GO:0016298//lipase activity;GO:0016787//hydrolase activity	-
Zm00001d012339	125	79	71	48	49	30	6.52	5.14	4.21	2.34	3.13	2.29	5.29	2.586666667	-1.032173571	0.000713757	0.004837831	-	-	-	-	-	-	GO:0009507//chloroplast;GO:0016020//membrane;GO:0016021//integral component of membrane	-	-
ZeamMp159	70	51	47	19	26	18	8.11	7.37	6.2	2.06	3.69	3.05	7.226666667	2.933333333	-1.300789328	0.000719619	0.004870119	-	rps7	-	-	-	-	GO:0005739//mitochondrion;GO:0005763//mitochondrial small ribosomal subunit;GO:0005840//ribosome;GO:0015935//small ribosomal subunit	GO:0003729//mRNA binding;GO:0003735//structural constituent of ribosome;GO:0019843//rRNA binding	GO:0000028//ribosomal small subunit assembly;GO:0006412//translation
MSTRG.22466	46	44	45	18	15	15	1.47	1.75	1.63	0.54	0.58	0.7	1.616666667	0.606666667	-1.414046297	0.000734666	0.00495229	--	unknown [Zea mays]	-	-	-	-	-	-	-
Zm00001d042460	103	36	59	20	28	21	1.27	0.73	0.79	0.22	0.41	0.36	0.93	0.33	-1.494764692	0.000739015	0.004975552	ABI3-VP1-transcription factor 31	B3 domain-containing protein	-	-	-	-	GO:0005634//nucleus	GO:0003677//DNA binding	GO:0006351//transcription, DNA-templated;GO:0006355//regulation of transcription, DNA-templated
Zm00001d002699	5	4	3	15	23	19	0.12	0.12	0.08	0.33	0.66	0.66	0.106666667	0.55	2.366322214	0.000773867	0.005170937	-	Subtilisin-like protease SBT1.9	-	-	-	-	-	GO:0004252//serine-type endopeptidase activity;GO:0008233//peptidase activity;GO:0008236//serine-type peptidase activity;GO:0016787//hydrolase activity	GO:0006508//proteolysis
MSTRG.21494	96	58	56	26	35	24	4.8	3.64	3.21	1.24	2.17	1.78	3.883333333	1.73	-1.166523511	0.00080105	0.005325277	--	unknown [Zea mays]	-	-	-	-	-	-	-
Zm00001d029850	92	71	59	42	27	30	2.39	2.3	1.74	1.02	0.86	1.14	2.143333333	1.006666667	-1.090270188	0.000803343	0.005337318	-	Rop guanine nucleotide exchange factor 2	-	-	-	-	-	GO:0005085//guanyl-nucleotide exchange factor activity;GO:0005089//Rho guanyl-nucleotide exchange factor activity;GO:0016301//kinase activity	GO:0016310//phosphorylation
Zm00001d052167	66	63	42	19	27	18	4.93	5.87	3.57	1.33	2.47	1.97	4.79	1.923333333	-1.316416838	0.000827892	0.005474164	AP2-EREBP-transcription factor 7	Putative AP2/EREBP transcription factor superfamily protein	-	-	-	-	GO:0005634//nucleus	GO:0003677//DNA binding;GO:0003700//transcription factor activity, sequence-specific DNA binding	GO:0006351//transcription, DNA-templated;GO:0006355//regulation of transcription, DNA-templated
Zm00001d039636	5	7	6	24	20	25	0.08	0.14	0.11	0.35	0.38	0.57	0.11	0.433333333	1.977973694	0.000829698	0.005482834	-	-	-	-	-	-	GO:0016020//membrane;GO:0016021//integral component of membrane;GO:0043231//intracellular membrane-bounded organelle	-	-
Zm00001d023933	114	132	83	52	39	59	5.12	7.4	4.25	2.18	2.15	3.88	5.59	2.736666667	-1.030428562	0.000840909	0.005538754	-	Probable 2-oxoacid dependent dioxygenase	-	-	-	-	-	GO:0016491//oxidoreductase activity;GO:0046872//metal ion binding;GO:0051213//dioxygenase activity	GO:0055114//oxidation-reduction process
Zm00001d020969	22	15	25	54	38	51	0.56	0.43	0.64	1.15	1.22	1.83	0.543333333	1.4	1.365517363	0.000851641	0.005602782	-	protein; Ternary complex factor-like	-	-	-	-	-	-	-
Zm00001d036125	2	3	15	41	26	20	0.13	0.24	1.11	2.47	2.06	1.9	0.493333333	2.143333333	2.119221562	0.000876889	0.005733146	-	early nodulin-related	-	-	-	-	GO:0016020//membrane;GO:0016021//integral component of membrane	-	-
Zm00001d013592	67	53	82	177	94	83	0.93	1.58	1.28	3.03	2.18	2.47	1.263333333	2.56	1.018908463	0.000878488	0.00574191	-	-	-	-	-	-	-	-	-
Zm00001d043190	131	80	65	53	32	40	8.41	6.4	4.72	3.18	2.51	3.75	6.51	3.146666667	-1.048833185	0.00089513	0.005833476	-	-	-	-	-	-	GO:0005737//cytoplasm;GO:0019005//SCF ubiquitin ligase complex	GO:0004842//ubiquitin-protein transferase activity;GO:0005515//protein binding	GO:0009740//gibberellic acid mediated signaling pathway;GO:0031146//SCF-dependent proteasomal ubiquitin-dependent protein catabolic process
Zm00001d002899	54	59	137	396	171	219	2.76	3.76	7.96	18.88	10.69	16.36	4.826666667	15.31	1.665375181	0.00092239	0.005988238	-	Peroxidase 12	-	-	-	-	GO:0005576//extracellular region;GO:0009505//plant-type cell wall;GO:0009506//plasmodesma	GO:0004601//peroxidase activity;GO:0016491//oxidoreductase activity;GO:0020037//heme binding;GO:0046872//metal ion binding	GO:0006979//response to oxidative stress;GO:0042744//hydrogen peroxide catabolic process;GO:0055114//oxidation-reduction process;GO:0098869//cellular oxidant detoxification
Zm00001d021242	113	84	68	49	47	30	5.21	4.83	3.57	2.11	2.65	2.02	4.536666667	2.26	-1.005309888	0.000935843	0.006064919	-	-	-	-	-	-	GO:0016020//membrane;GO:0016021//integral component of membrane	-	-
MSTRG.7813	106	81	60	37	17	43	2.38	2.27	1.53	0.78	0.47	1.41	2.06	0.886666667	-1.216180592	0.000942879	0.006105165	--	unknown [Zea mays]	-	-	-	-	-	-	-
MSTRG.17212	100	65	57	32	32	31	2.87	2.32	1.86	0.86	1.12	1.3	2.35	1.093333333	-1.103927443	0.000945408	0.006116315	--	LEAF RUST 10 DISEASE-RESISTANCE LOCUS RECEPTOR-LIKE PROTEIN KINASE-like 1.5 [Zea mays]	-	-	-	-	-	GO:0016740//transferase activity	-
Zm00001d033300	24	23	13	3	3	4	0.92	1.1	0.57	0.11	0.14	0.22	0.863333333	0.156666667	-2.462219436	0.000946746	0.006119359	GRMZM2G043191	Type IV inositol polyphosphate 5-phosphatase 11	-	-	-	-	GO:0005886//plasma membrane	GO:0004439//phosphatidylinositol-4,5-bisphosphate 5-phosphatase activity;GO:0016787//hydrolase activity;GO:0034485//phosphatidylinositol-3,4,5-trisphosphate 5-phosphatase activity;GO:0043813//phosphatidylinositol-3,5-bisphosphate 5-phosphatase activity	GO:0009651//response to salt stress;GO:0009733//response to auxin;GO:0009737//response to abscisic acid;GO:0009753//response to jasmonic acid;GO:0036092//phosphatidylinositol-3-phosphate biosynthetic process;GO:0046855//inositol phosphate dephosphorylation;GO:0046856//phosphatidylinositol dephosphorylation
MSTRG.11634	77	65	49	29	31	20	0.88	0.94	0.65	0.31	0.44	0.34	0.823333333	0.363333333	-1.180182907	0.000952967	0.006150616	--	unknown [Zea mays]	-	-	-	-	-	-	-
MSTRG.18637	27	11	20	4	2	3	0.68	0.35	0.57	0.09	0.06	0.09	0.533333333	0.08	-2.736965594	0.000959793	0.006183967	--	ras-related protein RABF2a [Zea mays]	-	-	-	-	-	-	-
Zm00001d008340	83	60	25	26	15	16	1.68	1.37	0.59	0.57	0.31	0.48	1.213333333	0.453333333	-1.420331799	0.000960687	0.006184335	-	alpha/beta-Hydrolases superfamily protein	-	-	-	-	GO:0016020//membrane;GO:0016021//integral component of membrane	GO:0016787//hydrolase activity	GO:0006629//lipid metabolic process
Zm00001d021532	76	44	18	10	8	17	1.44	1.04	0.39	0.18	0.19	0.47	0.956666667	0.28	-1.772589504	0.001000291	0.006389178	-	RING/U-box superfamily protein	-	-	-	-	-	GO:0004842//ubiquitin-protein transferase activity	GO:0016567//protein ubiquitination
Zm00001d035835	27	21	38	100	54	38	1.62	1.57	2.59	5.59	3.96	3.33	1.926666667	4.293333333	1.155991196	0.001019039	0.006490226	AP2-EREBP-transcription factor 72	Putative AP2/EREBP transcription factor superfamily protein	-	-	-	-	GO:0005634//nucleus	GO:0003677//DNA binding;GO:0003700//transcription factor activity, sequence-specific DNA binding	GO:0006351//transcription, DNA-templated;GO:0006355//regulation of transcription, DNA-templated
Zm00001d033987	51	32	34	13	10	14	1.43	1.12	1.09	0.34	0.34	0.57	1.213333333	0.416666667	-1.542010356	0.001035424	0.006571917	HSF-transcription factor 17	Heat stress transcription factor A-6b	-	-	-	-	GO:0005634//nucleus	GO:0000978//RNA polymerase II core promoter proximal region sequence-specific DNA binding;GO:0003677//DNA binding;GO:0003700//transcription factor activity, sequence-specific DNA binding;GO:0043565//sequence-specific DNA binding	GO:0006355//regulation of transcription, DNA-templated;GO:0034605//cellular response to heat;GO:0043618//regulation of transcription from RNA polymerase II promoter in response to stress;GO:0061408//positive regulation of transcription from RNA polymerase II promoter in response to heat stress
Zm00001d051460	82	81	47	33	16	33	6.4	7.89	4.18	2.41	1.53	3.77	6.156666667	2.57	-1.260381101	0.001045244	0.006620971	-	Putative RING zinc finger domain superfamily protein%3B RING zinc finger protein-like	-	-	-	-	-	GO:0008270//zinc ion binding;GO:0046872//metal ion binding;GO:0061630//ubiquitin protein ligase activity	GO:0006511//ubiquitin-dependent protein catabolic process;GO:0016567//protein ubiquitination
MSTRG.15200	79	55	55	41	26	13	0.71	0.62	0.55	0.34	0.28	0.17	0.626666667	0.263333333	-1.250808104	0.001046798	0.006628922	--	protein kinase [Zea mays]	-	-	-	-	-	-	-
Zm00001d032776	28	30	20	5	9	4	0.45	0.56	0.37	0.07	0.16	0.1	0.46	0.11	-2.064130337	0.001048838	0.006636152	cellulose synthase10	cellulose synthase10	-	-	-	-	GO:0005794//Golgi apparatus;GO:0005802//trans-Golgi network;GO:0005886//plasma membrane;GO:0016020//membrane;GO:0016021//integral component of membrane	GO:0016740//transferase activity;GO:0016757//transferase activity, transferring glycosyl groups;GO:0016759//cellulose synthase activity;GO:0016760//cellulose synthase (UDP-forming) activity;GO:0046872//metal ion binding	GO:0009833//plant-type primary cell wall biogenesis;GO:0009834//plant-type secondary cell wall biogenesis;GO:0030244//cellulose biosynthetic process;GO:0071555//cell wall organization
Zm00001d024497	11	7	14	54	22	24	0.18	0.15	0.27	0.84	0.45	0.59	0.2	0.626666667	1.647698256	0.001054727	0.006665801	-	ABC transporter G family member 14	-	-	-	-	GO:0005886//plasma membrane;GO:0016020//membrane;GO:0016021//integral component of membrane	GO:0000166//nucleotide binding;GO:0005524//ATP binding;GO:0016887//ATPase activity;GO:0042626//ATPase activity, coupled to transmembrane movement of substances	GO:0010222//stem vascular tissue pattern formation;GO:0010588//cotyledon vascular tissue pattern formation;GO:0055085//transmembrane transport
Zm00001d018046	240	232	551	1213	809	647	3.43	4.41	8.93	16.29	14.3	13.61	5.59	14.73333333	1.398163681	0.001074602	0.006774029	-	Protein POLLEN DEFECTIVE IN GUIDANCE 1	-	-	-	-	-	-	-
Zm00001d044022	17	22	21	3	4	4	3.41	5.51	4.8	0.56	0.98	1.17	4.573333333	0.903333333	-2.339915725	0.001147779	0.00712388	-	seed maturation protein PM41	-	-	-	-	-	-	-
MSTRG.8776	81	55	40	37	19	14	2.5	2.1	1.39	1.07	0.73	0.61	1.996666667	0.803333333	-1.313522857	0.001149746	0.007132093	--	unknown [Zea mays]	-	-	-	-	-	-	-
Zm00001d026293	23	22	29	73	52	36	0.57	0.67	0.83	1.77	1.64	1.37	0.69	1.593333333	1.20737985	0.001150588	0.007135317	-	Gamma-aminobutyrate transaminase POP2 mitochondrial	-	-	-	-	-	GO:0003824//catalytic activity;GO:0003867//4-aminobutyrate transaminase activity;GO:0004015//adenosylmethionine-8-amino-7-oxononanoate transaminase activity;GO:0008483//transaminase activity;GO:0016740//transferase activity;GO:0030170//pyridoxal phosphate binding	GO:0009102//biotin biosynthetic process;GO:0009448//gamma-aminobutyric acid metabolic process
Zm00001d033383	37	23	29	60	57	59	0.64	0.49	0.57	0.96	1.16	1.46	0.566666667	1.193333333	1.074424841	0.001154945	0.007159411	hydroxymethylpyrimidine phosphate synthase1	hydroxymethylpyrimidine phosphate synthase1	-	-	-	-	GO:0009507//chloroplast;GO:0009536//plastid;GO:0009570//chloroplast stroma	GO:0016830//carbon-carbon lyase activity;GO:0019904//protein domain specific binding;GO:0051536//iron-sulfur cluster binding;GO:0080041//ADP-ribose pyrophosphohydrolase activity	GO:0009228//thiamine biosynthetic process;GO:0010266//response to vitamin B1
MSTRG.28331	118	77	66	32	44	38	4.06	3.29	2.59	1.04	1.87	1.93	3.313333333	1.613333333	-1.038238804	0.001201777	0.007393006	--	hypothetical protein Zm00014a_006250 [Zea mays]	-	-	-	-	-	-	-
Zm00001d012962	86	48	74	49	20	21	1.81	1.26	1.77	0.96	0.51	0.65	1.613333333	0.706666667	-1.190942783	0.001210966	0.007441044	-	Probable protein phosphatase 2C 4	-	-	-	-	-	GO:0003824//catalytic activity;GO:0004722//protein serine/threonine phosphatase activity;GO:0004724//magnesium-dependent protein serine/threonine phosphatase activity	GO:0006470//protein dephosphorylation
Zm00001d052738	50	50	30	12	19	12	2.06	2.57	1.41	0.46	0.96	0.72	2.013333333	0.713333333	-1.496937753	0.001217682	0.00746439	HSF-transcription factor 7	Heat stress transcription factor B-2b	-	-	-	-	GO:0005634//nucleus	GO:0000978//RNA polymerase II core promoter proximal region sequence-specific DNA binding;GO:0003677//DNA binding;GO:0003700//transcription factor activity, sequence-specific DNA binding;GO:0043565//sequence-specific DNA binding	GO:0006355//regulation of transcription, DNA-templated;GO:0034605//cellular response to heat;GO:0043618//regulation of transcription from RNA polymerase II promoter in response to stress;GO:0061408//positive regulation of transcription from RNA polymerase II promoter in response to heat stress
Zm00001d008812	155	106	51	43	37	48	7.06	6.02	2.64	1.83	2.06	3.2	5.24	2.363333333	-1.148743685	0.001236339	0.00754051	C3H-transcription factor 347	C3H47 C3H type transcription factor	-	-	-	-	-	GO:0046872//metal ion binding	-
Zm00001d003006	36	31	24	11	10	5	1.53	1.64	1.16	0.44	0.52	0.31	1.443333333	0.423333333	-1.769538528	0.001238672	0.007546431	plasma membrane intrinsic protein2	Aquaporin PIP2-5	-	-	-	-	GO:0005773//vacuole;GO:0005886//plasma membrane;GO:0009506//plasmodesma;GO:0016020//membrane;GO:0016021//integral component of membrane;GO:0032991//macromolecular complex	GO:0005515//protein binding;GO:0015250//water channel activity;GO:0015267//channel activity	GO:0006833//water transport;GO:0009414//response to water deprivation;GO:0051289//protein homotetramerization;GO:0051290//protein heterotetramerization;GO:0055085//transmembrane transport
Zm00001d010465	30	26	29	73	43	57	1.43	1.54	1.57	3.24	2.5	3.96	1.513333333	3.233333333	1.09529245	0.001249565	0.007596093	-	Probable membrane-associated kinase regulator 1	-	-	-	-	GO:0005829//cytosol;GO:0005886//plasma membrane;GO:0009536//plastid	GO:0016301//kinase activity;GO:0019210//kinase inhibitor activity	GO:0009741//response to brassinosteroid;GO:0016310//phosphorylation;GO:0033673//negative regulation of kinase activity
Zm00001d039471	36	28	27	14	9	1	0.94	0.94	0.8	0.34	0.3	0.04	0.893333333	0.226666667	-1.978626349	0.001265115	0.007677989	GRMZM2G077227	IQ-domain 6	-	-	-	-	-	GO:0005515//protein binding	-
Zm00001d044167	25	20	48	93	52	56	1.01	1.01	2.21	3.51	2.57	3.31	1.41	3.13	1.150467495	0.001266047	0.007679441	OVATE-transcription factor 19	Ovate protein	-	-	-	-	-	-	GO:0045892//negative regulation of transcription, DNA-templated
Zm00001d033475	50	48	42	17	8	22	1.46	1.75	1.4	0.46	0.29	0.94	1.536666667	0.563333333	-1.447743504	0.001316166	0.007896995	-	Cation/calcium exchanger 2	-	-	-	-	GO:0016020//membrane;GO:0016021//integral component of membrane	-	GO:0055085//transmembrane transport
Zm00001d027679	15	10	22	63	25	37	0.68	0.56	1.13	2.66	1.38	2.45	0.79	2.163333333	1.453331419	0.001326584	0.007948742	rootless concerning crown and seminal roots1	rootless concerning crown and seminal roots1	-	-	-	-	GO:0005634//nucleus	-	GO:0009755//hormone-mediated signaling pathway;GO:0045893//positive regulation of transcription, DNA-templated
Zm00001d027921	30	32	36	80	64	47	0.68	0.9	0.92	1.68	1.85	1.56	0.833333333	1.696666667	1.025737561	0.001346298	0.008047289	-	Protein DETOXIFICATION 12	-	-	-	-	GO:0016020//membrane;GO:0016021//integral component of membrane	GO:0015238//drug transmembrane transporter activity;GO:0015297//antiporter activity;GO:0022857//transmembrane transporter activity;GO:0042910//xenobiotic transporter activity	GO:0006855//drug transmembrane transport;GO:0042908//xenobiotic transport;GO:0055085//transmembrane transport
Zm00001d037087	69	100	59	33	34	32	2.7	4.88	2.63	1.21	1.63	1.83	3.403333333	1.556666667	-1.128488411	0.001390649	0.008272234	-	UDP-glucuronate 4-epimerase 1	Metabolism;Metabolism	Global and overview maps;Carbohydrate metabolism	ko01100//Metabolic pathways;ko00520//Amino sugar and nucleotide sugar metabolism	K08679;K08679	GO:0016020//membrane;GO:0016021//integral component of membrane	GO:0003824//catalytic activity;GO:0016857//racemase and epimerase activity, acting on carbohydrates and derivatives;GO:0050662//coenzyme binding	GO:0005975//carbohydrate metabolic process
Zm00001d036812	29	21	24	61	52	40	1.07	0.96	1	2.09	2.34	2.15	1.01	2.193333333	1.11876979	0.00140421	0.008337239	-	Zinc finger protein WIP2	-	-	-	-	GO:0005634//nucleus	GO:0003676//nucleic acid binding	GO:0010468//regulation of gene expression;GO:0048856//anatomical structure development
Zm00001d024750	60	55	49	20	11	28	4.36	4.95	4.05	1.38	1	2.92	4.453333333	1.766666667	-1.333855743	0.001406942	0.008351219	-	Peroxidase 64	-	-	-	-	GO:0009505//plant-type cell wall;GO:0009506//plasmodesma	GO:0004601//peroxidase activity;GO:0016491//oxidoreductase activity;GO:0020037//heme binding;GO:0046872//metal ion binding	GO:0006979//response to oxidative stress;GO:0042744//hydrogen peroxide catabolic process;GO:0055114//oxidation-reduction process;GO:0098869//cellular oxidant detoxification
Zm00001d042540	83	79	211	459	285	310	2.2	1.95	5.42	9.67	6.96	12.4	3.19	9.676666667	1.600953742	0.001428167	0.008461343	-	Linoleate 9S-lipoxygenase 1	Metabolism	Lipid metabolism	ko00591//Linoleic acid metabolism	K15718	-	GO:0005515//protein binding;GO:0016491//oxidoreductase activity;GO:0016702//oxidoreductase activity, acting on single donors with incorporation of molecular oxygen, incorporation of two atoms of oxygen;GO:0046872//metal ion binding;GO:0051213//dioxygenase activity	GO:0006633//fatty acid biosynthetic process;GO:0031408//oxylipin biosynthetic process;GO:0034440//lipid oxidation;GO:0055114//oxidation-reduction process
Zm00001d017438	10	1	6	32	22	15	0.7	0.09	0.48	2.09	1.88	1.53	0.423333333	1.833333333	2.114603122	0.0014471	0.008550662	-	-	-	-	-	-	-	-	-
MSTRG.17999	14	4	8	46	27	15	0.23	0.08	0.15	0.7	0.55	0.37	0.153333333	0.54	1.816288047	0.001448961	0.008559375	At1g04430	probable methyltransferase PMT8 [Zea mays]	-	-	-	-	-	-	-
Zm00001d039310	70	50	54	19	22	27	2.01	1.79	1.77	0.51	0.77	1.14	1.856666667	0.806666667	-1.20267028	0.001451202	0.008570326	-	Cytochrome P450 71A26	-	-	-	-	GO:0016020//membrane	GO:0004497//monooxygenase activity;GO:0005506//iron ion binding;GO:0016491//oxidoreductase activity;GO:0016705//oxidoreductase activity, acting on paired donors, with incorporation or reduction of molecular oxygen;GO:0016709//oxidoreductase activity, acting on paired donors, with incorporation or reduction of molecular oxygen, NAD(P)H as one donor, and incorporation of one atom of oxygen;GO:00200…	GO:0055114//oxidation-reduction process
Zm00001d027678	13	12	48	96	40	60	0.7	0.8	2.93	4.8	2.62	4.7	1.476666667	4.04	1.452011095	0.001454254	0.008583778	LBD-transcription factor 1	RTCN	-	-	-	-	GO:0005634//nucleus	-	GO:0009755//hormone-mediated signaling pathway;GO:0045893//positive regulation of transcription, DNA-templated
Zm00001d014224	84	68	47	37	24	26	4.43	4.48	2.82	1.82	1.55	2.01	3.91	1.793333333	-1.124524935	0.001468619	0.008650136	-	Mitochondrial carrier-like protein	-	-	-	-	GO:0016020//membrane;GO:0016021//integral component of membrane	GO:0022857//transmembrane transporter activity	GO:0055085//transmembrane transport
Zm00001d038699	13	9	12	36	21	38	0.52	0.45	0.54	1.34	1.02	2.21	0.503333333	1.523333333	1.597645616	0.001473937	0.008674548	-	O-methyltransferase ZRP4	-	-	-	-	-	GO:0008168//methyltransferase activity;GO:0008171//O-methyltransferase activity;GO:0008757//S-adenosylmethionine-dependent methyltransferase activity;GO:0016740//transferase activity;GO:0046983//protein dimerization activity	GO:0019438//aromatic compound biosynthetic process;GO:0032259//methylation
Zm00001d031131	71	51	51	28	26	20	2.25	2.02	1.84	0.83	1.01	0.93	2.036666667	0.923333333	-1.141286404	0.001518592	0.008893024	-	K-exchanger-like protein	-	-	-	-	GO:0016020//membrane;GO:0016021//integral component of membrane	-	GO:0055085//transmembrane transport
Zm00001d016128	3014	2196	1350	968	818	994	82.64	74.82	42.22	24.78	27.65	39.37	66.56	30.6	-1.121123781	0.001518683	0.008893024	-	-	-	-	-	-	-	-	-
Zm00001d025352	12	9	13	32	29	31	1.34	1.25	1.65	3.33	3.95	5.05	1.413333333	4.11	1.54003663	0.001559231	0.009084857	-	Ferredoxin-3 chloroplastic	Metabolism	Energy metabolism	ko00195//Photosynthesis	K02639	GO:0009507//chloroplast;GO:0009536//plastid	GO:0009055//electron carrier activity;GO:0046872//metal ion binding;GO:0051536//iron-sulfur cluster binding;GO:0051537//2 iron, 2 sulfur cluster binding	GO:0022900//electron transport chain;GO:0055114//oxidation-reduction process
MSTRG.9105	96	73	58	31	22	41	2.27	2.15	1.56	0.69	0.64	1.42	1.993333333	0.916666667	-1.120713866	0.001562533	0.009101705	--	ornithine carbamoyltransferase [Zea mays]	-	-	-	-	-	-	-
MSTRG.23802	90	67	86	36	32	43	2.07	1.92	2.25	0.77	0.9	1.44	2.08	1.036666667	-1.004631449	0.001579896	0.009181126	--	uncharacterized protein LOC100384839 precursor [Zea mays]	-	-	-	-	-	-	-
Zm00001d019430	23	26	50	104	59	49	0.99	1.29	2.34	4.05	3.25	2.75	1.54	3.35	1.121230745	0.001600951	0.009274303	-	S-adenosylmethionine carrier 1 chloroplastic/mitochondrial	-	-	-	-	GO:0005743//mitochondrial inner membrane;GO:0009941//chloroplast envelope;GO:0016020//membrane;GO:0016021//integral component of membrane	GO:0000095//S-adenosyl-L-methionine transmembrane transporter activity;GO:0022857//transmembrane transporter activity	GO:0055085//transmembrane transport;GO:1901962//S-adenosyl-L-methionine transmembrane transport
Zm00001d052651	0	0	7	20	11	20	0	0	0.31	0.72	0.52	1.13	0.103333333	0.79	2.934546939	0.001606822	0.009291861	-	Probable xyloglucan endotransglucosylase/hydrolase protein 5	-	-	-	-	GO:0005576//extracellular region;GO:0005618//cell wall;GO:0048046//apoplast	GO:0004553//hydrolase activity, hydrolyzing O-glycosyl compounds;GO:0016740//transferase activity;GO:0016762//xyloglucan:xyloglucosyl transferase activity;GO:0016787//hydrolase activity;GO:0016798//hydrolase activity, acting on glycosyl bonds	GO:0005975//carbohydrate metabolic process;GO:0006073//cellular glucan metabolic process;GO:0008152//metabolic process;GO:0010411//xyloglucan metabolic process;GO:0042546//cell wall biogenesis;GO:0071555//cell wall organization
Zm00001d038453	303	272	510	906	552	617	6	6.73	13.32	20.5	16.17	21.01	8.683333333	19.22666667	1.146787792	0.00161267	0.009315405	-	Putative aminotransferase class III superfamily protein	-	-	-	-	-	GO:0003824//catalytic activity;GO:0008483//transaminase activity;GO:0016740//transferase activity;GO:0030170//pyridoxal phosphate binding	-
MSTRG.1799	93	97	46	34	31	35	2.76	3.03	1.24	0.85	0.92	1.72	2.343333333	1.163333333	-1.010297653	0.001619396	0.009351822	--	retrotransposon gag protein [Zea mays]	-	-	-	-	-	-	-
Zm00001d029859	2	0	15	28	21	31	0.26	0	2.2	3.37	3.31	5.84	0.82	4.173333333	2.347504342	0.001680973	0.009644601	-	extensin-like protein	-	-	-	-	-	-	-
Zm00001d049258	77	56	42	14	26	24	2.42	2.2	1.5	0.41	1	1.1	2.04	0.836666667	-1.285844289	0.001741475	0.009912188	-	Putative ARM repeat-containing protein containing family protein	-	-	-	-	-	GO:0005515//protein binding	-
Zm00001d030310	30	14	49	92	64	46	0.73	0.42	1.35	2.08	1.9	1.63	0.833333333	1.87	1.166072676	0.001747757	0.009935185	auxin import carrier1	auxin import carrier1	-	-	-	-	GO:0005886//plasma membrane;GO:0016020//membrane;GO:0016021//integral component of membrane	GO:0015171//amino acid transmembrane transporter activity	GO:0003333//amino acid transmembrane transport
Zm00001d027258	33	39	24	5	14	7	5.48	8.07	4.53	0.77	2.84	1.7	6.026666667	1.77	-1.767610912	0.001748747	0.009938261	-	Oleosin	-	-	-	-	GO:0005811//lipid particle;GO:0012511//monolayer-surrounded lipid storage body;GO:0016020//membrane;GO:0016021//integral component of membrane	-	GO:0019915//lipid storage
Zm00001d028389	80	82	47	22	27	34	5.37	6.87	3.59	1.38	2.22	3.34	5.276666667	2.313333333	-1.189653688	0.001793979	0.01015626	-	-	-	-	-	-	-	-	-
MSTRG.11631	79	56	56	35	30	22	1.07	0.94	0.86	0.45	0.49	0.44	0.956666667	0.46	-1.05638247	0.001825433	0.010306639	--	uncharacterized protein LOC100381865 [Zea mays]	-	-	-	-	-	-	-
Zm00001d025057	73	60	44	27	24	24	2.58	2.64	1.77	0.89	1.04	1.24	2.33	1.056666667	-1.140809615	0.001854721	0.010438813	-	NAD(P)-linked oxidoreductase superfamily protein	-	-	-	-	GO:0005829//cytosol	GO:0004032//alditol:NADP+ 1-oxidoreductase activity;GO:0008106//alcohol dehydrogenase (NADP+) activity;GO:0016491//oxidoreductase activity	GO:0055114//oxidation-reduction process
Zm00001d039654	8	15	26	78	33	28	0.2	0.47	1.02	2.14	1.52	1.3	0.563333333	1.653333333	1.553316874	0.001857914	0.010454129	-	Protein kinase PINOID 2	-	-	-	-	GO:0005634//nucleus;GO:0005737//cytoplasm;GO:0005886//plasma membrane	GO:0000166//nucleotide binding;GO:0004672//protein kinase activity;GO:0004674//protein serine/threonine kinase activity;GO:0005524//ATP binding;GO:0016301//kinase activity;GO:0016740//transferase activity	GO:0006468//protein phosphorylation;GO:0016310//phosphorylation;GO:0048825//cotyledon development
Zm00001d043581	9	13	10	44	30	19	0.14	0.25	0.17	0.62	0.56	0.42	0.186666667	0.533333333	1.514573173	0.001926207	0.010767329	-	Subtilisin-like protease SBT5.6	-	-	-	-	-	GO:0004252//serine-type endopeptidase activity;GO:0008233//peptidase activity;GO:0008236//serine-type peptidase activity;GO:0016787//hydrolase activity	GO:0006508//proteolysis
Zm00001d048709	91	33	18	163	311	112	3.13	1.42	0.71	5.24	13.11	5.64	1.753333333	7.996666667	2.189298453	0.00193657	0.010800738	benzoxazinless1	benzoxazinless1	Metabolism;Metabolism	Global and overview maps;Biosynthesis of other secondary metabolites	ko01100//Metabolic pathways;ko00402//Benzoxazinoid biosynthesis	K13222;K13222	GO:0005829//cytosol;GO:0009507//chloroplast;GO:0009536//plastid	GO:0003824//catalytic activity;GO:0004834//tryptophan synthase activity;GO:0016829//lyase activity;GO:0033984//indole-3-glycerol-phosphate lyase activity	GO:0000162//tryptophan biosynthetic process;GO:0006568//tryptophan metabolic process;GO:0008652//cellular amino acid biosynthetic process;GO:0009073//aromatic amino acid family biosynthetic process
Zm00001d017728	100	74	69	64	34	20	2.54	2.34	1.99	1.52	1.06	0.74	2.29	1.106666667	-1.049126857	0.001939735	0.010815672	-	Polyamine transporter RMV1	-	-	-	-	GO:0016020//membrane;GO:0016021//integral component of membrane	GO:0022857//transmembrane transporter activity	GO:0055085//transmembrane transport
Zm00001d007143	105	81	44	24	26	39	3.85	3.7	1.84	0.82	1.17	2.09	3.13	1.36	-1.202556006	0.002011816	0.011147473	-	Anthocyanidin 3-O-glucoside 2'''-O-xylosyltransferase	-	-	-	-	GO:0043231//intracellular membrane-bounded organelle	GO:0008194//UDP-glycosyltransferase activity;GO:0016740//transferase activity;GO:0016757//transferase activity, transferring glycosyl groups;GO:0016758//transferase activity, transferring hexosyl groups;GO:0080043//quercetin 3-O-glucosyltransferase activity;GO:0080044//quercetin 7-O-glucosyltransferase activity	-
Zm00001d014716	80	58	28	16	15	25	1.74	1.57	0.69	0.33	0.4	0.79	1.333333333	0.506666667	-1.395928676	0.002040342	0.011277344	-	Delta-aminolevulinic acid dehydratase	-	-	-	-	-	-	-
MSTRG.7034	42	52	26	17	15	10	2.63	4.06	1.86	1	1.15	0.92	2.85	1.023333333	-1.477685764	0.002065025	0.011396718	--	monocarboxylate transporter 9 [Cucumis melo var. makuwa] [Cucumis melo]	-	-	-	-	-	-	-
Zm00001d037094	10	9	4	31	22	21	0.44	0.5	0.2	1.28	1.19	1.36	0.38	1.276666667	1.748310568	0.002071263	0.01142261	-	Protodermal factor 1	-	-	-	-	-	-	-
MSTRG.10395	165	144	118	32	78	75	6.59	7.16	5.38	1.2	3.79	4.38	6.376666667	3.123333333	-1.029715921	0.002112747	0.011621333	--	unknown [Zea mays]	-	-	-	-	-	-	-
Zm00001d048710	275	82	75	494	912	275	6.99	2.6	2.17	11.73	28.37	10.22	3.92	16.77333333	2.097243862	0.002113589	0.011621333	benzoxazinone synthesis2	benzoxazinone synthesis2	Metabolism;Metabolism	Global and overview maps;Biosynthesis of other secondary metabolites	ko01110//Biosynthesis of secondary metabolites;ko00402//Benzoxazinoid biosynthesis	K13223;K13223	GO:0016020//membrane;GO:0016021//integral component of membrane	GO:0004497//monooxygenase activity;GO:0005506//iron ion binding;GO:0016491//oxidoreductase activity;GO:0016705//oxidoreductase activity, acting on paired donors, with incorporation or reduction of molecular oxygen;GO:0016709//oxidoreductase activity, acting on paired donors, with incorporation or reduction of molecular oxygen, NAD(P)H as one donor, and incorporation of one atom of oxygen;GO:00200…	GO:0055114//oxidation-reduction process
Zm00001d039575	117	58	55	36	30	34	3.97	2.45	2.12	1.14	1.25	1.69	2.846666667	1.36	-1.065666918	0.002124297	0.011671524	-	1-aminocyclopropane-1-carboxylate oxidase	-	-	-	-	-	GO:0016491//oxidoreductase activity;GO:0046872//metal ion binding;GO:0051213//dioxygenase activity	GO:0055114//oxidation-reduction process
MSTRG.31044	1171	445	632	335	213	307	18.17	8.61	11.16	4.85	4.04	6.97	12.64666667	5.286666667	-1.258326908	0.00215387	0.011778527	AtMg00030	BnaCnng12640D [Brassica napus]	-	-	-	-	GO:0009536//plastid	GO:0003824//catalytic activity	-
Zm00001d053662	35	21	29	13	7	5	0.83	0.29	0.98	0.14	0.15	0.28	0.7	0.19	-1.881355504	0.002189617	0.011938666	-	-	-	-	-	-	GO:0005576//extracellular region;GO:0016020//membrane;GO:0016021//integral component of membrane	GO:0004650//polygalacturonase activity;GO:0016787//hydrolase activity;GO:0016798//hydrolase activity, acting on glycosyl bonds	GO:0005975//carbohydrate metabolic process;GO:0008152//metabolic process;GO:0071555//cell wall organization
Zm00001d034097	9	7	28	74	25	33	0.37	0.36	1.32	2.86	1.27	2	0.683333333	2.043333333	1.580263164	0.002209019	0.012023748	-	cytochrome P450 family 81 subfamily D polypeptide 8	-	-	-	-	GO:0016020//membrane;GO:0016021//integral component of membrane	GO:0004497//monooxygenase activity;GO:0005506//iron ion binding;GO:0016491//oxidoreductase activity;GO:0016705//oxidoreductase activity, acting on paired donors, with incorporation or reduction of molecular oxygen;GO:0020037//heme binding;GO:0046872//metal ion binding	GO:0055114//oxidation-reduction process
Zm00001d045053	9	5	5	30	20	16	1.73	1.2	1.09	5.37	4.69	4.49	1.34	4.85	1.855751747	0.002218594	0.012061054	-	60S ribosomal protein L35a-2	-	-	-	-	GO:0005840//ribosome;GO:0022625//cytosolic large ribosomal subunit	GO:0003735//structural constituent of ribosome	GO:0002181//cytoplasmic translation;GO:0006412//translation;GO:0042273//ribosomal large subunit biogenesis
Zm00001d041584	36	40	32	15	12	11	0.66	0.92	0.67	0.26	0.27	0.3	0.75	0.276666667	-1.43874176	0.002227411	0.012100083	-	NB-ARC domain containing protein expressed; protein	-	-	-	-	-	GO:0000166//nucleotide binding;GO:0005524//ATP binding;GO:0043531//ADP binding	GO:0006952//defense response
Zm00001d047261	2	6	6	28	20	12	0.04	0.3	0.24	0.8	0.94	0.56	0.193333333	0.766666667	1.987509056	0.002236664	0.012135476	-	3beta-hydroxysteroid-dehydrogenase/decarboxylase isoform 2	Metabolism;Metabolism	Global and overview maps;Lipid metabolism	ko01100//Metabolic pathways;ko00100//Steroid biosynthesis	K07748;K07748	-	GO:0003854//3-beta-hydroxy-delta5-steroid dehydrogenase activity;GO:0016491//oxidoreductase activity;GO:0016616//oxidoreductase activity, acting on the CH-OH group of donors, NAD or NADP as acceptor	GO:0006694//steroid biosynthetic process;GO:0055114//oxidation-reduction process
Zm00001d014918	14	17	19	50	25	46	0.51	0.77	0.79	1.7	1.11	2.44	0.69	1.75	1.342686655	0.002238643	0.012137298	-	GDSL esterase/lipase EXL3	-	-	-	-	GO:0016020//membrane;GO:0016021//integral component of membrane	GO:0016788//hydrolase activity, acting on ester bonds	-
Zm00001d018260	18	20	35	64	60	35	0.53	0.74	1.18	1.77	2.17	1.51	0.816666667	1.816666667	1.153474481	0.002292695	0.012348795	growth-regulating factor9	Growth-regulating factor 6	-	-	-	-	GO:0005634//nucleus	GO:0005524//ATP binding	GO:0006351//transcription, DNA-templated;GO:0006355//regulation of transcription, DNA-templated;GO:0032502//developmental process
MSTRG.5288	41	26	24	16	8	3	1.9	1.5	1.27	0.69	0.45	0.2	1.556666667	0.446666667	-1.801189549	0.002307869	0.012418454	--	uncharacterized protein LOC100384746 [Zea mays]	-	-	-	-	-	-	-
MSTRG.3328	62	52	38	20	22	19	2.17	2.27	1.51	0.65	0.94	0.97	1.983333333	0.853333333	-1.216745858	0.00231684	0.012457652	--	LOW QUALITY PROTEIN: uncharacterized protein LOC109939299 [Zea mays]	-	-	-	-	-	-	-
Zm00001d026163	12	15	54	148	81	110	0.87	1.36	4.46	10	7.16	11.64	2.23	9.6	2.105990696	0.002341728	0.012567082	-	extensin-like protein	-	-	-	-	-	-	-
Zm00001d028759	5887	5066	10256	19086	12165	11195	85.26	91.49	169.09	258.16	215.62	237.16	115.28	236.98	1.039623067	0.002376775	0.012710156	pyruvate decarboxylase3	Pyruvate decarboxylase isozyme 3	Metabolism;Metabolism;Metabolism	Global and overview maps;Global and overview maps;Carbohydrate metabolism	ko01100//Metabolic pathways;ko01110//Biosynthesis of secondary metabolites;ko00010//Glycolysis / Gluconeogenesis	K01568;K01568;K01568	GO:0005622//intracellular;GO:0005829//cytosol	GO:0000287//magnesium ion binding;GO:0003824//catalytic activity;GO:0004737//pyruvate decarboxylase activity;GO:0016829//lyase activity;GO:0016831//carboxy-lyase activity;GO:0030976//thiamine pyrophosphate binding;GO:0046872//metal ion binding	-
Zm00001d036164	6	4	5	41	14	10	0.27	0.22	0.26	1.72	0.77	0.66	0.25	1.05	2.070389328	0.002436546	0.012966051	-	Salicylate/benzoate carboxyl methyltransferase	-	-	-	-	-	GO:0008168//methyltransferase activity;GO:0008757//S-adenosylmethionine-dependent methyltransferase activity;GO:0016740//transferase activity	GO:0032259//methylation
Zm00001d010856	68	47	29	10	16	21	6.21	5.35	3.01	0.85	1.79	2.8	4.856666667	1.813333333	-1.421322321	0.002465582	0.013092246	-	Peripheral-type benzodiazepine receptor	-	-	-	-	GO:0016020//membrane;GO:0016021//integral component of membrane	-	-
Zm00001d003709	8	6	11	42	12	28	0.64	0.6	1.01	3.15	1.18	3.29	0.75	2.54	1.759865996	0.002500904	0.01323967	-	Cell wall / vacuolar inhibitor of fructosidase 2	-	-	-	-	-	GO:0004857//enzyme inhibitor activity	GO:0043086//negative regulation of catalytic activity
Zm00001d042054	140	71	65	66	32	34	7.28	4.6	3.85	3.2	2.04	2.59	5.243333333	2.61	-1.006434458	0.002516807	0.01330104	-	ARM repeat superfamily protein	-	-	-	-	GO:0005634//nucleus;GO:0005737//cytoplasm	GO:0005515//protein binding	-
Zm00001d049276	6	0	8	30	19	13	0.2	0	0.23	0.74	0.66	0.55	0.143333333	0.65	2.181065559	0.0025169	0.01330104	-	Serine carboxypeptidase-like 46	-	-	-	-	GO:0005773//vacuole	GO:0004180//carboxypeptidase activity;GO:0004185//serine-type carboxypeptidase activity;GO:0008233//peptidase activity;GO:0016787//hydrolase activity	GO:0006508//proteolysis;GO:0051603//proteolysis involved in cellular protein catabolic process
MSTRG.30206	95	74	45	24	41	24	2.74	2.66	1.48	0.65	1.45	1.01	2.293333333	1.036666667	-1.145493985	0.0025219	0.013324289	--	unknown [Zea mays]	-	-	-	-	-	-	-
MSTRG.17693	35	31	14	13	1	5	1.35	1.49	0.61	0.47	0.05	0.28	1.15	0.266666667	-2.108524457	0.002536314	0.01338768	--	uncharacterized protein LOC100382445 [Zea mays]	-	-	-	-	-	-	-
MSTRG.20706	63	60	44	24	23	24	1.56	1.85	1.24	0.56	0.7	0.87	1.55	0.71	-1.126377286	0.002562685	0.013494736	--	uncharacterized protein LOC100384561 [Zea mays]	-	-	-	-	-	-	-
MSTRG.4094	76	57	54	40	30	17	2.4	2.26	1.95	1.17	1.15	0.77	2.203333333	1.03	-1.097043434	0.002613186	0.013702073	--	hypothetical protein Zm00014a_026651 [Zea mays]	-	-	-	-	-	-	-
Zm00001d022203	34	39	28	11	7	14	1.28	1.84	1.2	0.39	0.32	0.77	1.44	0.493333333	-1.545434137	0.00265195	0.013869234	-	FAD/NAD(P)-binding oxidoreductase family protein	-	-	-	-	GO:0009507//chloroplast;GO:0009941//chloroplast envelope	GO:0016491//oxidoreductase activity	GO:0055114//oxidation-reduction process
MSTRG.8107	24	12	16	2	4	3	1.22	0.75	0.92	0.09	0.25	0.22	0.963333333	0.186666667	-2.36757076	0.002657208	0.013890177	--	Ubiquitin-like-specific protease ESD4 [Zea mays]	-	-	-	-	-	-	-
Zm00001d027996	9	6	9	25	20	27	0.3	0.25	0.31	0.77	0.77	1.21	0.286666667	0.916666667	1.677023054	0.002657846	0.013890239	-	Alcohol dehydrogenase-like 2	Metabolism;Metabolism;Metabolism;Metabolism;Metabolism;Metabolism	Global and overview maps;Global and overview maps;Global and overview maps;Carbohydrate metabolism;Lipid metabolism;Amino acid metabolism	ko01100//Metabolic pathways;ko01110//Biosynthesis of secondary metabolites;ko01200//Carbon metabolism;ko00010//Glycolysis / Gluconeogenesis;ko00071//Fatty acid degradation;ko00350//Tyrosine metabolism	K00121;K00121;K00121;K00121;K00121;K00121	GO:0005829//cytosol	GO:0004024//alcohol dehydrogenase activity, zinc-dependent;GO:0008270//zinc ion binding;GO:0016491//oxidoreductase activity;GO:0046872//metal ion binding;GO:0051903//S-(hydroxymethyl)glutathione dehydrogenase activity	GO:0046294//formaldehyde catabolic process;GO:0055114//oxidation-reduction process
Zm00001d037232	58	28	14	9	11	7	1.28	0.77	0.35	0.19	0.3	0.23	0.8	0.24	-1.736965594	0.002678765	0.013976494	-	ATP-dependent zinc metalloprotease FTSH 6 chloroplastic	-	-	-	-	GO:0009535//chloroplast thylakoid membrane;GO:0009941//chloroplast envelope;GO:0016020//membrane;GO:0016021//integral component of membrane	GO:0000166//nucleotide binding;GO:0004176//ATP-dependent peptidase activity;GO:0004222//metalloendopeptidase activity;GO:0005524//ATP binding;GO:0008233//peptidase activity;GO:0008237//metallopeptidase activity	GO:0006508//proteolysis;GO:0010027//thylakoid membrane organization;GO:0010205//photoinhibition;GO:0010206//photosystem II repair;GO:0010304//PSII associated light-harvesting complex II catabolic process
Zm00001d033522	9	4	15	27	28	27	0.29	0.16	0.55	0.81	1.1	1.27	0.333333333	1.06	1.669026766	0.002702375	0.014083102	-	GDSL esterase/lipase	-	-	-	-	-	GO:0016298//lipase activity;GO:0016788//hydrolase activity, acting on ester bonds	GO:0006629//lipid metabolic process
Zm00001d031398	41	33	19	3	8	12	0.91	0.92	0.48	0.05	0.21	0.38	0.77	0.213333333	-1.851749041	0.002725729	0.014181469	-	receptor-like protein kinase 4	-	-	-	-	GO:0005886//plasma membrane;GO:0016020//membrane;GO:0016021//integral component of membrane	GO:0000166//nucleotide binding;GO:0004672//protein kinase activity;GO:0004674//protein serine/threonine kinase activity;GO:0005524//ATP binding;GO:0016301//kinase activity;GO:0016740//transferase activity	GO:0006468//protein phosphorylation;GO:0016310//phosphorylation;GO:0048544//recognition of pollen
Zm00001d049684	22	31	55	122	44	68	0.62	1.26	1.76	3.2	1.61	3.27	1.213333333	2.693333333	1.150416843	0.002755497	0.014253733	-	IQ-domain 18	-	-	-	-	-	GO:0005515//protein binding	-
Zm00001d010115	14	21	88	19	10	2	0.41	0.8	3.09	0.57	0.36	0.07	1.433333333	0.333333333	-2.10433666	0.002764752	0.01429057	-	Probable anion transporter 3 chloroplastic	-	-	-	-	GO:0009536//plastid;GO:0016020//membrane;GO:0016021//integral component of membrane	GO:0005315//inorganic phosphate transmembrane transporter activity	GO:0055085//transmembrane transport
Zm00001d005945	4	18	37	83	42	43	0.47	2.64	4.95	9.1	6.03	7.38	2.686666667	7.503333333	1.481714313	0.00280477	0.014473787	-	-	-	-	-	-	-	-	-
ZeamMp036	70	52	43	20	30	18	6.33	5.86	4.42	1.69	3.32	2.38	5.536666667	2.463333333	-1.168405804	0.002819668	0.014540515	-	nad9	-	-	-	-	GO:0005739//mitochondrion;GO:0005747//mitochondrial respiratory chain complex I	GO:0008137//NADH dehydrogenase (ubiquinone) activity;GO:0016651//oxidoreductase activity, acting on NAD(P)H	GO:0055114//oxidation-reduction process
MSTRG.14166	26	31	10	5	6	4	1.24	1.85	0.54	0.22	0.35	0.28	1.21	0.283333333	-2.094434802	0.002869147	0.01476475	--	-	-	-	-	-	-	-	-
Zm00001d026404	73	58	69	28	34	30	4.83	4.78	5.19	1.73	2.75	2.9	4.933333333	2.46	-1.003904454	0.002875712	0.014791664	-	-	-	-	-	-	-	-	-
MSTRG.7099	63	54	29	28	16	14	3.67	3.93	1.92	1.52	1.15	1.19	3.173333333	1.286666667	-1.302360726	0.002880366	0.014812165	--	uncharacterized protein LOC100382445 [Zea mays]	-	-	-	-	-	-	-
Zm00001d046370	68	42	55	26	21	24	1.43	1.1	1.32	0.51	0.54	0.74	1.283333333	0.596666667	-1.104898858	0.002894662	0.014868433	-	Serine/threonine-protein kinase	-	-	-	-	GO:0005886//plasma membrane;GO:0016020//membrane;GO:0016021//integral component of membrane	GO:0000166//nucleotide binding;GO:0004672//protein kinase activity;GO:0004674//protein serine/threonine kinase activity;GO:0005524//ATP binding;GO:0016301//kinase activity;GO:0016740//transferase activity	GO:0006468//protein phosphorylation;GO:0016310//phosphorylation;GO:0048544//recognition of pollen
Zm00001d012636	37	26	22	11	9	6	0.81	0.71	0.55	0.22	0.27	0.21	0.69	0.233333333	-1.564203941	0.002910722	0.01491291	-	Putative DUF26-domain protein kinase family protein	-	-	-	-	GO:0005886//plasma membrane;GO:0016020//membrane;GO:0016021//integral component of membrane	GO:0004672//protein kinase activity;GO:0004674//protein serine/threonine kinase activity;GO:0004713//protein tyrosine kinase activity;GO:0005524//ATP binding;GO:0016301//kinase activity	GO:0006468//protein phosphorylation;GO:0016310//phosphorylation;GO:0018108//peptidyl-tyrosine phosphorylation
ZeamMp167	72	59	44	23	30	22	2.35	2.39	1.61	0.69	1.2	1.03	2.116666667	0.973333333	-1.120788223	0.002917677	0.014945085	-	rps2A	-	-	-	-	GO:0005739//mitochondrion;GO:0005763//mitochondrial small ribosomal subunit;GO:0005840//ribosome;GO:0015935//small ribosomal subunit;GO:0016020//membrane;GO:0016021//integral component of membrane	GO:0003735//structural constituent of ribosome	GO:0006412//translation
MSTRG.20800	1572	665	585	397	228	360	21.55	11.36	9.12	5.08	3.83	7.22	14.01	5.376666667	-1.381673018	0.002923179	0.014962896	TAR1-A	hornerin-like, partial [Zea mays]	-	-	-	-	-	-	-
Zm00001d043242	23	15	22	56	37	35	1.15	0.93	1.25	2.61	2.26	2.55	1.11	2.473333333	1.15589701	0.002954545	0.015085517	-	Early nodulin 20	-	-	-	-	GO:0046658//anchored component of plasma membrane	GO:0009055//electron carrier activity	GO:0022900//electron transport chain
Zm00001d024273	25	34	29	65	50	55	0.89	1.51	1.17	2.16	2.17	2.86	1.19	2.396666667	1.010067696	0.002955983	0.015085517	stearoyl-acyl-carrier-protein desaturase10	stearoyl-acyl-carrier-protein desaturase10	Metabolism;Metabolism;Metabolism	Global and overview maps;Lipid metabolism;Lipid metabolism	ko01212//Fatty acid metabolism;ko00061//Fatty acid biosynthesis;ko01040//Biosynthesis of unsaturated fatty acids	K03921;K03921;K03921	GO:0009570//chloroplast stroma	GO:0016491//oxidoreductase activity;GO:0045300//acyl-[acyl-carrier-protein] desaturase activity;GO:0046872//metal ion binding	GO:0006631//fatty acid metabolic process;GO:0055114//oxidation-reduction process
Zm00001d048737	21	13	20	59	34	29	0.62	0.48	0.67	1.62	1.22	1.25	0.59	1.363333333	1.208351483	0.00303854	0.015425151	-	-	-	-	-	-	GO:0016020//membrane;GO:0016021//integral component of membrane	-	-
Zm00001d021168	49	53	58	28	30	10	1.52	2.05	2.05	0.81	1.14	0.45	1.873333333	0.8	-1.227535725	0.003097569	0.01569246	-	UDP-glycosyltransferase 74B1	-	-	-	-	GO:0043231//intracellular membrane-bounded organelle	GO:0008194//UDP-glycosyltransferase activity;GO:0016740//transferase activity;GO:0016757//transferase activity, transferring glycosyl groups;GO:0016758//transferase activity, transferring hexosyl groups;GO:0080043//quercetin 3-O-glucosyltransferase activity;GO:0080044//quercetin 7-O-glucosyltransferase activity	-
Zm00001d047661	21	17	50	97	49	48	0.49	0.5	1.33	2.14	1.41	1.64	0.773333333	1.73	1.161609733	0.003126185	0.015800023	-	Tetratricopeptide repeat (TPR)-like superfamily protein	-	-	-	-	-	GO:0005515//protein binding	-
Zm00001d031861	33	13	7	2	3	3	1.58	0.78	0.38	0.09	0.18	0.21	0.913333333	0.16	-2.513069582	0.003135024	0.01582434	AP2-EREBP-transcription factor 137	Dehydration-responsive element-binding protein 2G	-	-	-	-	GO:0005634//nucleus	GO:0003677//DNA binding;GO:0003700//transcription factor activity, sequence-specific DNA binding;GO:0043565//sequence-specific DNA binding;GO:0044212//transcription regulatory region DNA binding	GO:0006351//transcription, DNA-templated;GO:0006355//regulation of transcription, DNA-templated;GO:0045893//positive regulation of transcription, DNA-templated
MSTRG.5390	50	26	32	15	16	6	1.61	1.04	1.17	0.45	0.63	0.28	1.273333333	0.453333333	-1.489965987	0.003164065	0.015952761	--	PsbP domain-containing protein 2, chloroplastic [Zea mays]	-	-	-	-	-	-	-
Zm00001d045432	107	63	54	25	28	40	7.19	5.28	4.13	1.57	2.3	3.93	5.533333333	2.6	-1.089637212	0.003172471	0.015986994	-	-	-	-	-	-	-	-	-
Zm00001d020702	97	63	55	56	25	21	3.4	2.76	2.2	1.83	1.07	1.08	2.786666667	1.326666667	-1.070734512	0.003208305	0.016109848	-	Mitochondrial phosphate carrier protein 2 mitochondrial	-	-	-	-	GO:0016020//membrane;GO:0016021//integral component of membrane;GO:0031305//integral component of mitochondrial inner membrane	GO:0005315//inorganic phosphate transmembrane transporter activity	GO:0009651//response to salt stress;GO:0035435//phosphate ion transmembrane transport
Zm00001d043588	10	2	5	32	16	15	0.28	0.06	0.15	0.78	0.51	0.57	0.163333333	0.62	1.924448967	0.00324342	0.016253034	-	Protodermal factor 1	-	-	-	-	-	GO:0003899//DNA-directed RNA polymerase activity	GO:0032774//RNA biosynthetic process
MSTRG.8413	59	31	25	13	16	10	2.79	1.86	1.32	0.51	0.92	0.7	1.99	0.71	-1.486877501	0.003269821	0.016352058	--	uncharacterized protein LOC109944230 [Zea mays]	-	-	-	-	-	-	-
Zm00001d033683	15	7	62	209	110	144	0.75	0.37	3.46	9.56	6.87	9.45	1.526666667	8.626666667	2.498418114	0.003302926	0.016495278	-	Phospholipase A2	-	-	-	-	GO:0005576//extracellular region	GO:0004623//phospholipase A2 activity;GO:0005509//calcium ion binding;GO:0008289//lipid binding	GO:0006644//phospholipid metabolic process;GO:0016042//lipid catabolic process;GO:0050482//arachidonic acid secretion
Zm00001d010043	19	25	21	63	36	39	1.13	1.85	1.42	3.49	2.61	3.38	1.466666667	3.16	1.107383535	0.003383604	0.016818616	-	Triose phosphate/phosphate translocator TPT chloroplastic	-	-	-	-	GO:0005794//Golgi apparatus;GO:0016020//membrane;GO:0016021//integral component of membrane	GO:0015297//antiporter activity;GO:0022857//transmembrane transporter activity	GO:0055085//transmembrane transport
Zm00001d013825	53	23	40	20	11	11	3.86	2.09	3.32	1.36	0.98	1.17	3.09	1.17	-1.401098308	0.003485458	0.017254951	-	-	-	-	-	-	-	-	-
Zm00001d033872	77	46	28	15	13	24	1.84	1.4	0.76	0.33	0.39	0.82	1.333333333	0.513333333	-1.377069649	0.003508615	0.017342762	-	Peptidase%2C M50 family	-	-	-	-	GO:0016020//membrane;GO:0016021//integral component of membrane	GO:0008233//peptidase activity;GO:0008237//metallopeptidase activity	GO:0006508//proteolysis
Zm00001d028039	66	32	61	118	100	55	1.55	0.96	1.52	3.17	2.68	2.46	1.343333333	2.77	1.044068638	0.003526387	0.017399564	-	Probable protein S-acyltransferase 22	-	-	-	-	GO:0005783//endoplasmic reticulum;GO:0005794//Golgi apparatus;GO:0016020//membrane;GO:0016021//integral component of membrane	GO:0016409//palmitoyltransferase activity;GO:0016740//transferase activity;GO:0016746//transferase activity, transferring acyl groups;GO:0019706//protein-cysteine S-palmitoyltransferase activity	GO:0006612//protein targeting to membrane;GO:0018230//peptidyl-L-cysteine S-palmitoylation
MSTRG.18732	38	22	21	6	4	11	0.96	0.68	0.6	0.14	0.12	0.41	0.746666667	0.223333333	-1.741265732	0.003537483	0.017438477	--	-	-	-	-	-	-	-	-
MSTRG.21748	21	13	30	66	51	26	0.74	0.57	1.2	2.16	2.18	1.33	0.836666667	1.89	1.175661371	0.003572698	0.017577198	--	protein ALP1-like [Panicum hallii]	-	-	-	-	-	-	-
Zm00001d020524	9	5	10	35	25	14	0.1	0.07	0.13	0.37	0.35	0.23	0.1	0.316666667	1.662965013	0.003615511	0.0177563	-	Zinc finger protein 346	-	-	-	-	GO:0005886//plasma membrane	GO:0003676//nucleic acid binding;GO:0008270//zinc ion binding;GO:0046872//metal ion binding	GO:0006955//immune response;GO:0009626//plant-type hypersensitive response
MSTRG.8919	80	59	37	29	20	26	5.84	5.35	3.06	1.97	1.83	2.82	4.75	2.206666667	-1.106058797	0.003684056	0.018023702	--	unknown [Zea mays]	-	-	-	-	-	-	-
Zm00001d049624	29	20	38	66	43	59	0.83	0.72	1.25	1.77	1.51	2.48	0.933333333	1.92	1.040641984	0.003684596	0.018023702	-	Magnesium transporter CorA-like family protein	-	-	-	-	GO:0016020//membrane;GO:0016021//integral component of membrane	GO:0046873//metal ion transmembrane transporter activity	GO:0030001//metal ion transport;GO:0055085//transmembrane transport
Zm00001d016256	6	3	11	33	19	16	0.38	0.24	0.79	1.94	1.46	1.47	0.47	1.623333333	1.78822661	0.003700442	0.018089234	-	Meiosis 5	-	-	-	-	-	-	-
Zm00001d024465	66	74	53	34	25	31	4.27	5.96	3.9	2.05	1.98	2.93	4.71	2.32	-1.021602254	0.003714356	0.018141248	-	V-type proton ATPase subunit D	Metabolism;Metabolism;Cellular Processes	Global and overview maps;Energy metabolism;Transport and catabolism	ko01100//Metabolic pathways;ko00190//Oxidative phosphorylation;ko04145//Phagosome	K02149;K02149;K02149	GO:0005774//vacuolar membrane;GO:0016020//membrane;GO:0033176//proton-transporting V-type ATPase complex	GO:0042626//ATPase activity, coupled to transmembrane movement of substances;GO:0046961//proton-transporting ATPase activity, rotational mechanism	GO:0007035//vacuolar acidification;GO:0055085//transmembrane transport;GO:1902600//hydrogen ion transmembrane transport
Zm00001d045862	35	19	28	12	9	4	1.03	0.7	0.94	0.33	0.32	0.17	0.89	0.273333333	-1.703143927	0.00371641	0.018143285	-	UDP-glycosyltransferase 72B1	-	-	-	-	GO:0043231//intracellular membrane-bounded organelle	GO:0008194//UDP-glycosyltransferase activity;GO:0016740//transferase activity;GO:0016757//transferase activity, transferring glycosyl groups;GO:0016758//transferase activity, transferring hexosyl groups;GO:0080043//quercetin 3-O-glucosyltransferase activity;GO:0080044//quercetin 7-O-glucosyltransferase activity	-
Zm00001d016997	11	6	16	39	25	24	0.91	0.62	1.51	3.02	2.54	2.91	1.013333333	2.823333333	1.478290646	0.00378997	0.018449572	-	-	-	-	-	-	-	-	-
Zm00001d043650	9	5	30	50	42	29	0.26	0.18	0.99	1.32	1.48	1.22	0.476666667	1.34	1.491180354	0.00380124	0.018488189	-	Tryptophan aminotransferase-related protein 4	-	-	-	-	GO:0016020//membrane;GO:0016021//integral component of membrane	GO:0003824//catalytic activity;GO:0008483//transaminase activity;GO:0016740//transferase activity;GO:0016829//lyase activity;GO:0016846//carbon-sulfur lyase activity	-
Zm00001d047089	21	12	8	46	45	16	0.99	0.7	0.44	2.02	2.59	1.1	0.71	1.903333333	1.422637315	0.003831091	0.018592477	beta expansin5	Beta-expansin 5	-	-	-	-	GO:0005576//extracellular region	-	GO:0019953//sexual reproduction
MSTRG.23882	31	37	36	13	5	16	0.66	0.98	0.87	0.26	0.13	0.5	0.836666667	0.296666667	-1.495810123	0.003870979	0.018753307	--	MudrA [Zea mays]	-	-	-	-	-	-	-
Zm00001d025754	24	22	17	56	31	45	0.81	0.93	0.66	1.77	1.29	2.23	0.8	1.763333333	1.140233317	0.003877374	0.018776078	-	-	-	-	-	-	-	-	-
MSTRG.30253	9	9	11	30	24	24	0.56	0.7	0.79	1.76	1.84	2.2	0.683333333	1.933333333	1.500428991	0.003885109	0.018801212	--	uncharacterized protein LOC103639206 [Zea mays]	-	-	-	-	-	-	-
MSTRG.24595	64	55	53	30	22	27	1.77	1.91	1.67	0.77	0.74	1.09	1.783333333	0.866666667	-1.041027268	0.003899661	0.018853582	--	hypothetical protein ZEAMMB73_Zm00001d049946 [Zea mays]	-	-	-	-	-	-	-
MSTRG.11385	73	72	57	34	36	28	1.71	2.03	1.43	0.53	0.86	1.06	1.723333333	0.816666667	-1.077382531	0.003940944	0.019017435	--	unknown [Zea mays]	-	-	-	-	-	-	-
Zm00001d043350	7	7	23	38	38	25	0.16	0.2	0.6	0.82	1.07	0.84	0.32	0.91	1.50779464	0.003949408	0.019041697	-	Probable indole-3-acetic acid-amido synthetase GH3.1	Environmental Information Processing	Signal transduction	ko04075//Plant hormone signal transduction	K14487	GO:0005737//cytoplasm	GO:0016881//acid-amino acid ligase activity	-
Zm00001d012521	49	48	43	18	17	22	0.84	1.03	0.84	0.29	0.36	0.55	0.903333333	0.4	-1.175258446	0.003975167	0.019137261	-	Cation/H(+) antiporter 15	-	-	-	-	GO:0012505//endomembrane system;GO:0016020//membrane;GO:0016021//integral component of membrane	GO:0015299//solute:proton antiporter activity	GO:0006812//cation transport;GO:0006885//regulation of pH;GO:0015672//monovalent inorganic cation transport;GO:0055085//transmembrane transport;GO:1902600//hydrogen ion transmembrane transport
Zm00001d050302	48	38	41	23	20	9	2.2	2.17	2.14	0.99	1.12	0.6	2.17	0.903333333	-1.264364692	0.003983987	0.019160798	-	DUF1262 family protein	-	-	-	-	-	-	-
Zm00001d035476	68	43	25	14	20	15	1.12	0.87	0.64	0.34	0.52	0.45	0.876666667	0.436666667	-1.005495988	0.004008554	0.019255655	-	L-type lectin-domain containing receptor kinase VIII.1	-	-	-	-	GO:0005886//plasma membrane;GO:0016020//membrane;GO:0016021//integral component of membrane	GO:0000166//nucleotide binding;GO:0004672//protein kinase activity;GO:0004674//protein serine/threonine kinase activity;GO:0004675//transmembrane receptor protein serine/threonine kinase activity;GO:0005524//ATP binding;GO:0016301//kinase activity;GO:0030246//carbohydrate binding	GO:0002229//defense response to oomycetes;GO:0006468//protein phosphorylation;GO:0006952//defense response;GO:0007178//transmembrane receptor protein serine/threonine kinase signaling pathway;GO:0016310//phosphorylation;GO:0042742//defense response to bacterium
MSTRG.5301	70	59	53	16	30	29	2.22	2.34	1.92	0.47	1.17	1.35	2.16	0.996666667	-1.115848329	0.004065616	0.019466475	--	uncharacterized protein LOC100272609 [Zea mays]	-	-	-	-	-	-	-
Zm00001d008929	28	19	72	120	66	63	0.94	0.8	2.76	3.78	2.72	3.11	1.5	3.203333333	1.09461143	0.004110427	0.01964584	-	GDSL esterase/lipase	-	-	-	-	-	GO:0016788//hydrolase activity, acting on ester bonds	-
Zm00001d048229	19	8	17	50	34	22	0.55	0.29	0.56	1.34	1.2	0.93	0.466666667	1.156666667	1.309508836	0.004120818	0.019678559	bHLH-transcription factor 21	Putative HLH DNA-binding domain superfamily protein	-	-	-	-	-	GO:0003677//DNA binding;GO:0046983//protein dimerization activity	-
Zm00001d047750	7	3	8	24	21	15	0.25	0.18	0.33	0.82	1.13	0.88	0.253333333	0.943333333	1.896730729	0.004261435	0.020237934	-	Probable beta-14-xylosyltransferase IRX9	-	-	-	-	GO:0000139//Golgi membrane;GO:0005794//Golgi apparatus;GO:0016020//membrane	GO:0015018//galactosylgalactosylxylosylprotein 3-beta-glucuronosyltransferase activity;GO:0016740//transferase activity;GO:0042285//xylosyltransferase activity	GO:0005975//carbohydrate metabolic process;GO:0009834//plant-type secondary cell wall biogenesis;GO:0010417//glucuronoxylan biosynthetic process;GO:0071555//cell wall organization
Zm00001d040614	45	71	33	16	31	6	2.21	4.8	1.88	0.71	1.86	0.43	2.963333333	1	-1.567220918	0.004269865	0.020264946	-	PIT1	-	-	-	-	GO:0016020//membrane;GO:0016021//integral component of membrane	GO:0004842//ubiquitin-protein transferase activity;GO:0008270//zinc ion binding;GO:0046872//metal ion binding	GO:0016567//protein ubiquitination
Zm00001d023427	21	48	26	9	12	9	1.32	3.79	1.89	0.55	0.96	0.83	2.333333333	0.78	-1.580846392	0.004343144	0.020542626	genomes uncoupled4 homolog	genomes uncoupled4 homolog	-	-	-	-	GO:0009507//chloroplast	GO:0046906//tetrapyrrole binding	GO:0010019//chloroplast-nucleus signaling pathway
Zm00001d005039	100	78	58	20	41	39	5.39	5.25	3.56	1.01	2.71	3.08	4.733333333	2.266666667	-1.062284278	0.004356581	0.020601508	-	Late embryogenesis abundant (LEA) hydroxyproline-rich glycoprotein family	-	-	-	-	GO:0016020//membrane;GO:0016021//integral component of membrane	-	-
Zm00001d025005	16	11	13	33	22	41	0.42	0.36	0.39	0.81	0.73	1.57	0.39	1.036666667	1.410406051	0.004359332	0.020610116	Yucca2	Yucca2	-	-	-	-	-	GO:0004497//monooxygenase activity;GO:0004499//N,N-dimethylaniline monooxygenase activity;GO:0016491//oxidoreductase activity;GO:0050660//flavin adenine dinucleotide binding;GO:0050661//NADP binding	GO:0055114//oxidation-reduction process
MSTRG.14459	78	67	41	25	34	23	2.13	2.28	1.27	0.64	1.14	0.92	1.893333333	0.9	-1.072931522	0.004376932	0.020658076	--	uncharacterized protein LOC103632383 [Zea mays]	-	-	-	-	-	-	-
Zm00001d052872	31	17	47	79	59	46	3.96	2.71	6.84	9.45	9.23	8.6	4.503333333	9.093333333	1.01381597	0.004422514	0.020842142	-	Tubulin gamma-2 chain	-	-	-	-	GO:0005737//cytoplasm;GO:0005874//microtubule	GO:0003924//GTPase activity;GO:0005200//structural constituent of cytoskeleton;GO:0005525//GTP binding	GO:0000226//microtubule cytoskeleton organization;GO:0000278//mitotic cell cycle;GO:0007017//microtubule-based process
MSTRG.6330	37	49	42	18	14	19	1.36	2.24	1.74	0.63	0.62	1.03	1.78	0.76	-1.227805918	0.004505321	0.021151438	--	Endoribonuclease Dicer 4 [Zea mays]	Metabolism;Metabolism;Metabolism;Metabolism;Metabolism	Global and overview maps;Global and overview maps;Biosynthesis of other secondary metabolites;Amino acid metabolism;Metabolism of cofactors and vitamins	ko01100//Metabolic pathways;ko01110//Biosynthesis of secondary metabolites;ko00940//Phenylpropanoid biosynthesis;ko00360//Phenylalanine metabolism;ko00130//Ubiquinone and other terpenoid-quinone biosynthesis	K01904;K01904;K01904;K01904;K01904	-	-	-
Zm00001d047931	63	54	65	46	28	12	1.99	2.12	2.33	1.36	1.08	0.55	2.146666667	0.996666667	-1.106915204	0.004521562	0.021209715	-	3-ketoacyl-CoA synthase	-	-	-	-	GO:0016020//membrane;GO:0016021//integral component of membrane	GO:0003824//catalytic activity;GO:0016740//transferase activity;GO:0016746//transferase activity, transferring acyl groups;GO:0016747//transferase activity, transferring acyl groups other than amino-acyl groups	GO:0006633//fatty acid biosynthetic process
ZeamMp137	68	59	46	30	34	15	7.93	8.58	6.11	3.27	4.85	2.56	7.54	3.56	-1.082687282	0.004556856	0.021361248	-	orf147-b	-	-	-	-	GO:0005739//mitochondrion	-	-
Zm00001d036366	4	3	5	21	13	14	0.22	0.21	0.32	1.09	0.89	1.14	0.25	1.04	2.056583528	0.004559062	0.021363014	GRMZM2G145518	Basic endochitinase B	-	-	-	-	-	GO:0004568//chitinase activity;GO:0008061//chitin binding	GO:0005975//carbohydrate metabolic process;GO:0006032//chitin catabolic process;GO:0016998//cell wall macromolecule catabolic process;GO:0050832//defense response to fungus
Zm00001d029119	41	26	19	16	8	2	1.98	1.56	1.04	0.72	0.47	0.14	1.526666667	0.443333333	-1.783921353	0.004618363	0.021604349	-	Protein LURP-one-related 2	-	-	-	-	-	-	-
Zm00001d021885	73	75	58	38	45	10	7.59	9.68	6.91	3.69	5.71	1.56	8.06	3.653333333	-1.141566446	0.004698484	0.021895965	triose phosphate isomerase1	triose phosphate isomerase1	-	-	-	-	-	GO:0016853//isomerase activity;GO:0019904//protein domain specific binding	-
Zm00001d001927	48	21	43	16	8	15	1.82	0.99	1.86	0.57	0.37	0.83	1.556666667	0.59	-1.39967319	0.004722854	0.022000281	-	Flavonol synthase/flavanone 3-hydroxylase	-	-	-	-	-	GO:0016491//oxidoreductase activity;GO:0046872//metal ion binding;GO:0051213//dioxygenase activity	GO:0055114//oxidation-reduction process;GO:0071456//cellular response to hypoxia;GO:0080167//response to karrikin
Zm00001d035033	38	40	22	11	10	13	0.72	0.96	0.47	0.19	0.24	0.36	0.716666667	0.263333333	-1.444412101	0.004763117	0.022136657	-	Putative ubiquitin carboxyl-terminal hydrolase superfamily protein	-	-	-	-	-	GO:0004197//cysteine-type endopeptidase activity;GO:0004843//thiol-dependent ubiquitin-specific protease activity;GO:0008233//peptidase activity;GO:0008234//cysteine-type peptidase activity;GO:0008270//zinc ion binding;GO:0016787//hydrolase activity;GO:0036459//thiol-dependent ubiquitinyl hydrolase activity;GO:0046872//metal ion binding	GO:0006508//proteolysis;GO:0006511//ubiquitin-dependent protein catabolic process;GO:0016579//protein deubiquitination
Zm00001d027973	12	7	9	26	24	24	0.62	0.45	0.53	1.26	1.53	1.82	0.533333333	1.536666667	1.526694846	0.004842912	0.02240883	-	-	-	-	-	-	-	-	-
Zm00001d020251	53	32	33	22	14	11	4.05	3.05	2.87	1.57	1.31	1.23	3.323333333	1.37	-1.278455111	0.004879668	0.022531866	-	-	-	-	-	-	GO:0016020//membrane;GO:0016021//integral component of membrane	-	-
Zm00001d009011	64	52	36	26	7	25	1.56	1.58	1	0.59	0.21	0.89	1.38	0.563333333	-1.292607521	0.004952781	0.022798223	-	Cyclin-A1-1	-	-	-	-	GO:0000307//cyclin-dependent protein kinase holoenzyme complex;GO:0005634//nucleus;GO:0005737//cytoplasm	GO:0004672//protein kinase activity;GO:0016538//cyclin-dependent protein serine/threonine kinase regulator activity;GO:0019901//protein kinase binding	GO:0000079//regulation of cyclin-dependent protein serine/threonine kinase activity;GO:0000278//mitotic cell cycle;GO:0006468//protein phosphorylation;GO:0007088//regulation of mitotic nuclear division;GO:0008284//positive regulation of cell proliferation;GO:0044772//mitotic cell cycle phase transition;GO:0045787//positive regulation of cell cycle
Zm00001d043196	28	26	111	273	168	165	1	1.15	4.5	9.08	7.32	8.59	2.216666667	8.33	1.909924656	0.00509242	0.023324734	-	DNA glycosylase superfamily protein	Genetic Information Processing	Replication and repair	ko03410//Base excision repair	K01246	-	GO:0003824//catalytic activity;GO:0008725//DNA-3-methyladenine glycosylase activity	GO:0006281//DNA repair;GO:0006284//base-excision repair
MSTRG.14845	102	62	57	28	28	42	1.74	1.32	1.11	0.45	0.58	1.05	1.39	0.693333333	-1.003463855	0.005152764	0.023575915	--	formin-like protein 16 [Zea mays]	-	-	-	-	-	-	-
Zm00001d031133	59	55	50	34	19	24	3.42	3.98	3.3	1.84	1.35	2.04	3.566666667	1.743333333	-1.032727945	0.005218744	0.023824562	-	-	-	-	-	-	-	-	-
MSTRG.8485	55	46	40	21	9	25	1.02	1.06	0.84	0.36	0.2	0.68	0.973333333	0.413333333	-1.235628248	0.00524977	0.023916936	--	unknown [Zea mays]	-	-	-	-	-	-	-
Zm00001d036952	14	35	21	4	7	7	1.23	3.7	2.04	0.35	0.68	0.82	2.323333333	0.616666667	-1.913633385	0.005272153	0.023998895	-	-	-	-	-	-	-	-	-
MSTRG.8633	18	21	14	4	6	2	1.54	2.23	1.36	0.32	0.63	0.25	1.71	0.4	-2.09592442	0.005276796	0.024005522	--	-	-	-	-	-	-	-	-
MSTRG.13496	56	22	13	14	7	5	1.16	0.57	0.31	0.27	0.18	0.15	0.68	0.2	-1.765534746	0.005296149	0.024068027	TY3B-I	gagpol polyprotein [Zea mays]	-	-	-	-	GO:0043231//intracellular membrane-bounded organelle	-	-
Zm00001d045321	692	514	291	267	187	230	26.51	24.58	12.7	9.56	8.79	12.9	21.26333333	10.41666667	-1.029474089	0.005316167	0.024135092	-	Dehydrin family protein expressed; Embryogenic-cell protein 40 (Ecp40); protein	-	-	-	-	GO:0005829//cytosol	-	GO:0009414//response to water deprivation;GO:0009415//response to water;GO:0009631//cold acclimation;GO:0009737//response to abscisic acid
Zm00001d011382	17	39	16	12	4	4	0.43	1.22	0.46	0.25	0.13	0.16	0.703333333	0.18	-1.966211687	0.005338885	0.024218387	-	glycosyl transferase family 1 protein	-	-	-	-	GO:0016020//membrane;GO:0016021//integral component of membrane	GO:0016740//transferase activity	-
MSTRG.10239	44	27	35	12	14	13	2.06	1.58	1.87	0.53	0.8	0.89	1.836666667	0.74	-1.311492642	0.005359871	0.024293698	--	-	-	-	-	-	-	-	-
Zm00001d002150	72	50	50	32	29	21	2.74	2.38	2.17	1.14	1.34	1.15	2.43	1.21	-1.005949266	0.005368108	0.024326058	-	Micronuclear linker histone polyprotein-like protein	-	-	-	-	GO:0016020//membrane;GO:0016021//integral component of membrane	-	-
Zm00001d047324	5	3	3	25	9	13	0.15	0.11	0.1	0.68	0.32	0.55	0.12	0.516666667	2.106199404	0.005391891	0.024409587	-	Lipase-like protein	-	-	-	-	-	-	-
Zm00001d008431	79	52	28	21	27	16	5.38	4.42	2.17	1.34	2.25	1.59	3.99	1.726666667	-1.208399149	0.005439249	0.024578088	-	Paired amphipathic helix protein Sin3-like 5	-	-	-	-	GO:0000118//histone deacetylase complex;GO:0000785//chromatin;GO:0005634//nucleus	GO:0003714//transcription corepressor activity;GO:0004407//histone deacetylase activity	GO:0000122//negative regulation of transcription from RNA polymerase II promoter;GO:0006355//regulation of transcription, DNA-templated;GO:0016575//histone deacetylation;GO:1903507//negative regulation of nucleic acid-templated transcription
Zm00001d031675	17	9	17	42	34	23	1.33	0.88	1.52	3.07	3.26	2.64	1.243333333	2.99	1.265932355	0.005547752	0.024936194	-	-	-	-	-	-	-	GO:0003676//nucleic acid binding;GO:0003723//RNA binding	-
Zm00001d026062	2	5	4	20	13	13	0.07	0.22	0.16	0.65	0.56	0.66	0.15	0.623333333	2.055041364	0.005576777	0.025036195	-	GDSL-like Lipase/Acylhydrolase superfamily protein	-	-	-	-	-	GO:0016298//lipase activity;GO:0016787//hydrolase activity;GO:0016788//hydrolase activity, acting on ester bonds	GO:0006629//lipid metabolic process
Zm00001d050201	6	15	20	48	33	24	0.3	0.93	1.13	2.23	2	1.74	0.786666667	1.99	1.338944072	0.005626997	0.025230985	-	Probable xyloglucan endotransglucosylase/hydrolase protein 21	-	-	-	-	GO:0005576//extracellular region;GO:0005618//cell wall;GO:0048046//apoplast	GO:0004553//hydrolase activity, hydrolyzing O-glycosyl compounds;GO:0016740//transferase activity;GO:0016762//xyloglucan:xyloglucosyl transferase activity;GO:0016787//hydrolase activity;GO:0016798//hydrolase activity, acting on glycosyl bonds	GO:0005975//carbohydrate metabolic process;GO:0006073//cellular glucan metabolic process;GO:0008152//metabolic process;GO:0010411//xyloglucan metabolic process;GO:0042546//cell wall biogenesis;GO:0071555//cell wall organization
Zm00001d032728	12	6	27	66	21	33	0.28	0.18	0.72	1.45	0.6	1.13	0.393333333	1.06	1.430239906	0.00577655	0.025786799	-	3-ketoacyl-CoA synthase	Metabolism;Metabolism;Metabolism	Global and overview maps;Global and overview maps;Lipid metabolism	ko01100//Metabolic pathways;ko01110//Biosynthesis of secondary metabolites;ko00062//Fatty acid elongation	K15397;K15397;K15397	GO:0016020//membrane	GO:0003824//catalytic activity;GO:0016740//transferase activity;GO:0016746//transferase activity, transferring acyl groups;GO:0016747//transferase activity, transferring acyl groups other than amino-acyl groups	GO:0006633//fatty acid biosynthetic process
Zm00001d019254	70	52	42	23	32	18	2.49	2.31	1.7	0.77	1.4	0.94	2.166666667	1.036666667	-1.063525138	0.005795925	0.025852464	-	UDP-glycosyltransferase 76C1	-	-	-	-	GO:0043231//intracellular membrane-bounded organelle	GO:0008194//UDP-glycosyltransferase activity;GO:0016740//transferase activity;GO:0016758//transferase activity, transferring hexosyl groups;GO:0080043//quercetin 3-O-glucosyltransferase activity;GO:0080044//quercetin 7-O-glucosyltransferase activity	-
Zm00001d026413	5	4	16	49	18	16	0.36	0.35	1.29	3.25	1.56	1.66	0.666666667	2.156666667	1.693765712	0.005812029	0.025910752	-	-	-	-	-	-	-	-	-
Zm00001d037386	26	27	54	10	14	13	0.29	0.38	0.69	0.1	0.19	0.21	0.453333333	0.166666667	-1.443606651	0.006194485	0.02732774	transmembrane protein20	Transmembrane protein20	-	-	-	-	GO:0016020//membrane;GO:0016021//integral component of membrane	-	-
Zm00001d014063	53	62	153	62	27	34	0.73	1.06	2.4	0.8	0.45	0.68	1.396666667	0.643333333	-1.118349396	0.006228865	0.027415243	-	MDIS1-interacting receptor like kinase 2	-	-	-	-	GO:0005886//plasma membrane;GO:0009506//plasmodesma;GO:0016020//membrane;GO:0016021//integral component of membrane	GO:0000166//nucleotide binding;GO:0004672//protein kinase activity;GO:0005515//protein binding;GO:0005524//ATP binding;GO:0016301//kinase activity	GO:0006468//protein phosphorylation;GO:0009755//hormone-mediated signaling pathway;GO:0016310//phosphorylation;GO:0046777//protein autophosphorylation
Zm00001d032197	30	17	10	5	6	2	1.26	0.89	0.48	0.2	0.31	0.12	0.876666667	0.21	-2.061639066	0.006239277	0.027443407	-	Chlorophyll a-b binding protein 4 chloroplastic	Metabolism	Energy metabolism	ko00196//Photosynthesis - antenna proteins	K08910	GO:0009507//chloroplast;GO:0009522//photosystem I;GO:0009523//photosystem II;GO:0009535//chloroplast thylakoid membrane;GO:0009536//plastid;GO:0009579//thylakoid;GO:0009941//chloroplast envelope;GO:0010287//plastoglobule;GO:0016020//membrane;GO:0016021//integral component of membrane	GO:0016168//chlorophyll binding	GO:0009416//response to light stimulus;GO:0009765//photosynthesis, light harvesting;GO:0009768//photosynthesis, light harvesting in photosystem I;GO:0015979//photosynthesis;GO:0018298//protein-chromophore linkage
MSTRG.3517	35	38	35	16	13	14	1.18	1.61	1.35	0.52	0.52	0.67	1.38	0.57	-1.275634443	0.006399175	0.028040987	--	uncharacterized protein LOC109944338 [Zea mays]	-	-	-	-	-	-	-
MSTRG.21031	52	45	27	15	19	15	3.05	3.29	1.8	0.82	1.36	1.29	2.713333333	1.156666667	-1.230093132	0.006460371	0.028239046	--	ribonuclease H-like domain-containing protein [Artemisia annua]	-	-	-	-	-	-	-
Zm00001d015275	9	5	4	23	20	14	0.41	0.29	0.21	0.98	1.12	0.94	0.303333333	1.013333333	1.740132873	0.006485861	0.028331223	-	Protein At-4/1	-	-	-	-	-	-	-
Zm00001d042087	59	51	41	12	18	28	1.91	2.06	1.51	0.36	0.71	1.32	1.826666667	0.796666667	-1.197165275	0.006499448	0.028379386	-	cytochrome P450 family 94 subfamily D polypeptide 2	-	-	-	-	-	GO:0004497//monooxygenase activity;GO:0005506//iron ion binding;GO:0016491//oxidoreductase activity;GO:0016705//oxidoreductase activity, acting on paired donors, with incorporation or reduction of molecular oxygen;GO:0020037//heme binding;GO:0046872//metal ion binding	GO:0055114//oxidation-reduction process
Zm00001d007365	27	14	33	59	49	36	0.92	0.6	1.29	1.89	2.05	1.8	0.936666667	1.913333333	1.030480606	0.006538939	0.028506895	sugars will eventually be exported transporter14a	sugars will eventually be exported transporter14a	-	-	-	-	GO:0016020//membrane;GO:0016021//integral component of membrane	GO:0051119//sugar transmembrane transporter activity	GO:0008643//carbohydrate transport;GO:0034219//carbohydrate transmembrane transport
Zm00001d034641	28	28	7	5	6	4	2.78	3.46	0.79	0.46	0.73	0.58	2.343333333	0.59	-1.989775329	0.006571385	0.028614571	-	ZFP16-2	-	-	-	-	-	GO:0003676//nucleic acid binding	-
Zm00001d039825	23	29	31	15	7	7	2.98	4.69	4.58	1.82	1.11	1.33	4.083333333	1.42	-1.523856414	0.006623392	0.028807078	-	-	-	-	-	-	GO:0016020//membrane;GO:0016021//integral component of membrane	-	-
Zm00001d040365	27	21	20	57	44	31	1.03	1	0.87	2.04	2.06	1.74	0.966666667	1.946666667	1.009915469	0.006731151	0.029189832	-	-	-	-	-	-	GO:0016020//membrane;GO:0016021//integral component of membrane	-	-
Zm00001d022078	31	25	27	12	8	9	1.04	1.05	1.03	0.38	0.33	0.44	1.04	0.383333333	-1.439912168	0.006766127	0.02933003	-	Eukaryotic aspartyl protease family protein	-	-	-	-	-	GO:0004190//aspartic-type endopeptidase activity;GO:0008233//peptidase activity	GO:0006508//proteolysis;GO:0030163//protein catabolic process
MSTRG.17281	43	56	40	29	15	18	2.12	3.41	2.23	1.33	0.9	1.29	2.586666667	1.173333333	-1.140481224	0.006825371	0.029541356	--	Os04g0595450, partial [Oryza sativa Japonica Group]	-	-	-	-	-	-	-
Zm00001d043591	49	17	19	0	12	6	3.29	1.42	1.45	0	0.98	0.59	2.053333333	0.523333333	-1.972165792	0.006839927	0.029586289	-	-	-	-	-	-	GO:0071944//cell periphery	-	-
MSTRG.1329	50	55	62	41	24	17	4.37	6.04	6.21	3.38	2.53	2.2	5.54	2.703333333	-1.035146563	0.007040295	0.03029336	--	-	-	-	-	-	-	-	-
Zm00001d022069	12	11	7	37	18	23	0.38	0.44	0.26	1.11	0.71	1.08	0.36	0.966666667	1.425021588	0.007136809	0.030631339	-	Ninja-family protein 5	-	-	-	-	GO:0005634//nucleus	-	GO:0007165//signal transduction;GO:0045892//negative regulation of transcription, DNA-templated
Zm00001d047674	51	42	79	43	22	16	4.34	4.45	7.65	3.41	2.29	1.99	5.48	2.563333333	-1.096154796	0.007205838	0.030867838	-	Cell-linked locus protein%3B Long cell-linked locus protein	-	-	-	-	-	-	-
Zm00001d002629	6	1	5	27	16	7	0.17	0.03	0.16	0.7	0.54	0.28	0.12	0.506666667	2.078002512	0.007495076	0.031878885	-	Putative cytochrome P450 superfamily protein	-	-	-	-	GO:0016020//membrane;GO:0016021//integral component of membrane	GO:0004497//monooxygenase activity;GO:0005506//iron ion binding;GO:0016491//oxidoreductase activity;GO:0016705//oxidoreductase activity, acting on paired donors, with incorporation or reduction of molecular oxygen;GO:0020037//heme binding;GO:0046872//metal ion binding	GO:0007275//multicellular organism development;GO:0010268//brassinosteroid homeostasis;GO:0016125//sterol metabolic process;GO:0016132//brassinosteroid biosynthetic process;GO:0055114//oxidation-reduction process
Zm00001d016139	34	25	29	9	6	14	3.21	2.94	3.11	0.79	0.69	1.93	3.086666667	1.136666667	-1.441240454	0.007505211	0.031903622	-	E3 ubiquitin-protein ligase ATL41	-	-	-	-	GO:0016020//membrane;GO:0016021//integral component of membrane	GO:0016874//ligase activity;GO:0061630//ubiquitin protein ligase activity	GO:0006511//ubiquitin-dependent protein catabolic process;GO:0016567//protein ubiquitination
Zm00001d022576	29	29	32	7	14	10	0.36	0.45	0.47	0.08	0.22	0.19	0.426666667	0.163333333	-1.385290156	0.00760922	0.032271478	-	SNF2 domain-containing protein CLASSY 1	Genetic Information Processing	Replication and repair	ko03440//Homologous recombination	K10875	-	GO:0005524//ATP binding	-
Zm00001d051626	36	20	35	10	12	10	1	0.68	1.13	0.26	0.4	0.39	0.936666667	0.35	-1.420180803	0.007626018	0.032324166	-	3-hydroxy-3-methylglutaryl-coenzyme A reductase 2	-	-	-	-	GO:0005778//peroxisomal membrane;GO:0005783//endoplasmic reticulum;GO:0005789//endoplasmic reticulum membrane;GO:0016021//integral component of membrane	GO:0004420//hydroxymethylglutaryl-CoA reductase (NADPH) activity;GO:0005515//protein binding;GO:0016491//oxidoreductase activity;GO:0016616//oxidoreductase activity, acting on the CH-OH group of donors, NAD or NADP as acceptor;GO:0042282//hydroxymethylglutaryl-CoA reductase activity;GO:0050661//NADP binding;GO:0050662//coenzyme binding	GO:0008299//isoprenoid biosynthetic process;GO:0015936//coenzyme A metabolic process;GO:0016126//sterol biosynthetic process;GO:0055114//oxidation-reduction process
MSTRG.23532	18	23	21	11	3	4	0.89	2.69	2.15	0.86	0.42	0.52	1.91	0.6	-1.670538232	0.007767433	0.032816886	--	unknown [Zea mays]	-	-	-	-	-	-	-
MSTRG.24237	71	54	39	30	23	24	3.51	3.33	2.19	1.38	1.39	1.73	3.01	1.5	-1.004800986	0.007813395	0.032979642	--	uncharacterized protein LOC100217029 [Zea mays]	-	-	-	-	-	-	-
Zm00001d006132	3	7	4	29	13	11	0.05	0.16	0.08	0.49	0.29	0.29	0.096666667	0.356666667	1.883485991	0.007816569	0.032986756	-	Formin-like protein 1	-	-	-	-	GO:0016020//membrane;GO:0016021//integral component of membrane	-	-
Zm00001d041804	33	21	12	5	2	9	2.08	1.65	0.86	0.29	0.15	0.83	1.53	0.423333333	-1.853665657	0.007997961	0.03360508	TRM1	thioredoxin M2	-	-	-	-	GO:0005623//cell;GO:0005737//cytoplasm;GO:0009507//chloroplast;GO:0009536//plastid	GO:0015035//protein disulfide oxidoreductase activity;GO:0016671//oxidoreductase activity, acting on a sulfur group of donors, disulfide as acceptor;GO:0047134//protein-disulfide reductase activity	GO:0006662//glycerol ether metabolic process;GO:0045454//cell redox homeostasis;GO:0055114//oxidation-reduction process
Zm00001d041226	28	30	34	15	9	11	1.67	2.23	2.3	0.83	0.66	0.96	2.066666667	0.816666667	-1.339486466	0.008150781	0.034092075	-	NAD(P)-binding Rossmann-fold superfamily protein	-	-	-	-	GO:0005783//endoplasmic reticulum;GO:0016020//membrane;GO:0016021//integral component of membrane	GO:0000140//acylglycerone-phosphate reductase activity;GO:0004806//triglyceride lipase activity	GO:0019433//triglyceride catabolic process
Zm00001d007233	58	52	32	26	20	18	2.08	2.32	1.31	0.87	0.88	0.94	1.903333333	0.896666667	-1.085884573	0.008236875	0.034342006	-	zinc ion binding	-	-	-	-	GO:0000775//chromosome, centromeric region;GO:0000785//chromatin;GO:0005654//nucleoplasm;GO:0031390//Ctf18 RFC-like complex	GO:0003689//DNA clamp loader activity	GO:0006275//regulation of DNA replication;GO:0007064//mitotic sister chromatid cohesion;GO:0034088//maintenance of mitotic sister chromatid cohesion
MSTRG.14546	41	33	32	19	14	11	1.25	1.25	1.11	0.54	0.52	0.49	1.203333333	0.516666667	-1.219730622	0.008284939	0.034514273	--	hypothetical protein Zm00014a_010619 [Zea mays]	-	-	-	-	-	-	-
Zm00001d031377	45	37	34	21	15	14	0.97	1	0.84	0.44	0.41	0.45	0.936666667	0.433333333	-1.112058507	0.008347138	0.034703802	-	receptor-like protein kinase 4	-	-	-	-	GO:0005886//plasma membrane;GO:0016020//membrane;GO:0016021//integral component of membrane	GO:0000166//nucleotide binding;GO:0004672//protein kinase activity;GO:0004674//protein serine/threonine kinase activity;GO:0005524//ATP binding;GO:0016301//kinase activity;GO:0016740//transferase activity;GO:0030246//carbohydrate binding	GO:0006468//protein phosphorylation;GO:0016310//phosphorylation;GO:0048544//recognition of pollen
Zm00001d047395	16	16	16	42	39	22	0.46	0.6	0.49	1.12	1.48	0.94	0.516666667	1.18	1.191481145	0.008518567	0.035277564	-	Transposon protein	-	-	-	-	GO:0005634//nucleus	GO:0004842//ubiquitin-protein transferase activity;GO:0005515//protein binding	GO:0016567//protein ubiquitination;GO:0036297//interstrand cross-link repair
Zm00001d018407	58	29	33	21	16	13	2.48	1.54	1.6	0.84	0.84	0.81	1.873333333	0.83	-1.174424388	0.008599858	0.03554116	-	-	-	-	-	-	-	-	-
Zm00001d045582	78	35	47	33	22	19	2.77	1.58	1.9	1.1	0.96	0.99	2.083333333	1.016666667	-1.035046947	0.008610428	0.035558325	-	WAT1-related protein	-	-	-	-	GO:0005886//plasma membrane;GO:0016020//membrane;GO:0016021//integral component of membrane	GO:0022857//transmembrane transporter activity	GO:0055085//transmembrane transport
Zm00001d049129	2	1	14	41	12	16	0.07	0.05	0.6	1.44	0.55	0.88	0.24	0.956666667	1.994981925	0.008630485	0.035621243	-	late embryogenesis abundant protein-related / LEA protein-related	-	-	-	-	-	-	-
Zm00001d002965	59	64	25	17	27	16	5.09	6.89	2.46	1.37	2.85	2.02	4.813333333	2.08	-1.210452808	0.008654086	0.035712002	-	Nicotinamidase 2	-	-	-	-	-	GO:0003824//catalytic activity	-
Zm00001d045519	47	54	30	25	12	19	0.94	1.34	0.69	0.45	0.29	0.55	0.99	0.43	-1.203091865	0.008794542	0.036143561	-	Oligopeptide transporter 7	-	-	-	-	GO:0005887//integral component of plasma membrane;GO:0016020//membrane;GO:0016021//integral component of membrane	GO:0035673//oligopeptide transmembrane transporter activity	GO:0035672//oligopeptide transmembrane transport;GO:0055085//transmembrane transport
Zm00001d027717	5	8	12	33	17	20	0.27	0.55	0.75	1.69	1.14	1.61	0.523333333	1.48	1.499795117	0.008913676	0.036518062	-	Expansin-A11	-	-	-	-	GO:0005576//extracellular region;GO:0005618//cell wall;GO:0016020//membrane	-	GO:0009664//plant-type cell wall organization;GO:0071555//cell wall organization
Zm00001d012382	7	5	4	22	8	23	0.36	0.25	0.19	0.93	0.53	1.61	0.266666667	1.023333333	1.94016675	0.008918561	0.036518743	-	Adenine nucleotide alpha hydrolases-like superfamily protein	-	-	-	-	-	GO:0016787//hydrolase activity	-
MSTRG.29726	36	48	35	15	16	18	0.96	1.59	1.06	0.37	0.52	0.7	1.203333333	0.53	-1.182972072	0.008931046	0.036544363	--	-	-	-	-	-	-	-	-
MSTRG.5168	29	33	12	11	5	7	0.73	1.03	0.34	0.25	0.16	0.25	0.7	0.22	-1.669851398	0.00912016	0.037171613	--	gag-pol [Panicum miliaceum]	-	-	-	-	-	-	-
Zm00001d008752	50	31	31	19	19	8	1.21	0.83	0.88	0.44	0.51	0.25	0.973333333	0.4	-1.282933963	0.009151192	0.037270678	-	Calcium-dependent lipid-binding (CaLB domain) family protein	-	-	-	-	GO:0016020//membrane;GO:0016021//integral component of membrane	GO:0008289//lipid binding	GO:0006869//lipid transport
Zm00001d032332	44	16	35	10	13	10	1.61	0.73	1.45	0.34	0.58	0.53	1.263333333	0.483333333	-1.386144948	0.009372612	0.037997911	-	Quinone oxidoreductase-like protein At1g23740	-	-	-	-	-	GO:0008270//zinc ion binding;GO:0016491//oxidoreductase activity	GO:0055114//oxidation-reduction process
MSTRG.1821	57	37	37	23	20	16	2.18	1.76	1.61	0.82	0.94	0.89	1.85	0.883333333	-1.066495412	0.009485782	0.038379497	--	unknown [Zea mays]	-	-	-	-	-	-	-
Zm00001d035934	27	15	52	105	39	49	0.25	0.17	0.55	0.91	0.44	0.66	0.323333333	0.67	1.051138849	0.009567561	0.038611693	-	-	-	-	-	-	GO:0016020//membrane;GO:0016021//integral component of membrane	-	-
MSTRG.23626	108	71	28	19	37	27	1	0.82	0.29	0.16	0.42	0.37	0.703333333	0.316666667	-1.15124358	0.009638563	0.038841656	--	unknown [Zea mays]	-	-	-	-	-	-	-
Zm00001d025670	7	8	14	22	23	28	0.11	0.16	0.25	0.33	0.45	0.65	0.173333333	0.476666667	1.459431619	0.009641356	0.03884585	-	Glycerophosphodiester phosphodiesterase GDPDL3	-	-	-	-	-	GO:0008081//phosphoric diester hydrolase activity;GO:0008889//glycerophosphodiester phosphodiesterase activity	GO:0006629//lipid metabolic process
Zm00001d011006	54	41	14	13	18	7	1.31	1.24	0.39	0.29	0.53	0.25	0.98	0.356666667	-1.458205358	0.009697828	0.038995405	-	ABC transporter G family member 6	-	-	-	-	GO:0005886//plasma membrane;GO:0016020//membrane;GO:0016021//integral component of membrane	GO:0000166//nucleotide binding;GO:0005524//ATP binding;GO:0016887//ATPase activity;GO:0042626//ATPase activity, coupled to transmembrane movement of substances	GO:0055085//transmembrane transport
Zm00001d009759	18	24	16	4	7	5	0.6	1	0.61	0.12	0.29	0.24	0.736666667	0.216666667	-1.765534746	0.009739436	0.039127891	-	Vacuolar-processing enzyme gamma-isozyme	-	-	-	-	GO:0005773//vacuole	GO:0004197//cysteine-type endopeptidase activity;GO:0008233//peptidase activity	GO:0006508//proteolysis;GO:0006624//vacuolar protein processing;GO:0051603//proteolysis involved in cellular protein catabolic process
Zm00001d045660	17	6	27	44	34	32	1	0.44	1.82	2.43	2.46	2.77	1.086666667	2.553333333	1.232472428	0.009863725	0.039476455	-	3-ketoacyl-CoA synthase	-	-	-	-	GO:0016020//membrane	GO:0003824//catalytic activity;GO:0016747//transferase activity, transferring acyl groups other than amino-acyl groups	GO:0006633//fatty acid biosynthetic process
Zm00001d043913	19	20	23	7	6	6	1.27	1.66	1.74	0.44	0.49	0.58	1.556666667	0.503333333	-1.628874	0.009894699	0.039564516	-	Ethylene-responsive protein	-	-	-	-	-	GO:0005515//protein binding	-
Zm00001d026061	17	19	22	57	29	32	0.76	1.06	1.13	2.39	1.6	2.1	0.983333333	2.03	1.045727274	0.010034644	0.040021383	OVATE-transcription factor 41	Plant-specific domain TIGR01568 family protein	-	-	-	-	-	-	GO:0045892//negative regulation of transcription, DNA-templated
Zm00001d029744	16	29	47	16	4	11	0.57	1.3	1.92	0.54	0.18	0.64	1.263333333	0.453333333	-1.478591197	0.010080226	0.040154248	flavone synthase typeI1	flavone synthase typeI1	-	-	-	-	-	GO:0016491//oxidoreductase activity;GO:0046872//metal ion binding;GO:0051213//dioxygenase activity	GO:0055114//oxidation-reduction process
Zm00001d041426	3	2	9	17	22	11	0.16	0.13	0.54	0.84	1.43	0.85	0.276666667	1.04	1.910362788	0.010083786	0.040154248	-	Chitinase 2	-	-	-	-	-	GO:0004553//hydrolase activity, hydrolyzing O-glycosyl compounds;GO:0016787//hydrolase activity;GO:0016798//hydrolase activity, acting on glycosyl bonds	GO:0005975//carbohydrate metabolic process;GO:0008152//metabolic process
MSTRG.22294	41	37	32	12	15	17	2.04	2.34	2.12	0.6	0.74	1.76	2.166666667	1.033333333	-1.068171503	0.010087477	0.040154248	--	unknown [Zea mays]	-	-	-	-	-	-	-
Zm00001d013168	30	12	33	69	38	38	0.47	0.24	0.59	1.02	0.74	0.88	0.433333333	0.88	1.022026306	0.010130863	0.040297998	-	Probable xyloglucan glycosyltransferase 12	-	-	-	-	GO:0005794//Golgi apparatus;GO:0016020//membrane;GO:0016021//integral component of membrane	GO:0016740//transferase activity;GO:0016757//transferase activity, transferring glycosyl groups	-
Zm00001d035646	10	13	78	11	10	7	0.63	1.03	5.63	0.65	0.78	0.65	2.43	0.693333333	-1.809335286	0.010141903	0.040334676	-	Putative DUF26 domain family protein	-	-	-	-	-	GO:0016301//kinase activity	GO:0016310//phosphorylation
Zm00001d005750	21	12	25	36	39	39	0.64	0.46	0.87	1.02	1.45	1.74	0.656666667	1.403333333	1.095624604	0.010251099	0.040694359	-	Transcription factor bHLH69	-	-	-	-	GO:0005634//nucleus	GO:0001228//transcriptional activator activity, RNA polymerase II transcription regulatory region sequence-specific binding;GO:0046983//protein dimerization activity	GO:0045944//positive regulation of transcription from RNA polymerase II promoter
MSTRG.29259	54	40	34	22	26	6	2.36	2.2	1.7	0.89	1.38	0.39	2.086666667	0.886666667	-1.234736411	0.01038796	0.04111406	--	unknown [Zea mays]	-	-	-	-	-	-	-
Zm00001d012255	11	17	13	55	29	16	0.58	1.12	0.78	2.71	1.87	1.24	0.826666667	1.94	1.230679033	0.010419054	0.041207691	MYB-transcription factor 163	Putative MYB DNA-binding domain superfamily protein	-	-	-	-	GO:0005634//nucleus	GO:0003677//DNA binding;GO:0003700//transcription factor activity, sequence-specific DNA binding;GO:0043565//sequence-specific DNA binding;GO:0044212//transcription regulatory region DNA binding	GO:0006355//regulation of transcription, DNA-templated;GO:0030154//cell differentiation
Zm00001d050805	29	33	22	11	12	8	0.88	1.11	0.76	0.31	0.35	0.35	0.916666667	0.336666667	-1.445076326	0.010432075	0.041251832	-	MLO-like protein 1	-	-	-	-	GO:0016020//membrane;GO:0016021//integral component of membrane	GO:0004672//protein kinase activity;GO:0005516//calmodulin binding;GO:0005524//ATP binding	GO:0006468//protein phosphorylation;GO:0006952//defense response;GO:0009607//response to biotic stimulus
MSTRG.11097	93	28	55	24	19	30	1.11	0.42	0.75	0.27	0.27	0.52	0.76	0.353333333	-1.10496956	0.01069144	0.042060051	--	protein argonaute 18-like [Zea mays]	-	-	-	-	-	-	-
Zm00001d029397	27	11	52	83	53	44	0.43	0.22	0.95	1.24	1.04	1.03	0.533333333	1.103333333	1.048759312	0.010715332	0.04213007	phospholipase D7	phospholipase D7	-	-	-	-	GO:0016020//membrane	GO:0003824//catalytic activity;GO:0004630//phospholipase D activity;GO:0005509//calcium ion binding;GO:0016787//hydrolase activity;GO:0070290//N-acylphosphatidylethanolamine-specific phospholipase D activity	GO:0016042//lipid catabolic process;GO:0046470//phosphatidylcholine metabolic process
MSTRG.2400	28	19	23	15	2	5	1.51	1.46	1.55	0.81	0.11	0.38	1.506666667	0.433333333	-1.797811149	0.010718799	0.04213007	--	-	-	-	-	-	-	-	-
Zm00001d027593	2	2	13	41	15	10	0.05	0.06	0.34	0.89	0.43	0.34	0.15	0.553333333	1.883186335	0.01110205	0.043290965	-	proteasome component3	-	-	-	-	GO:0000502//proteasome complex;GO:0016020//membrane;GO:0016021//integral component of membrane	GO:0015333//peptide:proton symporter activity;GO:0022857//transmembrane transporter activity;GO:0035673//oligopeptide transmembrane transporter activity;GO:1904680//peptide transmembrane transporter activity	GO:0035672//oligopeptide transmembrane transport;GO:0042886//amide transport;GO:0055085//transmembrane transport;GO:1902600//hydrogen ion transmembrane transport
Zm00001d007185	44	25	42	18	12	16	1.23	0.87	1.34	0.47	0.41	0.65	1.146666667	0.51	-1.168876912	0.011171902	0.043486833	-	-	-	-	-	-	-	GO:0070300//phosphatidic acid binding	-
Zm00001d031528	27	13	12	5	6	2	0.67	0.4	0.34	0.12	0.18	0.07	0.47	0.123333333	-1.930097987	0.011272474	0.043813683	-	exocyst subunit exo70 family protein G1	-	-	-	-	GO:0000145//exocyst	-	GO:0006887//exocytosis;GO:0015031//protein transport
MSTRG.2585	44	50	29	23	18	14	1.33	1.89	1	0.64	0.69	0.6	1.406666667	0.643333333	-1.128642151	0.011402292	0.044243257	--	unknown [Zea mays]	-	-	-	-	-	-	-
Zm00001d053684	8	7	48	156	68	72	0.23	0.26	1.53	4.3	2.53	3.13	0.673333333	3.32	2.301790449	0.011452172	0.044390684	-	Putative citrate synthase family protein	-	-	-	-	GO:0005759//mitochondrial matrix;GO:0016020//membrane;GO:0016021//integral component of membrane	GO:0004108//citrate (Si)-synthase activity;GO:0016740//transferase activity;GO:0046912//transferase activity, transferring acyl groups, acyl groups converted into alkyl on transfer	GO:0005975//carbohydrate metabolic process;GO:0006099//tricarboxylic acid cycle;GO:0006101//citrate metabolic process
MSTRG.13372	13	8	16	30	22	31	0.76	0.58	1.06	1.63	1.57	2.64	0.8	1.946666667	1.282933963	0.011467923	0.044420664	--	Actin-depolymerizing factor 6 [Zea mays]	-	-	-	-	-	-	-
Zm00001d021026	28	28	57	28	10	8	0.99	1.23	2.29	0.92	0.43	0.41	1.503333333	0.586666667	-1.357552005	0.011495513	0.044473129	-	Protein capI	Metabolism;Metabolism	Global and overview maps;Carbohydrate metabolism	ko01100//Metabolic pathways;ko00520//Amino sugar and nucleotide sugar metabolism	K08679;K08679	GO:0016020//membrane;GO:0016021//integral component of membrane	GO:0003824//catalytic activity;GO:0016857//racemase and epimerase activity, acting on carbohydrates and derivatives;GO:0050662//coenzyme binding	GO:0005975//carbohydrate metabolic process
Zm00001d049713	58	38	41	24	17	22	1.17	0.95	0.94	0.45	0.42	0.65	1.02	0.506666667	-1.009460329	0.011592169	0.044729952	-	Putative CRINKLY4-like receptor protein kinase family protein	-	-	-	-	GO:0016020//membrane;GO:0016021//integral component of membrane	GO:0004672//protein kinase activity;GO:0005524//ATP binding;GO:0016301//kinase activity	GO:0006468//protein phosphorylation;GO:0016310//phosphorylation
Zm00001d052436	12	16	14	40	42	15	0.37	0.62	0.5	1.16	1.6	0.68	0.496666667	1.146666667	1.207096234	0.011646472	0.044869184	-	ubiquinol-cytochrome C reductase UQCRX/QCR9-like family protein	-	-	-	-	GO:0005743//mitochondrial inner membrane;GO:0005750//mitochondrial respiratory chain complex III	-	GO:0006122//mitochondrial electron transport, ubiquinol to cytochrome c;GO:0009060//aerobic respiration;GO:0034551//mitochondrial respiratory chain complex III assembly
Zm00001d044460	20	19	16	48	28	33	0.99	1.18	0.9	2.23	1.7	2.4	1.023333333	2.11	1.043966844	0.01179124	0.045277381	-	alpha/beta-Hydrolases superfamily protein	-	-	-	-	-	GO:0016787//hydrolase activity	-
Zm00001d016682	47	39	44	18	23	18	3	3.09	3.2	1.08	1.8	1.7	3.096666667	1.526666667	-1.020330998	0.011883773	0.045553776	-	RING-H2 finger protein ATL7	-	-	-	-	-	GO:0061630//ubiquitin protein ligase activity	GO:0006511//ubiquitin-dependent protein catabolic process;GO:0016567//protein ubiquitination
Zm00001d041082	21	8	33	78	24	37	0.37	0.18	0.67	1.29	0.52	0.96	0.406666667	0.923333333	1.183004828	0.011895069	0.045582158	kaurene synthase4	kaurene synthase4	-	-	-	-	-	GO:0000287//magnesium ion binding;GO:0010333//terpene synthase activity;GO:0016829//lyase activity;GO:0046872//metal ion binding	GO:0016102//diterpenoid biosynthetic process
Zm00001d007893	21	23	6	5	1	5	0.72	0.99	0.24	0.16	0.04	0.25	0.65	0.15	-2.115477217	0.01189529	0.045582158	-	Putative CCR4-associated factor 1 homolog 3	-	-	-	-	GO:0000932//cytoplasmic mRNA processing body;GO:0030014//CCR4-NOT complex;GO:0030015//CCR4-NOT core complex	GO:0003676//nucleic acid binding;GO:0004535//poly(A)-specific ribonuclease activity	GO:0017148//negative regulation of translation;GO:0043928//exonucleolytic nuclear-transcribed mRNA catabolic process involved in deadenylation-dependent decay;GO:0090503//RNA phosphodiester bond hydrolysis, exonucleolytic
Zm00001d044065	19	9	24	49	31	28	0.69	0.41	0.99	1.66	1.38	1.48	0.696666667	1.506666667	1.11281983	0.011914597	0.045624589	GRAS-transcription factor 46	DELLA protein RGA	Environmental Information Processing	Signal transduction	ko04075//Plant hormone signal transduction	K14494	GO:0005634//nucleus	GO:0003700//transcription factor activity, sequence-specific DNA binding;GO:0043565//sequence-specific DNA binding	GO:0006355//regulation of transcription, DNA-templated;GO:0009723//response to ethylene;GO:0009737//response to abscisic acid;GO:0009863//salicylic acid mediated signaling pathway;GO:0009867//jasmonic acid mediated signaling pathway;GO:0009938//negative regulation of gibberellic acid mediated signaling pathway;GO:0010187//negative regulation of seed germination;GO:0042538//hyperosmotic salinity r…
Zm00001d021599	25	8	64	153	86	103	0.55	0.22	1.61	3.15	2.32	3.32	0.793333333	2.93	1.884901592	0.012115822	0.046219462	-	SKU5 similar 4	-	-	-	-	GO:0005886//plasma membrane;GO:0009505//plant-type cell wall;GO:0009506//plasmodesma	GO:0004322//ferroxidase activity;GO:0005507//copper ion binding;GO:0016491//oxidoreductase activity;GO:0016722//oxidoreductase activity, oxidizing metal ions	GO:0006826//iron ion transport;GO:0055072//iron ion homeostasis;GO:0055114//oxidation-reduction process
Zm00001d018105	4	3	9	28	8	18	0.15	0.14	0.38	0.95	0.35	0.94	0.223333333	0.746666667	1.741265732	0.012218588	0.046523413	-	Protein EXORDIUM	-	-	-	-	-	-	-
MSTRG.26750	37	54	30	23	11	18	2.55	4.62	2.36	1.48	0.93	1.81	3.176666667	1.406666667	-1.175233215	0.012261347	0.04663815	STY17	Serine/threonine-protein kinase STY46 [Zea mays]	-	-	-	-	-	GO:0004713//protein tyrosine kinase activity;GO:0031406//carboxylic acid binding;GO:0032550//purine ribonucleoside binding	GO:0006468//protein phosphorylation;GO:0006996//organelle organization
Zm00001d045334	39	31	20	14	8	12	2.36	2.34	1.38	0.78	0.59	1.06	2.026666667	0.81	-1.32311501	0.012381071	0.047028261	-	-	-	-	-	-	-	-	-
Zm00001d021647	49	33	100	271	87	124	0.56	0.43	1.23	2.98	1.14	2.04	0.74	2.053333333	1.472370674	0.012507846	0.047372505	-	ABC transporter G family member 34	-	-	-	-	GO:0005886//plasma membrane;GO:0016020//membrane;GO:0016021//integral component of membrane	GO:0000166//nucleotide binding;GO:0005524//ATP binding;GO:0016887//ATPase activity;GO:0042626//ATPase activity, coupled to transmembrane movement of substances	GO:0055085//transmembrane transport
Zm00001d035184	20	31	14	11	6	4	0.53	1.02	0.42	0.27	0.19	0.15	0.656666667	0.203333333	-1.691314482	0.012619603	0.047697968	-	extracellular ligand-gated ion channel protein	-	-	-	-	GO:0005634//nucleus;GO:0016020//membrane;GO:0016021//integral component of membrane	-	-
Zm00001d035200	31	30	12	7	7	9	0.78	0.94	0.34	0.16	0.21	0.33	0.686666667	0.233333333	-1.55721751	0.012683683	0.047874854	-	Putative AMP-dependent synthetase and ligase superfamily protein	Metabolism;Metabolism;Metabolism	Global and overview maps;Global and overview maps;Metabolism of cofactors and vitamins	ko01100//Metabolic pathways;ko01110//Biosynthesis of secondary metabolites;ko00130//Ubiquinone and other terpenoid-quinone biosynthesis	K14760;K14760;K14760	GO:0005777//peroxisome;GO:0009507//chloroplast	GO:0003824//catalytic activity;GO:0016874//ligase activity	GO:0042372//phylloquinone biosynthetic process
Zm00001d046938	11	13	17	46	23	23	0.25	0.37	0.44	0.98	0.64	0.77	0.353333333	0.796666667	1.172946353	0.012913601	0.048529365	-	Pollen receptor-like kinase 4	-	-	-	-	GO:0016020//membrane;GO:0016021//integral component of membrane	GO:0004672//protein kinase activity;GO:0005515//protein binding;GO:0005524//ATP binding;GO:0016301//kinase activity	GO:0006468//protein phosphorylation;GO:0016310//phosphorylation
Zm00001d006663	48	33	7	12	4	10	2.22	1.88	0.36	0.52	0.23	0.67	1.486666667	0.473333333	-1.65115278	0.01301813	0.048813033	light harvesting complex A1	light harvesting complex A1	Metabolism	Energy metabolism	ko00196//Photosynthesis - antenna proteins	K08908	GO:0009507//chloroplast;GO:0009522//photosystem I;GO:0009523//photosystem II;GO:0009535//chloroplast thylakoid membrane;GO:0009536//plastid;GO:0009579//thylakoid;GO:0009941//chloroplast envelope;GO:0010287//plastoglobule;GO:0016020//membrane;GO:0016021//integral component of membrane	GO:0016168//chlorophyll binding	GO:0009416//response to light stimulus;GO:0009765//photosynthesis, light harvesting;GO:0009768//photosynthesis, light harvesting in photosystem I;GO:0015979//photosynthesis;GO:0018298//protein-chromophore linkage
Zm00001d039432	37	37	123	242	144	147	1.39	1.73	5.3	8.51	6.62	8.07	2.806666667	7.733333333	1.462232667	0.013083066	0.049023341	-	Protodermal factor 1	-	-	-	-	-	-	-
MSTRG.20897	30	17	20	8	7	7	1.31	0.92	0.99	0.33	0.37	0.45	1.073333333	0.383333333	-1.485426827	0.013106727	0.049082295	--	-	-	-	-	-	-	-	-
Zm00001d041215	6	2	11	27	19	12	0.2	0.06	0.28	0.56	0.59	0.39	0.18	0.513333333	1.511899039	0.013389039	0.049933477	-	ATP binding protein	-	-	-	-	GO:0005886//plasma membrane;GO:0009506//plasmodesma;GO:0016020//membrane;GO:0016021//integral component of membrane	GO:0000166//nucleotide binding;GO:0004672//protein kinase activity;GO:0004674//protein serine/threonine kinase activity;GO:0005515//protein binding;GO:0005524//ATP binding;GO:0016301//kinase activity;GO:0016740//transferase activity	GO:0006468//protein phosphorylation;GO:0009755//hormone-mediated signaling pathway;GO:0016310//phosphorylation;GO:0030244//cellulose biosynthetic process;GO:0046777//protein autophosphorylation
