# Supplementary material for: Functional Analysis of ZmABA8ox1b in Regulating Maize Seed Germination via ABA Catabolism and Multi-Hormone Signaling Crosstalk
Source: Plants (Basel). 2026 May 29;15(11):1685. doi: 10.3390/plants15111685 (PMC13258992; doi:10.3390/plants15111685)
Supplement: Supplementary file 1 [file plants-15-01685-s001.zip › Table S5. List of DEGs in the zmaba8ox1b_H2O vs zmaba8ox1b_ABA comparison.xls]

id	zmaba8ox1b-H2O-1_count	zmaba8ox1b-H2O-2_count	zmaba8ox1b-H2O-3_count	zmaba8ox1b-ABA-1_count	zmaba8ox1b-ABA-2_count	zmaba8ox1b-ABA-3_count	zmaba8ox1b-H2O-1_fpkm	zmaba8ox1b-H2O-2_fpkm	zmaba8ox1b-H2O-3_fpkm	zmaba8ox1b-ABA-1_fpkm	zmaba8ox1b-ABA-2_fpkm	zmaba8ox1b-ABA-3_fpkm	zmaba8ox1b-H2O_mean	zmaba8ox1b-ABA_mean	log2(fc)	PValue	FDR	Symbol	Description	KEGG_A_class	KEGG_B_class	Pathway	K_ID	GO Component	GO Function	GO Process
MSTRG.21245	1062	932	901	292	324	273	7.88	6.63	6.51	3.32	3.26	3.02	7.006666667	3.2	-1.130656358	5.24E-19	1.00E-14	pol	Xilon1 gag-pol polyprotein [Zea mays subsp. mexicana] [Zea mays]	-	-	-	-	-	-	-
Zm00001d022461	446	368	435	588	684	648	21.13	16.73	20.09	42.78	43.92	45.78	19.31666667	44.16	1.192894012	1.64E-18	1.57E-14	AP2-EREBP-transcription factor 200	ERF-like protein	-	-	-	-	GO:0005634//nucleus	GO:0003677//DNA binding;GO:0003700//transcription factor activity, sequence-specific DNA binding	GO:0006351//transcription, DNA-templated;GO:0006355//regulation of transcription, DNA-templated
Zm00001d049510	351	458	642	763	1227	1146	5.65	7.23	10.08	18.79	27.1	26.61	7.653333333	24.16666667	1.658858353	1.76E-16	1.12E-12	-	Putative cellulose synthase-like family protein	-	-	-	-	GO:0005794//Golgi apparatus;GO:0005802//trans-Golgi network;GO:0005886//plasma membrane;GO:0016020//membrane;GO:0016021//integral component of membrane	GO:0016740//transferase activity;GO:0016757//transferase activity, transferring glycosyl groups;GO:0016760//cellulose synthase (UDP-forming) activity;GO:0051753//mannan synthase activity	GO:0009833//plant-type primary cell wall biogenesis;GO:0030244//cellulose biosynthetic process;GO:0071555//cell wall organization;GO:0097502//mannosylation
Zm00001d032298	285	250	279	462	395	402	8.4	7.07	8.01	20.9	15.77	17.66	7.826666667	18.11	1.210316639	5.07E-14	2.42E-10	trehalose-6-phosphate phosphatase1	trehalose-6-phosphate phosphatase1	-	-	-	-	-	GO:0003824//catalytic activity;GO:0004805//trehalose-phosphatase activity;GO:0016787//hydrolase activity	GO:0005992//trehalose biosynthetic process;GO:0016311//dephosphorylation
Zm00001d005659	84	42	64	170	215	129	2.82	1.35	2.09	8.76	9.78	6.46	2.086666667	8.333333333	1.997693533	6.15E-13	1.68E-09	-	-	-	-	-	-	-	-	-
Zm00001d034205	292	370	355	435	755	458	4.92	5.98	5.83	11.25	17.24	11.51	5.576666667	13.33333333	1.257562555	1.53E-12	3.65E-09	-	Probable xyloglucan glycosyltransferase 12	-	-	-	-	GO:0005794//Golgi apparatus;GO:0016020//membrane;GO:0016021//integral component of membrane	GO:0016740//transferase activity;GO:0016757//transferase activity, transferring glycosyl groups	-
Zm00001d030133	581	550	834	901	1499	883	8.95	8.14	12.62	21.77	32.02	20.65	9.903333333	24.81333333	1.32512945	1.92E-11	3.33E-08	-	CSC1-like protein	-	-	-	-	GO:0005794//Golgi apparatus;GO:0005886//plasma membrane;GO:0009506//plasmodesma;GO:0016020//membrane;GO:0016021//integral component of membrane	GO:0005227//calcium activated cation channel activity;GO:0008381//mechanically-gated ion channel activity	GO:0034220//ion transmembrane transport;GO:0098655//cation transmembrane transport
Zm00001d018107	634	827	1051	1091	1205	1341	35.35	44.25	57.12	93.4	91.05	111.49	45.57333333	98.64666667	1.114080406	6.33E-11	9.39E-08	-	Protein EXORDIUM	-	-	-	-	-	-	-
MSTRG.2584	650	542	527	175	199	203	12.56	10.05	9.93	5.18	5.22	5.85	10.84666667	5.416666667	-1.001774533	6.39E-11	9.39E-08	--	unknown [Zea mays]	-	-	-	-	-	-	-
Zm00001d024530	267	247	344	378	483	371	5.88	5.1	7.29	12.87	14.49	12	6.09	13.12	1.107253587	7.64E-11	9.97E-08	-	alpha/beta-Hydrolases superfamily protein	Metabolism	Lipid metabolism	ko00062//Fatty acid elongation	K01076	GO:0005886//plasma membrane	GO:0016787//hydrolase activity	-
Zm00001d034319	126	147	178	189	303	255	4.7	5.28	6.46	10.87	15.27	14.27	5.48	13.47	1.297502053	1.55E-10	1.74E-07	-	Dihydroceramide fatty acyl 2-hydroxylase FAH1	-	-	-	-	GO:0005737//cytoplasm;GO:0005783//endoplasmic reticulum;GO:0016020//membrane;GO:0016021//integral component of membrane	GO:0000166//nucleotide binding;GO:0005506//iron ion binding;GO:0005524//ATP binding;GO:0005525//GTP binding;GO:0016491//oxidoreductase activity;GO:0016787//hydrolase activity;GO:0016887//ATPase activity;GO:0043022//ribosome binding;GO:0043023//ribosomal large subunit binding;GO:0080132//fatty acid alpha-hydroxylase activity	GO:0006631//fatty acid metabolic process;GO:0008610//lipid biosynthetic process;GO:0055114//oxidation-reduction process
Zm00001d017036	521	611	737	772	1391	762	10.18	11.5	14.07	23.13	37.01	22.04	11.91666667	27.39333333	1.200844089	3.09E-10	2.78E-07	-	Glycerophosphodiester phosphodiesterase GDPDL3	-	-	-	-	-	GO:0008081//phosphoric diester hydrolase activity;GO:0008889//glycerophosphodiester phosphodiesterase activity	GO:0006629//lipid metabolic process
Zm00001d014613	236	270	451	504	538	697	14.25	15.64	26.53	46.71	44.01	62.73	18.80666667	51.15	1.443490075	3.26E-10	2.78E-07	-	Xyloglucan endotransglucosylase/hydrolase protein 23	Environmental Information Processing	Signal transduction	ko04075//Plant hormone signal transduction	K14504	GO:0005576//extracellular region;GO:0005618//cell wall;GO:0048046//apoplast	GO:0004553//hydrolase activity, hydrolyzing O-glycosyl compounds;GO:0016740//transferase activity;GO:0016762//xyloglucan:xyloglucosyl transferase activity;GO:0016787//hydrolase activity;GO:0016798//hydrolase activity, acting on glycosyl bonds	GO:0005975//carbohydrate metabolic process;GO:0006073//cellular glucan metabolic process;GO:0008152//metabolic process;GO:0010411//xyloglucan metabolic process;GO:0042546//cell wall biogenesis;GO:0071555//cell wall organization
MSTRG.8632	314	306	283	88	107	93	4.76	4.45	4.18	2.05	2.2	2.1	4.463333333	2.116666667	-1.076327464	3.39E-10	2.78E-07	--	unknown [Zea mays]	-	-	-	-	-	-	-
Zm00001d015614	105	98	118	144	232	169	6.05	5.42	6.62	12.73	18.11	14.51	6.03	15.11666667	1.325910143	3.49E-10	2.78E-07	MYB-transcription factor 50	Transcription factor MYB44	-	-	-	-	GO:0005634//nucleus	GO:0003677//DNA binding	-
Zm00001d022005	32	24	37	73	262	72	1.55	1.11	1.75	5.42	17.18	5.19	1.47	9.263333333	2.655715274	5.26E-10	3.72E-07	-	-	-	-	-	-	-	-	-
MSTRG.8181	356	303	278	86	108	97	8.62	7.04	6.58	3.24	3.56	3.49	7.413333333	3.43	-1.111913806	1.50E-09	8.96E-07	--	hypothetical protein [Zea mays]	-	-	-	-	-	-	-
Zm00001d009309	52	66	77	105	124	129	3.29	4	4.74	10.19	10.62	12.15	4.01	10.98666667	1.4540796	2.81E-09	1.53E-06	-	Xyloglucan endotransglucosylase/hydrolase protein 14	-	-	-	-	GO:0005576//extracellular region;GO:0005618//cell wall;GO:0048046//apoplast	GO:0004553//hydrolase activity, hydrolyzing O-glycosyl compounds;GO:0016740//transferase activity;GO:0016762//xyloglucan:xyloglucosyl transferase activity;GO:0016787//hydrolase activity;GO:0016798//hydrolase activity, acting on glycosyl bonds	GO:0005975//carbohydrate metabolic process;GO:0006073//cellular glucan metabolic process;GO:0008152//metabolic process;GO:0010411//xyloglucan metabolic process;GO:0042546//cell wall biogenesis;GO:0071555//cell wall organization
Zm00001d043128	85	142	206	233	289	351	5.03	8.06	11.87	21.16	23.16	30.95	8.32	25.09	1.592457037	3.81E-09	1.97E-06	-	NHL25	-	-	-	-	GO:0005886//plasma membrane;GO:0016020//membrane;GO:0016021//integral component of membrane	-	-
MSTRG.6548	175	173	170	9	32	43	8.77	8.34	8.31	0.68	2.2	3.23	8.473333333	2.036666667	-2.056719745	5.91E-09	2.75E-06	--	hypothetical protein [Zea mays]	-	-	-	-	-	-	-
Zm00001d029667	77	120	120	134	212	216	2.63	3.91	3.99	6.99	9.82	11.01	3.51	9.273333333	1.401616984	6.36E-09	2.76E-06	-	Membrane protein	-	-	-	-	GO:0016020//membrane;GO:0016021//integral component of membrane	GO:0004252//serine-type endopeptidase activity;GO:0008233//peptidase activity;GO:0016787//hydrolase activity	GO:0006508//proteolysis
Zm00001d029668	77	120	120	134	212	216	2.63	3.91	3.99	6.99	9.82	11.01	3.51	9.273333333	1.401616984	6.36E-09	2.76E-06	-	RHOMBOID-like protein 3	-	-	-	-	GO:0016020//membrane;GO:0016021//integral component of membrane	GO:0004252//serine-type endopeptidase activity;GO:0008233//peptidase activity;GO:0016787//hydrolase activity	GO:0006508//proteolysis
Zm00001d044040	19	35	28	86	128	45	0.49	0.86	0.75	3.84	4.92	1.78	0.7	3.513333333	2.327413634	6.85E-09	2.85E-06	-	GDSL esterase/lipase	Metabolism;Metabolism	Global and overview maps;Biosynthesis of other secondary metabolites	ko01110//Biosynthesis of secondary metabolites;ko00901//Indole alkaloid biosynthesis	K21026;K21026	-	GO:0016788//hydrolase activity, acting on ester bonds	-
MSTRG.1945	427	411	384	148	114	143	4.55	4.21	3.99	2.43	1.65	2.28	4.25	2.12	-1.003398576	1.09E-08	4.32E-06	--	retroviral aspartyl protease [Zea mays]	-	-	-	-	-	-	-
MSTRG.9286	557	380	469	160	134	152	3.95	2.59	3.25	1.74	1.29	1.6	3.263333333	1.543333333	-1.080296666	3.20E-08	1.09E-05	pol	reverse transcriptase [Zea mays]	-	-	-	-	-	-	-
Zm00001d042608	156	184	205	288	259	207	2.89	3.25	3.76	8.28	6.64	5.82	3.3	6.913333333	1.066915464	4.54E-08	1.42E-05	-	U-box domain-containing protein 4	-	-	-	-	GO:0005634//nucleus;GO:0005737//cytoplasm	GO:0004842//ubiquitin-protein transferase activity;GO:0005515//protein binding;GO:0005524//ATP binding	GO:0016567//protein ubiquitination
Zm00001d021687	94	89	122	126	198	153	1.61	1.46	2.2	3.74	4.76	3.91	1.756666667	4.136666667	1.235628248	9.07E-08	2.55E-05	-	Protein EIN4	Environmental Information Processing;Environmental Information Processing	Signal transduction;Signal transduction	ko04075//Plant hormone signal transduction;ko04016//MAPK signaling pathway - plant	K14509;K14509	GO:0005622//intracellular;GO:0005783//endoplasmic reticulum;GO:0016020//membrane;GO:0016021//integral component of membrane	GO:0005515//protein binding;GO:0038199//ethylene receptor activity;GO:0051740//ethylene binding	GO:0000160//phosphorelay signal transduction system;GO:0009873//ethylene-activated signaling pathway
Zm00001d030526	145	164	190	162	308	289	3.08	3.33	3.99	5.23	8.76	9.1	3.466666667	7.696666667	1.150684645	2.62E-07	6.50E-05	-	Outer arm dynein light chain 1 protein	-	-	-	-	GO:0005737//cytoplasm	GO:0005200//structural constituent of cytoskeleton;GO:0005515//protein binding;GO:0019901//protein kinase binding	-
Zm00001d013109	43	65	64	80	155	92	1.57	1.5	1.51	3.17	4.35	3.74	1.526666667	3.753333333	1.297787324	2.77E-07	6.69E-05	-	calcium-dependent protein kinase 10	Organismal Systems	Environmental adaptation	ko04626//Plant-pathogen interaction	K13412	GO:0005634//nucleus;GO:0005737//cytoplasm	GO:0000166//nucleotide binding;GO:0004672//protein kinase activity;GO:0004674//protein serine/threonine kinase activity;GO:0004683//calmodulin-dependent protein kinase activity;GO:0005509//calcium ion binding;GO:0005516//calmodulin binding;GO:0005524//ATP binding;GO:0009931//calcium-dependent protein serine/threonine kinase activity;GO:0016301//kinase activity	GO:0006468//protein phosphorylation;GO:0009738//abscisic acid-activated signaling pathway;GO:0016310//phosphorylation;GO:0018105//peptidyl-serine phosphorylation;GO:0035556//intracellular signal transduction;GO:0046777//protein autophosphorylation
Zm00001d028838	66	93	145	146	182	233	4.44	6.01	9.51	15.09	16.6	23.38	6.653333333	18.35666667	1.464154888	2.82E-07	6.74E-05	-	Long cell-linked locus protein	-	-	-	-	-	-	-
Zm00001d043574	73	81	93	133	109	145	1.91	2.04	2.37	5.35	3.87	5.66	2.106666667	4.96	1.235378063	3.99E-07	8.58E-05	-	-	-	-	-	-	-	GO:0003824//catalytic activity	-
Zm00001d029628	135	118	141	142	199	207	10.24	8.59	10.42	16.53	20.45	23.4	9.75	20.12666667	1.045634132	5.36E-07	0.000110149	cystatin7	cystatin7	-	-	-	-	-	GO:0004869//cysteine-type endopeptidase inhibitor activity	GO:0010951//negative regulation of endopeptidase activity
Zm00001d003181	48	95	105	118	228	130	1.46	2.66	3.46	5.56	9.17	5.73	2.526666667	6.82	1.432536392	5.56E-07	0.000111682	-	Cytochrome b561 and DOMON domain-containing protein	-	-	-	-	GO:0016020//membrane;GO:0016021//integral component of membrane	GO:0004497//monooxygenase activity;GO:0046872//metal ion binding	GO:0055114//oxidation-reduction process
Zm00001d021236	119	140	184	170	258	198	1.58	1.76	2.35	3.44	4.6	3.88	1.896666667	3.973333333	1.066883678	5.61E-07	0.000111682	outer cell layer3	Homeodomain leucine zipper family IV protein	-	-	-	-	GO:0005634//nucleus	GO:0003677//DNA binding;GO:0008289//lipid binding;GO:0043565//sequence-specific DNA binding	GO:0006355//regulation of transcription, DNA-templated
Zm00001d047081	56	106	68	112	151	108	1.88	3.42	2.23	5.78	6.88	5.41	2.51	6.023333333	1.262874736	1.29E-06	0.000220703	C2C2-GATA-transcription factor 28	GATA transcription factor 2	-	-	-	-	GO:0005634//nucleus	GO:0003677//DNA binding;GO:0003700//transcription factor activity, sequence-specific DNA binding;GO:0008270//zinc ion binding;GO:0043565//sequence-specific DNA binding;GO:0046872//metal ion binding	GO:0006355//regulation of transcription, DNA-templated;GO:0030154//cell differentiation;GO:0045893//positive regulation of transcription, DNA-templated
Zm00001d002410	81	192	104	136	303	271	3.68	8.38	4.61	9.49	18.67	18.37	5.556666667	15.51	1.480907083	1.31E-06	0.000220703	-	Probable xyloglucan endotransglucosylase/hydrolase protein 21	Environmental Information Processing	Signal transduction	ko04075//Plant hormone signal transduction	K14504	GO:0005576//extracellular region;GO:0005618//cell wall;GO:0048046//apoplast	GO:0004553//hydrolase activity, hydrolyzing O-glycosyl compounds;GO:0016740//transferase activity;GO:0016762//xyloglucan:xyloglucosyl transferase activity;GO:0016787//hydrolase activity;GO:0016798//hydrolase activity, acting on glycosyl bonds	GO:0005975//carbohydrate metabolic process;GO:0006073//cellular glucan metabolic process;GO:0008152//metabolic process;GO:0010411//xyloglucan metabolic process;GO:0042546//cell wall biogenesis;GO:0071555//cell wall organization
Zm00001d003311	99	110	123	105	280	180	3.46	3.69	4.19	5.64	13.28	9.39	3.78	9.436666667	1.319891109	2.10E-06	0.000318395	-	Probable 2-oxoglutarate-dependent dioxygenase AOP1	-	-	-	-	-	GO:0016491//oxidoreductase activity;GO:0046872//metal ion binding;GO:0050302//indole-3-acetaldehyde oxidase activity;GO:0051213//dioxygenase activity	GO:0009852//auxin catabolic process;GO:0010252//auxin homeostasis;GO:0055114//oxidation-reduction process
Zm00001d018966	50	87	51	100	88	246	2.84	4.75	2.83	8.73	6.78	20.85	3.473333333	12.12	1.802996922	2.32E-06	0.000346354	-	Acidic endochitinase	-	-	-	-	GO:0005576//extracellular region	GO:0004568//chitinase activity	GO:0005975//carbohydrate metabolic process
Zm00001d037482	70	88	89	143	92	195	3.56	4.3	4.42	11.18	6.35	14.8	4.093333333	10.77666667	1.396562947	3.02E-06	0.000403361	-	DCD (Development and Cell Death) domain protein	-	-	-	-	-	-	-
Zm00001d052333	121	170	217	222	216	265	8.41	11.34	14.62	23.69	20.35	27.47	11.45666667	23.83666667	1.056995152	3.39E-06	0.00043483	-	Hypoxia-responsive family protein	-	-	-	-	GO:0005746//mitochondrial respiratory chain;GO:0016020//membrane;GO:0016021//integral component of membrane;GO:0031305//integral component of mitochondrial inner membrane;GO:0097249//mitochondrial respiratory chain supercomplex	-	GO:0033617//mitochondrial respiratory chain complex IV assembly
Zm00001d033222	70	75	84	89	129	111	2.03	2.09	2.38	3.97	5.07	4.8	2.166666667	4.613333333	1.09033232	3.75E-06	0.000465125	viviparous14	viviparous14	-	-	-	-	GO:0009507//chloroplast;GO:0009536//plastid;GO:0009570//chloroplast stroma	GO:0010436//carotenoid dioxygenase activity;GO:0016491//oxidoreductase activity;GO:0016702//oxidoreductase activity, acting on single donors with incorporation of molecular oxygen, incorporation of two atoms of oxygen;GO:0045549//9-cis-epoxycarotenoid dioxygenase activity;GO:0046872//metal ion binding;GO:0051213//dioxygenase activity	GO:0009688//abscisic acid biosynthetic process;GO:0016121//carotene catabolic process;GO:0055114//oxidation-reduction process
Zm00001d032094	51	46	86	100	97	121	6.69	5.79	10.99	20.12	17.23	23.65	7.823333333	20.33333333	1.377991401	3.86E-06	0.000470363	-	SAUR33-auxin-responsive SAUR family member	-	-	-	-	-	-	GO:0009733//response to auxin
Zm00001d021684	23	52	40	53	111	75	0.44	1.44	0.79	1.68	3.09	2.21	0.89	2.326666667	1.386387295	4.15E-06	0.000499207	-	Cysteine-rich receptor-like protein kinase 25	-	-	-	-	GO:0005886//plasma membrane;GO:0016020//membrane;GO:0016021//integral component of membrane	GO:0000166//nucleotide binding;GO:0004672//protein kinase activity;GO:0004674//protein serine/threonine kinase activity;GO:0005524//ATP binding;GO:0016301//kinase activity;GO:0016740//transferase activity	GO:0006468//protein phosphorylation;GO:0016310//phosphorylation
MSTRG.29805	91	78	81	23	19	17	2.18	1.78	1.89	0.83	0.61	0.59	1.95	0.676666667	-1.526956897	6.73E-06	0.000738863	--	hypothetical protein Zm00014a_006250 [Zea mays]	-	-	-	-	-	-	-
Zm00001d012259	28	23	9	59	80	30	0.81	0.64	0.25	2.61	3.13	1.29	0.566666667	2.343333333	2.047989943	8.46E-06	0.000878756	-	Protein NRT1/ PTR FAMILY 5.10	-	-	-	-	GO:0016020//membrane;GO:0016021//integral component of membrane	GO:0015333//peptide:proton symporter activity;GO:0022857//transmembrane transporter activity;GO:0035673//oligopeptide transmembrane transporter activity;GO:1904680//peptide transmembrane transporter activity	GO:0035672//oligopeptide transmembrane transport;GO:0042886//amide transport;GO:0055085//transmembrane transport;GO:1902600//hydrogen ion transmembrane transport
MSTRG.19786	225	187	226	87	61	60	1.94	1.54	1.89	1.14	0.71	0.77	1.79	0.873333333	-1.035355276	8.57E-06	0.000880853	GIP	Opie2a pol [Zea mays]	-	-	-	-	-	-	-
Zm00001d035694	26	34	34	50	63	55	1.5	1.88	1.91	4.42	4.92	4.72	1.763333333	4.686666667	1.410256967	1.20E-05	0.001144987	-	-	-	-	-	-	-	-	-
Zm00001d006651	78	123	105	120	332	115	2.53	3.96	3.49	6.32	15.01	5.56	3.326666667	8.963333333	1.429958035	1.55E-05	0.001401799	alpha tubulin5	Tubulin alpha-5 chain	Cellular Processes	Transport and catabolism	ko04145//Phagosome	K07374	GO:0005737//cytoplasm;GO:0005856//cytoskeleton;GO:0005874//microtubule	GO:0000166//nucleotide binding;GO:0003924//GTPase activity;GO:0005200//structural constituent of cytoskeleton;GO:0005525//GTP binding	GO:0000226//microtubule cytoskeleton organization;GO:0000278//mitotic cell cycle;GO:0007010//cytoskeleton organization;GO:0007017//microtubule-based process
Zm00001d003434	29	73	54	68	145	85	1.06	2.49	1.91	3.78	6.99	4.51	1.82	5.093333333	1.484671687	1.56E-05	0.001401799	-	Galactose mutarotase-like superfamily protein	Metabolism;Metabolism;Metabolism;Metabolism	Global and overview maps;Global and overview maps;Carbohydrate metabolism;Carbohydrate metabolism	ko01100//Metabolic pathways;ko01110//Biosynthesis of secondary metabolites;ko00010//Glycolysis / Gluconeogenesis;ko00052//Galactose metabolism	K01785;K01785;K01785;K01785	-	GO:0003824//catalytic activity;GO:0004034//aldose 1-epimerase activity;GO:0016853//isomerase activity;GO:0030246//carbohydrate binding	GO:0005975//carbohydrate metabolic process;GO:0006006//glucose metabolic process;GO:0019318//hexose metabolic process;GO:0033499//galactose catabolic process via UDP-galactose
Zm00001d016797	171	208	170	211	290	168	3.48	3.97	3.52	7.61	8.54	6.1	3.656666667	7.416666667	1.02024181	1.62E-05	0.001448111	-	Transmembrane 9 superfamily member 1	-	-	-	-	GO:0016020//membrane;GO:0016021//integral component of membrane	-	GO:0072657//protein localization to membrane
Zm00001d052112	75	142	136	161	157	171	2.53	4.76	4.41	8.7	7.24	8.89	3.9	8.276666667	1.085575732	1.63E-05	0.001449998	GRF-transcription factor 10	Growth-regulating factor 6	-	-	-	-	GO:0005634//nucleus	GO:0005524//ATP binding	GO:0006351//transcription, DNA-templated;GO:0006355//regulation of transcription, DNA-templated;GO:0032502//developmental process
Zm00001d046178	84	70	87	22	14	20	2.21	1.77	2.23	0.89	0.5	0.78	2.07	0.723333333	-1.516898226	1.72E-05	0.001491232	-	Putative leucine-rich repeat protein kinase family protein	-	-	-	-	GO:0016020//membrane;GO:0016021//integral component of membrane	GO:0004672//protein kinase activity;GO:0005515//protein binding;GO:0005524//ATP binding;GO:0016301//kinase activity	GO:0006468//protein phosphorylation;GO:0016310//phosphorylation
Zm00001d011649	17	23	14	19	64	70	0.62	0.81	0.5	1.07	3.17	3.81	0.643333333	2.683333333	2.060387936	1.91E-05	0.001612845	-	UDP-glycosyltransferase 88A1	-	-	-	-	GO:0043231//intracellular membrane-bounded organelle	GO:0008194//UDP-glycosyltransferase activity;GO:0016740//transferase activity;GO:0016757//transferase activity, transferring glycosyl groups;GO:0016758//transferase activity, transferring hexosyl groups	-
Zm00001d041282	156	149	134	57	49	34	4.74	4.34	3.96	2.66	2.02	1.54	4.346666667	2.073333333	-1.067957384	2.55E-05	0.001988241	-	-	-	-	-	-	-	-	-
Zm00001d015213	21	27	34	39	81	47	0.56	0.69	0.89	1.6	2.93	1.87	0.713333333	2.133333333	1.580461108	2.58E-05	0.001996816	-	leucine-rich repeat/extensin 2	-	-	-	-	-	GO:0005515//protein binding	-
Zm00001d019093	50	85	92	104	103	133	2.81	4.59	5.04	8.98	7.85	11.15	4.146666667	9.326666667	1.169409477	2.61E-05	0.002010102	-	Small GTP-binding protein	Cellular Processes	Transport and catabolism	ko04144//Endocytosis	K07901	-	GO:0003924//GTPase activity;GO:0005525//GTP binding	-
Zm00001d046596	28	39	39	59	50	83	1.61	2.16	2.19	5.22	3.9	7.13	1.986666667	5.416666667	1.447055482	2.64E-05	0.002029108	-	Bifunctional inhibitor/lipid-transfer protein/seed storage 2S albumin superfamily protein	-	-	-	-	GO:0009506//plasmodesma;GO:0009535//chloroplast thylakoid membrane;GO:0048046//apoplast	-	-
Zm00001d029853	201	290	305	271	578	264	5.76	7.56	8.15	11.53	21.36	10.81	7.156666667	14.56666667	1.025311089	3.38E-05	0.002435009	-	Proline oxidase	-	-	-	-	GO:0005739//mitochondrion	GO:0004657//proline dehydrogenase activity;GO:0016491//oxidoreductase activity;GO:0071949//FAD binding	GO:0006560//proline metabolic process;GO:0006562//proline catabolic process;GO:0010133//proline catabolic process to glutamate;GO:0055114//oxidation-reduction process
MSTRG.9917	40	50	50	77	86	55	2.22	2.66	2.71	6.56	6.47	4.55	2.53	5.86	1.21176328	3.48E-05	0.002500745	--	classical arabinogalactan protein 4 [Zea mays]	-	-	-	-	-	-	-
Zm00001d010732	66	71	91	94	103	112	3.11	3.21	4.17	6.79	6.57	7.86	3.496666667	7.073333333	1.016409978	4.21E-05	0.002886771	Rho-related protein from plants 7	Rho-related protein from plants 7	Cellular Processes	Transport and catabolism	ko04145//Phagosome	K04392	GO:0005622//intracellular;GO:0005634//nucleus;GO:0005737//cytoplasm;GO:0005856//cytoskeleton;GO:0005886//plasma membrane;GO:0005938//cell cortex;GO:0031410//cytoplasmic vesicle;GO:0042995//cell projection;GO:0043231//intracellular membrane-bounded organelle	GO:0000166//nucleotide binding;GO:0003924//GTPase activity;GO:0005525//GTP binding;GO:0019901//protein kinase binding	GO:0000902//cell morphogenesis;GO:0007015//actin filament organization;GO:0007163//establishment or maintenance of cell polarity;GO:0007264//small GTPase mediated signal transduction;GO:0007266//Rho protein signal transduction;GO:0008360//regulation of cell shape;GO:0016477//cell migration;GO:0030036//actin cytoskeleton organization;GO:0030838//positive regulation of actin filament polymerization…
MSTRG.906	127	135	114	39	29	47	3.86	3.94	3.38	1.82	1.2	2.13	3.726666667	1.716666667	-1.118275851	5.30E-05	0.003410787	--	uncharacterized protein LOC100384547 precursor [Zea mays]	-	-	-	-	-	-	-
Zm00001d022227	42	44	54	64	62	100	1.37	1.37	1.71	3.19	2.73	4.85	1.483333333	3.59	1.275141009	6.61E-05	0.004059533	MYB-transcription factor 70	fused leaves1	-	-	-	-	GO:0005634//nucleus	GO:0003677//DNA binding;GO:0003700//transcription factor activity, sequence-specific DNA binding;GO:0043565//sequence-specific DNA binding;GO:0044212//transcription regulatory region DNA binding	GO:0006355//regulation of transcription, DNA-templated;GO:0009733//response to auxin;GO:0030154//cell differentiation
Zm00001d039065	181	101	102	209	293	115	4.93	2.72	2.84	8.73	10.78	4.37	3.496666667	7.96	1.186788159	7.05E-05	0.004220931	G-box binding factor	G-box binding factor	-	-	-	-	GO:0005634//nucleus	GO:0003700//transcription factor activity, sequence-specific DNA binding;GO:0043565//sequence-specific DNA binding;GO:0044877//macromolecular complex binding	GO:0006355//regulation of transcription, DNA-templated;GO:0010468//regulation of gene expression
Zm00001d022421	75	92	53	142	208	57	2.66	3.32	1.78	7.46	9.64	3.51	2.586666667	6.87	1.409215947	7.11E-05	0.00424734	-	hydroxyproline-rich glycoprotein family protein	-	-	-	-	-	-	-
MSTRG.29094	187	152	119	48	64	33	5.35	4.2	3.32	2.1	2.51	1.41	4.29	2.006666667	-1.096176661	7.83E-05	0.004535871	--	unknown [Zea mays]	-	-	-	-	-	-	-
Zm00001d045276	62	75	46	95	99	69	2.52	2.9	1.8	5.91	5.4	4.14	2.406666667	5.15	1.097536096	8.16E-05	0.004579103	-	Lactoylglutathione lyase / glyoxalase I family protein	-	-	-	-	-	GO:0016829//lyase activity;GO:0051213//dioxygenase activity	GO:0055114//oxidation-reduction process
Zm00001d017699	59	157	101	101	227	187	2.18	5.56	3.64	5.73	11.36	10.3	3.793333333	9.13	1.267148708	8.86E-05	0.004853056	-	Probable xyloglucan endotransglucosylase/hydrolase protein 30	-	-	-	-	GO:0005576//extracellular region;GO:0005618//cell wall;GO:0048046//apoplast	GO:0004553//hydrolase activity, hydrolyzing O-glycosyl compounds;GO:0016740//transferase activity;GO:0016762//xyloglucan:xyloglucosyl transferase activity;GO:0016787//hydrolase activity;GO:0016798//hydrolase activity, acting on glycosyl bonds	GO:0005975//carbohydrate metabolic process;GO:0006073//cellular glucan metabolic process;GO:0008152//metabolic process;GO:0010411//xyloglucan metabolic process;GO:0042546//cell wall biogenesis;GO:0071555//cell wall organization
Zm00001d051589	34	28	31	37	110	45	0.58	0.48	0.53	1	2.63	1.18	0.53	1.603333333	1.597010128	9.67E-05	0.005205021	-	Tetratricopeptide repeat (TPR)-like superfamily protein	-	-	-	-	-	GO:0005515//protein binding	-
Zm00001d042482	31	38	41	44	70	62	1.05	1.24	1.36	2.28	3.21	3.12	1.216666667	2.87	1.238116774	0.000108364	0.005720557	bHLH-transcription factor 132	bHLH-transcription factor 132	-	-	-	-	GO:0005634//nucleus;GO:0005829//cytosol	GO:0001228//transcriptional activator activity, RNA polymerase II transcription regulatory region sequence-specific binding;GO:0003677//DNA binding;GO:0044212//transcription regulatory region DNA binding;GO:0046983//protein dimerization activity	GO:0010119//regulation of stomatal movement;GO:0045944//positive regulation of transcription from RNA polymerase II promoter
Zm00001d023856	48	66	67	73	97	77	7.08	9.35	9.64	16.54	19.4	16.95	8.69	17.63	1.020604393	0.000120971	0.006181178	-	RALF	-	-	-	-	GO:0005622//intracellular;GO:0009506//plasmodesma	-	GO:0019722//calcium-mediated signaling
Zm00001d014166	84	84	82	75	122	158	1.45	1.39	1.38	1.99	2.86	4.08	1.406666667	2.976666667	1.081417176	0.000124222	0.006296764	-	Putative calcium-transporting ATPase 13 plasma membrane-type	-	-	-	-	GO:0005887//integral component of plasma membrane;GO:0016020//membrane;GO:0016021//integral component of membrane;GO:0043231//intracellular membrane-bounded organelle	GO:0000166//nucleotide binding;GO:0005388//calcium-transporting ATPase activity;GO:0005524//ATP binding;GO:0019829//cation-transporting ATPase activity	GO:0006811//ion transport;GO:0006816//calcium ion transport;GO:0070588//calcium ion transmembrane transport
Zm00001d042962	29	31	27	34	59	57	0.52	0.52	0.49	0.91	1.45	1.5	0.51	1.286666667	1.335069195	0.000144692	0.006928508	-	Ypt/Rab-GAP domain of gyp1p superfamily protein	-	-	-	-	GO:0005622//intracellular	GO:0005096//GTPase activator activity;GO:0017137//Rab GTPase binding	GO:0006886//intracellular protein transport;GO:0090630//activation of GTPase activity
MSTRG.11654	34	67	61	78	136	56	1.19	2.24	2.07	4.2	6.44	2.91	1.833333333	4.516666667	1.300789328	0.00018703	0.008311975	--	vegetative cell wall protein gp1-like [Zea mays]	-	-	-	-	-	-	-
Zm00001d006828	29	54	64	71	98	62	0.44	0.79	0.92	1.6	1.97	1.37	0.716666667	1.646666667	1.200174382	0.00019364	0.008506784	-	Protein LONGIFOLIA 2	-	-	-	-	-	-	GO:0051513//regulation of monopolar cell growth
Zm00001d043935	23	22	31	24	66	65	0.97	0.89	1.27	1.55	3.77	4.08	1.043333333	3.133333333	1.5864981	0.000194168	0.008510435	-	Ras-related protein RABA1f	-	-	-	-	GO:0005768//endosome;GO:0012505//endomembrane system	GO:0003924//GTPase activity;GO:0005525//GTP binding	GO:0006886//intracellular protein transport;GO:0032482//Rab protein signal transduction
Zm00001d025860	31	23	33	49	42	57	0.91	0.65	0.94	2.23	1.67	2.5	0.833333333	2.133333333	1.35614381	0.000195157	0.008534225	-	-	-	-	-	-	GO:0016020//membrane;GO:0016021//integral component of membrane	GO:0004197//cysteine-type endopeptidase activity	GO:0071586//CAAX-box protein processing
Zm00001d009567	31	27	33	36	60	55	1.92	1.61	2	3.43	5.05	5.09	1.843333333	4.523333333	1.295069335	0.000218274	0.00928043	-	Fasciclin-like arabinogalactan protein 7	-	-	-	-	GO:0005886//plasma membrane	-	GO:0009834//plant-type secondary cell wall biogenesis
Zm00001d052690	57	51	76	74	90	85	1.67	1.44	2.18	3.34	3.58	3.72	1.763333333	3.546666667	1.008158523	0.000230734	0.009755163	-	UPF0481 protein	-	-	-	-	GO:0016020//membrane;GO:0016021//integral component of membrane	-	-
Zm00001d015227	75	61	63	19	20	15	4.63	3.38	3.74	1.93	1.36	1.52	3.916666667	1.603333333	-1.288551958	0.000251033	0.010185238	-	chaperone binding;ATPase activators	-	-	-	-	-	GO:0001671//ATPase activator activity;GO:0051087//chaperone binding;GO:0051879//Hsp90 protein binding	GO:0032781//positive regulation of ATPase activity
Zm00001d032850	39	55	27	41	76	89	1.26	1.71	0.85	2.04	3.34	4.3	1.273333333	3.226666667	1.341434409	0.000269465	0.010728089	phosphate transporter protein2	phosphate transporter protein2	-	-	-	-	GO:0016020//membrane;GO:0016021//integral component of membrane	GO:0005315//inorganic phosphate transmembrane transporter activity;GO:0022857//transmembrane transporter activity	GO:0006817//phosphate ion transport;GO:0055085//transmembrane transport
Zm00001d010220	32	37	32	53	59	42	1.96	2.08	2.1	5.52	5.31	4.6	2.046666667	5.143333333	1.329427501	0.000308687	0.011722357	-	40S ribosomal protein S12	Genetic Information Processing	Translation	ko03010//Ribosome	K02951	GO:0005840//ribosome;GO:0022627//cytosolic small ribosomal subunit	GO:0003735//structural constituent of ribosome	GO:0006412//translation
Zm00001d048957	48	54	54	59	91	63	2.99	3.22	3.27	5.64	7.67	5.84	3.16	6.383333333	1.014385428	0.000331044	0.012307892	-	-	-	-	-	-	-	-	-
Zm00001d031344	108	117	73	123	229	85	4.98	5.33	3.7	8.65	14.85	5.8	4.67	9.766666667	1.064443709	0.000367409	0.013197704	-	-	-	-	-	-	-	-	-
Zm00001d036241	37	31	45	43	100	48	1.11	0.89	1.32	1.99	4.08	2.15	1.106666667	2.74	1.307955152	0.00040498	0.014174305	-	GDSL esterase/lipase	Metabolism;Metabolism	Global and overview maps;Biosynthesis of other secondary metabolites	ko01110//Biosynthesis of secondary metabolites;ko00901//Indole alkaloid biosynthesis	K21026;K21026	-	GO:0016788//hydrolase activity, acting on ester bonds	-
Zm00001d036455	34	29	38	42	64	49	0.74	0.61	0.81	1.41	1.9	1.6	0.72	1.636666667	1.184691712	0.000424099	0.014602766	-	Leucine-rich repeat (LRR) family protein	-	-	-	-	-	GO:0005515//protein binding	-
Zm00001d029478	65	78	125	99	165	102	2.28	2.63	4.28	5.34	7.85	5.34	3.063333333	6.176666667	1.011726115	0.000490915	0.016202726	-	MOB kinase activator-like 2A	-	-	-	-	-	GO:0016301//kinase activity	GO:0016310//phosphorylation
MSTRG.2989	269	143	190	82	44	68	7.2	3.69	4.96	3.39	1.59	2.71	5.283333333	2.563333333	-1.043427337	0.000598438	0.018686534	--	unknown [Zea mays]	-	-	-	-	-	-	-
Zm00001d046995	42	71	119	83	144	124	1.94	3.22	5	5.03	7.96	7.43	3.386666667	6.806666667	1.007082464	0.000606644	0.018881067	-	Patellin-5	-	-	-	-	GO:0005634//nucleus;GO:0005829//cytosol;GO:0005886//plasma membrane	-	GO:0071365//cellular response to auxin stimulus;GO:1901703//protein localization involved in auxin polar transport
Zm00001d005624	37	40	35	41	86	46	1.4	1.45	1.29	2.38	4.4	2.59	1.38	3.123333333	1.17841828	0.000680362	0.020315197	-	Delta(8)-fatty-acid desaturase 2	-	-	-	-	GO:0016020//membrane;GO:0016021//integral component of membrane	GO:0016491//oxidoreductase activity	GO:0006629//lipid metabolic process;GO:0055114//oxidation-reduction process
Zm00001d010434	34	43	56	50	120	49	2.61	3.17	4.19	5.9	12.49	5.61	3.323333333	8	1.267368996	0.000708234	0.021040125	-	Arabinogalactan peptide 20	-	-	-	-	GO:0016020//membrane;GO:0016021//integral component of membrane	-	-
Zm00001d047679	21	26	35	37	78	32	0.57	0.63	0.78	1.28	2.7	1.17	0.66	1.716666667	1.379072002	0.000775372	0.022115456	-	Probable protein phosphatase 2C 5	-	-	-	-	-	GO:0003824//catalytic activity;GO:0004722//protein serine/threonine phosphatase activity;GO:0004724//magnesium-dependent protein serine/threonine phosphatase activity	GO:0006470//protein dephosphorylation
Zm00001d002825	47	53	93	98	96	73	1.93	2.09	3.73	6.18	5.35	4.47	2.583333333	5.333333333	1.04580369	0.000829599	0.023314167	-	Cysteine-rich repeat secretory protein 15	-	-	-	-	GO:0009506//plasmodesma;GO:0016020//membrane;GO:0016021//integral component of membrane	-	-
MSTRG.11866	48	38	33	56	88	39	1.67	1.27	1.12	2.99	4.15	2.02	1.353333333	3.053333333	1.173867871	0.000891364	0.024544607	--	unknown [Zea mays]	-	-	-	-	-	-	-
Zm00001d020487	34	38	29	41	77	39	1.12	1.2	0.93	2.08	3.45	1.92	1.083333333	2.483333333	1.196800707	0.000904855	0.024844523	-	ARM repeat superfamily protein	-	-	-	-	-	GO:0005515//protein binding	-
MSTRG.19162	84	61	65	18	15	27	4.02	2.8	3.03	1.32	0.97	1.93	3.283333333	1.406666667	-1.222880726	0.001046593	0.027322943	--	stress response protein NST1-like [Zea mays]	-	-	-	-	-	-	-
Zm00001d032480	197	227	340	325	834	336	6.48	7.29	11.09	16.58	37.99	16.95	8.286666667	23.84	1.52452044	0.001184216	0.029659728	-	Actin-7	-	-	-	-	GO:0005737//cytoplasm;GO:0005856//cytoskeleton	GO:0000166//nucleotide binding;GO:0005524//ATP binding	-
Zm00001d031222	72	120	94	77	285	96	2.4	3.83	3.05	3.93	12.85	4.76	3.093333333	7.18	1.214821539	0.001217965	0.03004318	-	Cell Division Protein AAA ATPase family	-	-	-	-	GO:0016020//membrane;GO:0016021//integral component of membrane	GO:0000166//nucleotide binding;GO:0005524//ATP binding	GO:0051301//cell division
Zm00001d021936	52	59	40	63	123	44	1.41	1.42	0.98	2.42	4.28	1.64	1.27	2.78	1.130256386	0.001225656	0.030093747	-	Putative polyol transporter 1	-	-	-	-	GO:0005887//integral component of plasma membrane;GO:0016020//membrane;GO:0016021//integral component of membrane	GO:0005351//sugar:proton symporter activity;GO:0005355//glucose transmembrane transporter activity;GO:0022857//transmembrane transporter activity	GO:0008645//hexose transport;GO:0046323//glucose import;GO:0055085//transmembrane transport;GO:1902600//hydrogen ion transmembrane transport
Zm00001d004489	26	33	24	46	56	29	0.79	0.97	0.71	2.15	2.31	1.32	0.823333333	1.926666667	1.226558451	0.001226741	0.030093747	-	40S ribosomal protein S23-2	-	-	-	-	GO:0005840//ribosome	GO:0003735//structural constituent of ribosome	GO:0006412//translation
MSTRG.2070	39	57	58	67	107	46	1.49	2.09	2.16	3.94	5.55	2.62	1.913333333	4.036666667	1.077076223	0.001303121	0.031426627	--	uncharacterized protein LOC109939932 isoform X2 [Zea mays]	-	-	-	-	-	-	-
Zm00001d028816	63	46	31	55	68	74	3.69	2.59	1.77	4.95	5.4	6.47	2.683333333	5.606666667	1.063117017	0.001390952	0.032775708	pathogenesis-related protein6	Pathogenesis-related protein 10	-	-	-	-	GO:0005634//nucleus;GO:0005737//cytoplasm	GO:0004540//ribonuclease activity;GO:0004864//protein phosphatase inhibitor activity;GO:0010427//abscisic acid binding;GO:0038023//signaling receptor activity	GO:0006952//defense response;GO:0009607//response to biotic stimulus;GO:0009611//response to wounding;GO:0009617//response to bacterium;GO:0009620//response to fungus;GO:0009646//response to absence of light;GO:0009651//response to salt stress;GO:0009733//response to auxin;GO:0009735//response to cytokinin;GO:0009737//response to abscisic acid;GO:0009738//abscisic acid-activated signaling pathway…
Zm00001d016765	23	31	36	30	71	44	0.49	0.63	0.74	0.97	2.04	1.39	0.62	1.466666667	1.242200902	0.001443885	0.033486206	-	Protein kinase superfamily protein	-	-	-	-	GO:0005886//plasma membrane;GO:0016020//membrane;GO:0016021//integral component of membrane	GO:0004672//protein kinase activity;GO:0004675//transmembrane receptor protein serine/threonine kinase activity;GO:0005524//ATP binding;GO:0016301//kinase activity	GO:0006468//protein phosphorylation;GO:0007178//transmembrane receptor protein serine/threonine kinase signaling pathway;GO:0016310//phosphorylation
Zm00001d048356	51	36	55	45	88	67	2.41	1.64	2.54	3.27	5.65	4.73	2.196666667	4.55	1.050550581	0.001452785	0.033611044	-	24-methylenesterol C-methyltransferase 2	Metabolism;Metabolism	Global and overview maps;Lipid metabolism	ko01110//Biosynthesis of secondary metabolites;ko00100//Steroid biosynthesis	K08242;K08242	GO:0016020//membrane;GO:0016021//integral component of membrane	GO:0008168//methyltransferase activity;GO:0016740//transferase activity	GO:0006694//steroid biosynthetic process;GO:0032259//methylation
Zm00001d008898	34	26	46	38	63	57	1.51	1.17	1.99	3.48	3.79	3.77	1.556666667	3.68	1.241245717	0.001555185	0.034923123	-	Peroxidase 68	-	-	-	-	GO:0005576//extracellular region	GO:0004601//peroxidase activity;GO:0016491//oxidoreductase activity;GO:0020037//heme binding;GO:0046872//metal ion binding	GO:0006979//response to oxidative stress;GO:0042744//hydrogen peroxide catabolic process;GO:0055114//oxidation-reduction process;GO:0098869//cellular oxidant detoxification
Zm00001d024531	27	22	35	38	250	56	0.52	0.43	0.55	0.88	5.06	1.14	0.5	2.36	2.23878686	0.001566292	0.035048985	-	Putative cellulose synthase-like family protein	-	-	-	-	GO:0005794//Golgi apparatus;GO:0005802//trans-Golgi network;GO:0005886//plasma membrane;GO:0016020//membrane;GO:0016021//integral component of membrane	GO:0016740//transferase activity;GO:0016757//transferase activity, transferring glycosyl groups;GO:0016760//cellulose synthase (UDP-forming) activity;GO:0051753//mannan synthase activity	GO:0009833//plant-type primary cell wall biogenesis;GO:0030244//cellulose biosynthetic process;GO:0071555//cell wall organization;GO:0097502//mannosylation
Zm00001d002004	249	289	171	384	1095	269	9.52	11.05	6.38	22.71	56.93	15.63	8.983333333	31.75666667	1.821736716	0.001827661	0.038889045	-	Peroxidase 16	Metabolism;Metabolism;Metabolism	Global and overview maps;Global and overview maps;Biosynthesis of other secondary metabolites	ko01100//Metabolic pathways;ko01110//Biosynthesis of secondary metabolites;ko00940//Phenylpropanoid biosynthesis	K00430;K00430;K00430	GO:0005576//extracellular region	GO:0004601//peroxidase activity;GO:0016491//oxidoreductase activity;GO:0020037//heme binding;GO:0046872//metal ion binding	GO:0006979//response to oxidative stress;GO:0042744//hydrogen peroxide catabolic process;GO:0055114//oxidation-reduction process;GO:0098869//cellular oxidant detoxification
MSTRG.5202	55	87	53	23	14	19	3.25	4.91	3.05	2.05	1.1	1.69	3.736666667	1.613333333	-1.211707326	0.001830951	0.038889045	--	unknown [Zea mays]	-	-	-	-	-	-	-
Zm00001d045651	27	44	36	52	49	47	3.62	5.66	4.7	10.7	8.9	9.4	4.66	9.666666667	1.05268854	0.001831509	0.038889045	-	-	-	-	-	-	-	-	-
Zm00001d029768	45	66	64	61	139	54	1	1.49	1.7	2.42	4.63	2	1.396666667	3.016666667	1.110967548	0.0018417	0.038929856	barley mlo defense gene homolog2	barley mlo defense gene homolog2	-	-	-	-	GO:0016020//membrane;GO:0016021//integral component of membrane	GO:0005516//calmodulin binding	GO:0006952//defense response;GO:0009607//response to biotic stimulus
Zm00001d033304	41	24	26	42	55	40	1.03	0.58	0.63	1.61	1.87	1.49	0.746666667	1.656666667	1.14974712	0.001856263	0.039024401	-	Nucleotide binding protein	-	-	-	-	-	GO:0005515//protein binding	-
Zm00001d022069	31	24	52	44	87	42	1.01	0.75	1.65	2.21	3.85	2.04	1.136666667	2.7	1.248150169	0.001904858	0.039653407	-	Ninja-family protein 5	-	-	-	-	GO:0005634//nucleus	-	GO:0007165//signal transduction;GO:0045892//negative regulation of transcription, DNA-templated
Zm00001d012321	94	126	134	105	112	272	3.48	4.47	4.83	5.96	5.61	15	4.26	8.856666667	1.055910392	0.001970113	0.040833897	-	Nematode resistance protein-like HSPRO2	-	-	-	-	-	GO:0020037//heme binding;GO:0046872//metal ion binding	GO:0006952//defense response;GO:0019441//tryptophan catabolic process to kynurenine
Zm00001d008957	53	47	120	74	126	121	1.25	1.06	2.76	2.68	4.02	4.25	1.69	3.65	1.110873217	0.002022583	0.041504037	-	Indole-3-acetic acid-amido synthetase GH3.6	-	-	-	-	GO:0005737//cytoplasm	GO:0016881//acid-amino acid ligase activity;GO:0080123//jasmonate-amino synthetase activity	GO:0009611//response to wounding;GO:0009694//jasmonic acid metabolic process;GO:0009864//induced systemic resistance, jasmonic acid mediated signaling pathway
Zm00001d047750	19	24	37	34	44	46	0.7	0.92	1.34	1.93	2.21	2.69	0.986666667	2.276666667	1.206288403	0.002187758	0.043686585	-	Probable beta-14-xylosyltransferase IRX9	-	-	-	-	GO:0000139//Golgi membrane;GO:0005794//Golgi apparatus;GO:0016020//membrane	GO:0015018//galactosylgalactosylxylosylprotein 3-beta-glucuronosyltransferase activity;GO:0016740//transferase activity;GO:0042285//xylosyltransferase activity	GO:0005975//carbohydrate metabolic process;GO:0009834//plant-type secondary cell wall biogenesis;GO:0010417//glucuronoxylan biosynthetic process;GO:0071555//cell wall organization
Zm00001d004362	78	63	52	15	25	21	11.05	8.56	7.18	3.26	4.8	4.44	8.93	4.166666667	-1.099766486	0.002628293	0.049387096	-	-	-	-	-	-	-	-	-
Zm00001d052311	62	59	54	17	22	17	1.85	1.69	1.56	0.76	0.88	0.75	1.7	0.796666667	-1.093486629	0.002679873	0.04991459	-	Reverse transcriptase	-	-	-	-	-	GO:0003964//RNA-directed DNA polymerase activity	GO:0006278//RNA-dependent DNA replication
